# Supplementary material for: E2F3 activates NF-κB signaling through TRIM26 mediated TAB1 ubiquitination in pancreatic cancer
Source: Int J Biol Sci. 2026 Apr 8;22(8):4243–61. doi: 10.7150/ijbs.127710 (PMC13137955; doi:10.7150/ijbs.127710)
Supplement: Supplementary file 2 — Supplementary table 6: Intersection of E2F3 targets, DEGs, and NF-κB-related genes. [file ijbsv22p4243s2.xlsx]

## Sheet: Sheet1
hTFtarget_E2F3	NF-kb genelist_pathway	DEG	Upstream Regulators of the NF-κB Pathway
DPM1	LCK	WFDC1	CHUK
STPG1	ZAP70	LINC01537	IKBKB
HSPB6	LAT	AL513304.1	IKBKG
ZMYND10	PLCG1	ZNF831	MAP3K7
DVL2	PRKCQ	PLAC4	MAP3K3
RHBDF1	IGH	PSG2	RIPK1
CACNA2D2	SYK	KRT17	IRAK1
E2F2	LYN	PSG1	IRAK4
NADK	BLNK	ANO2	TBK1
SYPL1	BTK	PSCA	TRAF6
CELSR3	PLCG2	NKD2	TRAF2
MPND	PRKCB	SERPINE2	TRAF5
PGLYRP1	CARD10	PSG5	MYD88
PKD1	CARD11	FOLR1	TRIF
UQCRC1	CARD14	AC126768.2	CYLD
NCAPD2	BCL10	WISP2	TNFAIP3
LRRC23	MALT1	RFC3	BCL10
ANLN	IL1B	GDF15	MALT1
PPP5C	IL1R1	TBC1D2	CARD11
ZBTB32	MYD88	TPRA1	MAP3K14
SEMA3B	IRAK1	AC099850.3	RELB
ELOVL5	IRAK4	MAPK4
MVP	TRAF6	MIR3648-1
MTMR11	TNF	ADGRD1
PHLDB1	TNFRSF1A	DUSP1
PHF20	RIPK1	PSG4
TOMM34	TRADD	C1QTNF6
RTEL1-TNFRSF6B	TRAF2	GASAL1
BAK1	TRAF5	KAZALD1
SARS	BIRC2	IGFBP3
DEPDC1B	BIRC3	CDKN1A
USP2	EDA	MAFK
FAM65A	EDAR	PRR11
PHF23	EDARADD	TNS4
JADE2	CYLD	SMOC1
PHKA2	EDA2R	MEST
CNTLN	RIGI	C5AR2
USP28	TRIM25	LINC00963
PTCD2	LBP	PTGS1
PRSS8	CD14	GABRB3
USP36	TLR4	SLC12A7
SPAG4	LY96	ALDH3B1
MRPS24	TIRAP	ANP32E
EIF4B	TICAM2	ARNT2
SPHK2	TICAM1	SAMD11
RPL18	CD40LG	SSR4P1
CA11	CD40	B3GNT9
ABCA7	TRAF3	NETO2
AP3D1	TNFSF11	LEPR
WDR18	TNFRSF11A	FSTL3
HYAL2	LTA	LYPD3
RASSF1	LTB	E2F3
POLR1A	TNFSF14	ALPL
SIRT2	LTBR	MAGED2
PPP2R5B	MAP3K14	PNPT1
TGFBR3	MAP3K7	DDIAS
RAD18	TAB1	NONO
WBSCR22	TAB2	CYSRT1
SEL1L	TAB3	SLC16A6
TFRC	TNFSF13B	MVP
MARK2	TNFRSF13C	NPTX1
ACADVL	IKBKG	RAB2A
PICALM	CHUK	ECM1
ANO8	IKBKB	CHPF
SART3	PARP1	SPIRE2
BAZ2A	PIAS4	COL1A1
SMC1B	UBE2I	SLC4A7
TULP3	ATM	DOK7
TNRC6C	PIDD1	PFKFB4
REXO1	ERC1	GABRA3
SAR1A	NFKBIA	CTH
CIC	NFKB1	COL4A2
KIF22	RELA	BLM
DNM2	CFLAR	DUSP4
KEAP1	XIAP	MEGF6
RBL1	BCL2L1	C19orf71
SLC27A5	BCL2	LBR
ZNF324	GADD45A	SKA3
ZNF446	GADD45B	PSG6
TXLNA	GADD45G	CNGB1
TPX2	TRAF1	WIPI1
FER1L4	BCL2A1	FAM83D
ZNF343	NFKB2	AHNAK2
DYNLL1	CXCL8	CERCAM
GCN1L1	TNFAIP3	SCARA5
RPLP0	PTGS2	MARCKS
SIRT4	CCL4	CPA4
KIF16B	CCL4L2	SYNC
FUS	CCL4L1	CASP9
FXYD3	CXCL1	ZDHHC2
GANAB	CXCL2	CGA
BIRC5	CXCL3	HMGB1P6
LTBP4	VCAM1	PSG10P
YPEL3	PLAU	APLP1
NAT14	CSNK2A1	SKA2
PSME1	CSNK2A2	ASPM
HAUS4	CSNK2A3	ZNF385A
JPH4	CSNK2B	P4HA2
RNF31	RELB	JUP
HNRNPC	CCL13	INSL4
TINF2	CCL19	KCTD12
UNC13D	CCL21	CFL2
CDC6	CXCL12	CTSZ
CBX5	ICAM1	ITPR1
TMED1		LY6K
POLR2E		ITGB4
GADD45B		PTGES3
SH3BP1		FTX
CENPM		LAMA1
DDX17		LAMB2
PACSIN2		PRKCH
RPL3		OGFRL1
L3MBTL2		CTSL
RBM23		FGB
PRMT5		SCARB2
POLE2		CD2AP
VCPKMT		CENPE
MTHFD1		DLGAP5
C14orf93		TFAM
PSMB5		PTGES
CPNE6		UBE2K
PCK2		AL357060.1
DCAF11		DUSP5
PSMA6		HMGB1
EMC9		CRISPLD2
PSME2		TM4SF1-AS1
TM9SF1		KIF14
GMPR2		AL645608.7
PCIF1		RCN3
GSS		RAP1B
PABPC1L		BEGAIN
STK4		GDPD5
ADNP		ENO2
SLCO4A1		ARL6IP1
GMEB2		PRMT7
SPEF1		MPP7
CDC25B		LAMB3
E2F1		PRDX5
UBL4A		AC126768.1
HSF4		GJB5
GDPD3		ADSSL1
CTCF		PIP5K1C
PLA2G15		ARHGAP28
ESRP2		GRIN1
HCFC1R1		CHPF2
MPG		PSAT1
FBXO31		ITPRIP
HMOX2		NDC1
DNAJA3		CIP2A
MAZ		AL139352.1
KAT8		RALGPS2
DNAJC17		DEPDC1B
VPS18		RTKN2
NBN		UBL3
CHRAC1		KCNAB2
KLHDC4		POLR3G
MAP4K1		MYBL2
ECH1		SLC38A10
HNRNPL		KRT7
PIH1D1		METRNL
DOT1L		ALCAM
DMPK		CDH2
TLE6		GACAT2
SGTA		NPNT
CCDC61		HIF1A
CCNE1		EVI5L
CCDC9		TTK
GLTSCR2		ENAH
TYK2		ACKR3
SYNGR4		ITGB2
CCDC114		TNPO1
DBP		PBXIP1
FAM83E		MSLNL
RASIP1		SYT12
ISYNA1		FBXO30
ERF		SEZ6L2
GSK3A		GPRC5A
OGDH		ARL15
ABHD11		SDAD1
AP1S1		SH3TC1
MOGAT3		CES3
ZNF862		PLD3
URGCP		B4GALT2
TMEM245		TAF2
DNM1		LCN15
PPIF		RTN4RL2
RNF43		CCNA2
SYNGR2		EIF5AL1
B9D1		ESCO2
ALOX12		DYRK2
DHRS7B		SCML2
CDR2L		CNPY3
PHF12		UACA
WHSC1		NTN3
ATG2A		CDH5
EHD1		SLC9A3-AS1
UNC93B1		PIK3C2A
PRPF19		MAP4K5
TMEM109		OSBPL8
ANAPC15		CDCA2
FOLR3		FKBP2
NAA40		MYDGF
NUP98		FN3K
NDUFS8		HAGH
TCIRG1		CSRP1
EXPH5		WDR25
ATP5B		HPS3
TENC1		FIBCD1
ITFG2		ZNF804A
FOXM1		JUNB
OGFOD2		TBL1XR1
GTF2H3		C1orf198
EIF2B1		OSBP2
MRPL51		FAM234A
ACRBP		SLC22A18
ING4		GCLM
CDCA3		CARD14
USP5		PUS7
TPI1		SNX30
SPSB2		CARNMT1
ATN1		NREP
C12orf57		JADE2
PTPN6		SKP2
LPCAT3		DR1
SRSF9		DNAH1
TDP2		SNED1
ACOT13		GOLGA2
PHF1		CACNA2D1
CUTA		NCAPG
PRPF4B		IPMK
MRPS27		PTK6
APBB3		CCND3
GOLPH3		SFT2D2
NPHP3		ODC1
CEP70		RNF38
PFKFB4		CYBA
COL7A1		S100P
HES1		ZBED1
HYAL1		TNFAIP3
TUSC2		TMPO
NPRL2		CDK1
CYB561D2		CEP55
CHMP3		ALPG
UXS1		YIF1B
TSNAX		RHOC
ID3		TMEM38B
ZBTB45		QSER1
RBM25		DEK
AVPI1		PSG9
C10orf76		CYB5D2
GNA13		KLLN
PANK3		IFRD1
NUP43		MSANTD3
SORBS3		ACAP3
RDH10		ALS2CL
AKAP1		AL161421.1
B4GALT4		SYNPO
LIAS		FZD10
FAM126A		NDUFA4L2
NME2P1		BIRC7
SMUG1		ABTB1
NCOA5		LOXL2
MOCS3		ARMC10
PPP4R1L		CENPU
HIF3A		C6orf48
LYPD3		ASPHD1
HIST1H1D		MST1R
HIST1H1A		DYNLT3
HIST1H2BJ		PGM2
MAD2L1BP		NEK8
SSR1		MARK1
EEF1E1		PTPRG
LRRC29		PTPRK
MT2A		LAMA5
C16orf70		ERVMER34-1
MRPS7		AL365181.2
GGA3		RRBP1
NUP85		MAPK8IP3
SLC25A19		CFAP97
MIF4GD		NFIA
RPL23		PKP2
SH2D3A		BAIAP2
TRIP10		SLC35B2
GPR108		ZNF639
OPA3		SLC16A7
SYMPK		LRIF1
CENPB		CRELD1
SNRPB		MAD2L1
AP5S1		COL18A1
NECAB3		BCL10
TMEM115		AC125257.1
IGFLR1		TMEM214
FRMD8		PRKCZ
WNK4		TAF4B
BECN1		E2F8
ZNF384		SEMA6B
EMG1		POLE2
DLGAP5		CD63
PRDM7		CHORDC1
SLC10A3		MEA1
ABHD8		RCN2
PKMYT1		SCAMP4
TICAM1		NIFK
RIBC2		LINC01939
ATP6V1F		JAZF1
VGF		ZBTB10
EIF2AK4		C11orf86
DLL4		KLHL23
CHAC1		GALNS
KRI1		ME1
SLC44A2		DBF4
CDKN2D		HIST1H1C
NRL		AP003733.1
NEDD8		MYL9
KLF16		PLA2G4A
ECSIT		LRRC40
LDLR		TTC13
ATP8B3		RILP
GTPBP3		TNFRSF14
NSUN5		MT-TP
DDA1		FZD10-DT
MRPL34		MOGS
SSBP4		MISP
GDF15		KIAA0513
KIAA1683		SLIT2
LSM4		AL390778.2
JUND		SNAP25
YIPF2		HMCN2
ATG4D		CALCOCO1
PLXNA3		GUCY1A2
NFATC1		VTN
PSME3		DYSF
VPS25		DNASE1L1
ANKHD1		SIL1
KREMEN2		GAL
THOC6		MLF1
TRAF7		MGAT5B
STARD3		TPPP
PPP1R1B		ATOH8
C19orf57		SMN1
CC2D1A		KCNK15-AS1
DHX30		CEBPA
UBE2G1		RMI1
WBP2		SGO1
TRIM47		NTSR1
DLG4		LMF1
NIP7		SPAG4
VPS4A		NOL11
ROCK2		GLS
SLC43A3		IGFBP6
KCP		NECTIN3
CD63		HMGN5
ITGA7		CT45A10
RDH5		SLC6A19
BLOC1S1		CCNG2
TEC		TCF4
FBXL8		TCF7L2
ISCU		ACOT1
FLNB		KIAA1211L
C7orf25		NEDD1
DDX56		APOBEC3B
ZFHX2		PAPPA2
NMT1		CCDC24
SRSF1		USP38
CDK5RAP2		MYO6
DPM2		MND1
WDR38		MAD1L1
RPL35		ARHGEF9
ARPC5L		KLC2
MYC		SPTSSA
KIAA0319		RHBDF1
FLOT1		FAM135A
IER3		CUL7
MDC1		STK17B
NUMA1		PIEZO1
MRPL15		SPOCK2
SLTM		AC116351.2
RMDN3		RAD51AP1
TMEM62		ETV5
GCHFR		ACACB
PPCDC		ISG15
VAMP1		NAE1
TAPBPL		PSD3
CD27		PTER
TMBIM6		XRCC4
ESD		COMMD10
SBNO1		CCDC59
CDH24		MPG
TSSK4		FBXO2
FITM1		GSTZ1
ESR2		AP1AR
SRP14		TGM2
MESDC1		ARHGEF19
ULK3		COMMD8
SCAMP2		TMEM52B
UNC45A		LINC01963
GCSH		AL162424.1
NOL3		BMI1
MAP1LC3B		HYAL2
SLC39A3		DNPH1
FEM1A		C1RL
SH3GL1		CLTCL1
SCYL1		HHEX
EMP3		ARRDC3
C19orf52		MYH14
RPL13A		PHLDA3
MMEL1		STYX
CFAP74		GPRC5C
ARHGEF19		SPINK5
PEX14		TAF10
PGD		AC093827.4
MAP3K6		HYAL3
UFC1		ZNF22
PPOX		TRIML2
USP21		TRIM26
PRCC		ABLIM2
RRNAD1		RABEP2
MRPL24		AC126768.3
ISG20L2		AC026336.3
HDGF		SGO2
SF3B4		ENOX2
C1orf56		HORMAD1
GABPB2		TK2
JTB		ZNF280C
RAB13		FER1L4
SNAPIN		ENO3
SLC27A3		MMP24
SLC39A1		FIS1
CREB3L4		SECTM1
GATAD2B		GCSH
ILF2		CDKN3
PKLR		KATNAL1
HCN3		CCHCR1
LRIG1		EDIL3
UCN2		PSENEN
VPRBP		PAX8
EIF2B5		PALM
BOD1		ANXA8L1
ZMAT2		ABCC3
PPAPDC1B		EDF1
WHSC1L1		AC102953.2
C9orf3		CCDC112
CIZ1		ZCCHC7
PGAP2		CAVIN3
TUT1		PLCH2
RPS3		PPP1R3F
LAMTOR1		SVIP
MTA2		SUPT3H
ROM1		SLC41A2
EML3		PDGFA
B3GAT3		UBE2D1
ESAM		ELOVL6
C20orf144		PDE3B
CABLES2		FOXP1
TBX6		MYO7B
PPP4C		STXBP5
ALDOA		GRAMD4
FAM57B		PCLAF
ABCB9		SELENOM
DHX37		TAS1R3
PRSS53		OGFOD3
TIAL1		RHAG
NADK2		AC241952.1
NMRAL1		C10orf91
NRGN		SLIT1
CXXC1		TCTA
GTF3C6		BICDL1
ZFYVE27		SMPD1
TYSND1		NT5M
EIF4A2		SLC2A13
TMED6		FIGN
ST3GAL2		PTRHD1
FAM213B		SCX
PAFAH2		ANXA8
FANCC		YIPF2
FAIM		RABAC1
HIST1H2BD		FAM72D
TMED4		KCNK3
C11orf30		RWDD4
B4GALT3		GABPB1
ADAMTS4		HES4
NDUFS2		IGFL1P1
APOA2		XRCC1
TOMM40L		RNF223
CCAR2		DENND1B
EPB41		ARSG
ATP6V0D1		SH3RF3
AGRP		GAS6-AS1
DFFA		AC113607.1
CCDC28B		KLF12
IQCC		UBE2E3
VAV2		H19
DEDD2		MIEN1
S100A1		PICSAR
CHTOP		VSIR
ZBTB7B		AC004231.1
FLAD1		HSF4
SHC1		C11orf68
VPS11		EVA1B
UBE2Q1		KRT8P42
CRTC2		SLC6A12
FDPS		AC018629.1
RUSC1		HKDC1
GBAP1		TMEM175
FAM189B		HES1
GPATCH4		PFDN4
RECQL4		SLFNL1
LRRC14		ZDHHC14
PPP1R16A		TRIM36
FOXH1		PHYHIP
NAPEPLD		RHOF
AP2M1		XYLT2
U2AF1L4		PPM1B
ACOX1		HS1BP3
TMEM143		TRPM3
ALDH16A1		TRIM59
PLCD3		TMPRSS3
FMNL3		AC069029.1
RAVER1		WFIKKN1
SYCE2		CA9
SPC24		CLSTN3
ZNF653		SNX7
RNASEK-C17orf49		UMAD1
BCL6B		TECPR1
POLR3K		MRPL12
SNRNP25		MIPOL1
C16orf59		TLR4
CCNF		ADPRHL1
TBC1D24		HIGD1A
NTN3		GULP1
PAQR4		AP003119.3
UBXN1		SLC6A9
LBHD1		LINC01600
SLC25A45		ATG101
C2orf48		SLC34A3
BNIPL		MED7
LENEP		PADI1
APOA1BP		PPFIA4
ELF3		FAM207A
RPL9		RUNDC3B
SNRK		MIR1244-2
RFC4		KCNJ18
S100P		PDLIM2
APEH		ULBP2
RNF123		RFX3
CAMKV		MRPL28
MON1A		LINC00165
MST1R		AC004817.3
DUSP7		NUDT1
KIAA0895		CCDC126
CDCA7L		FBXW4
VDAC2		AC011043.1
COMTD1		MBOAT1
PRDX3		JAK3
ZNF219		RNF224
ZFYVE1		RAB13
ZFYVE19		RBM44
C2		MIR4697HG
ATP9B		STK11
ST5		MIR34AHG
WEE1		TMEM143
MAPK7		HIRIP3
CCNDBP1		ZC3H6
RCCD1		BAD
MAPRE2		RPL12P14
NAT16		POLR2L
RP11-93B14.6		KLHL22
TEF		SMPD3
FAM102A		ALKBH7
PRRT2		ZSCAN30
ZNF668		GRHL1
ZNF646		AMH
VKORC1		CEP162
RAB8A		FAM83A
GPX4		AREG
NCKAP5L		LINC01836
PROSER3		ESS2
ZNF526		LINC00885
MFSD3		TATDN3
GPT		NOMO3
KIFC2		LRRC37A3
ZNF83		MEGF8
CD320		PTPRH
NDUFV1		THEM5
NUDT8		UPK3B
TBX10		EGLN3
CTD-2369P2.10		LAMA3
ICT1		SP4
ATP5H		EGFLAM
EVPL		SYDE2
TMC8		AL590560.1
TK1		USP46
RAB26		TRAPPC6A
MLST8		AL162742.1
E4F1		AP000787.1
DNASE1L2		GCA
ECI1		TP73
CASKIN1		RIMBP3
BSCL2		STX1B
LTBP3		SCUBE3
PBK		ABCG1
RAB4A		LPCAT2
DDIT4		DAPK1
NKIRAS2		SCUBE1
DNAJC7		ACBD4
HIST1H1E		HIC1
MLKL		MIR17HG
RFWD3		AC012513.3
HEXIM2		FOXQ1
TMUB2		ENDOV
STAT3		SIPA1L2
TMEM208		AL365181.3
TCTN2		ZNF428
LETM1		UCN2
LMAN2		AP003119.1
RAB24		IGFBP1
PRELID1		NFKBIL1
THBS3		HSD17B11
LUZP1		MIR4479
MT1B		IDO1
MT1E		NRIP2
TRIM56		NXNL2
CALML6		B3GALT4
OTUD3		MHENCR
ZNF747		AKAP7
ZNF768		CCDC12
SIK2		CSRP2
PWWP2A		FOXO4
ELP5		EGR1
GABARAP		LINC00339
IRF2BP1		LSM7
FOXA3		COPZ2
AC093323.3		MEIOC
ATP6V0E2		SH3GL2
C9orf16		CDC42BPG
BCL2L1		AATK
RHNO1		SORL1
RRM2		AC103739.1
ZNF57		NUBP1
THOP1		LINC02593
ISG20		PSMB9
DPAGT1		RBM24
HINFP		PARD6B
CFAP53		AL162458.1
C2CD2L		AL583722.1
GTPBP2		CTC-338M12.4
MTX1		CCDC151
CKS1B		KTN1-AS1
RNF26		AC026250.1
MST1		SLFN12
GMPPB		SRXN1
CHD2		ADGRL1
SCAI		ZNF469
EIF1		SORBS2
DPY19L1		DPYD
SLC16A13		ST8SIA5
FUT1		STK19
APITD1		C21orf91
LRRC25		EDN2
B3GNTL1		TVP23C
CTDNEP1		ERVV-2
ARL4D		NEK10
SLC35A4		AC083843.2
AIM1L		AC078925.3
MYPOP		AC005786.2
RNPEP		IFI27L1
CLK2		ZBTB18
ZNF575		WNT9A
CNTD1		ZNF837
MAMSTR		CYP51A1
SIX5		TCEA1P2
FAM109B		AC018653.3
RHOG		SLC9A3
GPR4		CGN
GBA		IGSF9B
RP5-1061H20.4		OTUD7A
RPS27		ZNF695
IMPDH2		CACNA1H
NDUFAF3		CTNNBIP1
STAP2		NKAIN4
BOLA1		C17orf58
DALRD3		PSMB10
ZNF114		DISP1
PRSS36		HRAT92
WDR6		LINC00322
P4HTM		AL390719.1
TMEM52		OST4
EIF3K		FAM72C
EXOC3L1		DNASE1
FARSA		AR
CALR		CDKL1
RAD23A		IFI27L2
GADD45GIP1		NEGR1
DAND5		MTX1P1
LSMEM2		CHN1
PIPOX		SH3TC2
SSC5D		AC078778.1
ZNF771		AC092747.4
2025-09-01		OLFML2B
HIST1H2AC		PIGF
HIST1H2BC		SORD2P
KCTD2		NUDT14
AEN		KCNQ1OT1
EHMT1		AL353622.1
DHTKD1		NBPF10
ACBD4		MYO15B
GPR3		AC023137.1
CLDN7		GABRA1
RAD51B		PEX5L
ARL6IP4		ARHGEF18
IZUMO1		CEMIP
ACTL10		ADAMTS7
BRICD5		SLC12A1
ACBD3		PIGZ
AFMID		TMTC2
SMDT1		NOV
GDPGP1		RXFP1
TMEM89		TMEM255B
PRR14L		SDSL
TRAIP		DIAPH2
SETD8		MAP3K14-AS1
COA3		AC132872.4
PTP4A2		AC026471.1
VPS33B		AC121761.1
LRTOMT		CCS
PGP		AC090340.1
C11orf72		PCBP4
HIST2H2AC		KRT7-AS
HIST2H2AB		F2R
HDDC3		NAALAD2
LPAR5		CD37
TMEM173		AC099560.2
HIST2H2BE		STAC
LCN12		AC093227.1
NDUFA6		ZNF133
BRI3BP		FAM111A-DT
SEMA4B		LRRC38
CIB1		LMTK3
INTS5		PPP2R5B
CCDC137		CICP14
FAM174B		SMG1P7
MUC1		AL135838.1
ZFP36L1		NPIPB15
ZNF696		RN7SL2
DMWD		TMEM8B
PAGR1		PROSER2-AS1
GSAP		ADAM8
MST1P2		TFPT
PRELID2		C4orf50
TMEM222		GJC2
LRRC16B		PTGES3P1
BCDIN3D		ALDH4A1
HYAL3		ZNF862
HEXIM1		RASGRP3
HIST1H1T		FAM9B
PTMA		BCAN
NANOS3		SCNN1D
PLEKHN1		ORAI3
ZNF385C		SLC51B
ISG15		FAM171A1
HIST1H1C		AC099552.3
EIF4EBP1		SPACA9
FAM166A		AC092821.1
AC002398.9		FICD
TUBB4B		EXPH5
C15orf62		ATP6V0C
HES4		PKDCC
NANOS2		TNFRSF10C
BLOC1S5		TXNDC5
H2AFX		BX539320.1
SRSF10		GRIP2
RALGAPA2		THAP8
S100A16		SBK3
PARVB		ZFPM2-AS1
LINC00910		S100A2
FBF1		MED11
NELFB		TMEM117
TMEM120A		AC126474.1
CRYM-AS1		TMEM53
S100A13		GRIK2
PNRC2		CTTNBP2
S100A14		A2M-AS1
HMGB1		GZMM
KIAA0895L		AC092171.3
TUBB		AL356056.3
ZNF774		IFI16
NCOR2		NUDT3
MAN2A2		MAML2
HIST1H2AG		HIST1H2BC
HIST1H2AD		SH3BGRL2
LAGE3		CHAC1
HIST1H4C		HNF4G
ARRDC1		OXTR
MIRLET7BHG		AADAT
SYNGAP1		PIK3R1
HIST1H3D		SDAD1P1
IPP		CMYA5
ZNF628		CDK14
CDC42SE1		SEMA6C
PHF2		AMDHD1
C9orf173		FLRT1
HIST1H2BK		FAM89B
S100A6		AC092811.1
ZNF335		AL021392.1
TOR4A		TBC1D3D
QRICH1		PFN1P1
SPRED2		TRIM2
MT1F		MIR222HG
IPO9		Z97832.2
SCAMP5		CD22
FICD		LINC00689
LTN1		BTBD19
PRC1		HMGB1P10
SREBF2		VIPR2
C9orf114		AC010457.1
NAGA		AC021594.2
MIRLET7A3		LINC02521
MIR425		SMG1P2
MIR324		PHEX
MIRLET7I		LINC01271
SNORA21		VEGFD
SNORA42		ZNF442
RNU6-495P		LENG1
Y_RNA		PIP5KL1
SNORA63		AC137932.1
RNU4-1		ZNF665
SNORD32A		HPGD
SNORD52		AC119396.1
SNORD48		AL034346.1
RNU4-2		MIR99AHG
ARRDC1-AS1		CFB
RPL12P1		AC055811.4
OXLD1		ACAP1
MRPL38		SHLD3
EHMT2		FSCN2
C6orf48		AC137932.3
HSPA1B		MXRA8
HSPA1A		SLFNL1-AS1
HSPA1L		SOBP
LSM2		CYBB
MSH5		AC027307.2
UQCC3		LBH
ATP6V0E2-AS1		DLEU2
ZNF783		PLIN4
PSENEN		SVOPL
E2F4		AP001453.2
DGAT2L7P		FAM155A
SARNP		FUT1
MT1CP		PSPN
MT1DP		KIFC2
MT1A		AC104135.1
MT1M		PLEKHG4B
SNORA57		AIRE
SNORD60		THSD7B
SNORD15A		AL133367.1
RNU6-456P		SH2D6
MIR181D		PERM1
MIR191		HEXIM2
MIR181C		ATP8A1
MIR192		Z82246.1
MIR141		AL109976.1
MIR200C		MIR3685
AL132780.1		AC026785.3
MIRLET7B		EBI3
MIR638		AC004637.1
SNORD83A		AC106820.2
MIR769		AC016717.1
AP002490.1		MINCR
ZNF611		ANGPTL4
MLLT11		LCAT
CTC-398G3.2		KRT12
CTC-398G3.1		TCN2
QTRT1		SRMS
MXD3		PKD1L2
COG8		AL354714.2
TTLL13		MT1X
SRA1		AC004585.1
C8orf82		DUXAP9
ZBTB9		CD274
ADAT3		KRT87P
MDP1		CBWD4P
AP1G2		SNHG26
CPNE1		ACSS1
C19orf38		AC126755.2
IFRD2		KRT81
METTL12		LINC01693
RP11-544I20.2		AGBL2
PHB2		MCRIP1
CD27-AS1		TMPRSS9
ALOX12-AS1		AL353796.1
MIR6080		AC080112.1
CROCCP2		CCDC88B
AL713999.1		DSC2
HIST1H1PS1		AL354718.1
LARP1P1		AL109613.1
RP1-34B20.4		CTSC
HIST1H2APS3		B4GALT6
RNASEK		HHIPL2
RP4-761J14.8		LINC01569
NBPF1		ZNF77
RPL31P28		LINC00475
MIR1238		AL031282.2
SNORA81		PSMG3-AS1
LINC01465		PFDN6
DCDC2B		GDPD1
RNU6-1166P		ANKAR
MIR1909		RPL41P1
AC092198.1		AC007785.1
C1QTNF5		CLIP3
RP4-622L5.7		LINC02298
MDC1-AS1		EVA1A
AC068831.3		AL445931.1
HIST1H1PS2		GPX3
AC002117.1		CD27-AS1
RP3-333H23.8		SH3RF3-AS1
RP11-54O7.11		NLGN3
RP11-297K8.2		SETSIP
RP11-396C23.2		MNS1
RPL35AP4		TP63
SLC26A6		PRG4
RUSC1-AS1		AC145285.6
RP3-395M20.7		TNNT1
ABHD11-AS1		AC083843.3
ZNF503-AS1		C16orf71
MIR29B1		SLC39A1
RP11-203J24.8		TTLL3
RPL39P25		AC004241.3
STK4-AS1		YJEFN3
SCAMP4		MYO16
CTD-2330K9.3		RAPGEF4
HCG20		SPDYE2
RP3-395M20.9		THAP7-AS1
RP11-778D9.4		AC122129.1
GUSBP11		AL121906.2
AC015971.2		PDZD7
RP5-1119A7.14		GLTPD2
CALM2P2		DGKI
MIR194-2		EIF4HP2
ZNF688		AL132656.4
RP13-30A9.2		USP32P3
RP11-4M23.4		CMTM8
RP3-406P24.3		LCA10
CTD-2330K9.2		LSMEM2
AP001187.11		ATP2A1
RP11-263K19.4		ADAM32
RP1-144C9.2		LINC01521
RP11-54O7.10		MDGA1
RP11-573D15.3		IL11RA
DOC2GP		RGS20
IPO9-AS1		DNM3
TMEM253		AC008267.3
RP13-30A9.1		CKS1BP3
SEMA3B-AS1		HCG15
CTD-3184A7.4		AC008105.3
AC111186.1		AL035587.1
SEC1P		GPR17
RP11-135A1.2		GPRC5B
SNHG7		AC022733.2
HMGA1P5		SHLD2P3
RP11-295G20.2		RASD2
ACTBP13		CAPS
RP11-465N4.4		LRRC7
RP11-112L6.2		ZCWPW1
U91328.2		ABCG2
RP1-150O5.3		CLSTN2
ZMYND10-AS1		NOS1AP
RP6-109B7.4		FAT4
AC002310.12		WBP1
MFRP		AC011330.1
KIAA0040		MYO1G
RP11-263K19.6		SCAMP5
MTX1P1		CNTD2
RP11-98G7.1		GRK7
NDUFA6-AS1		AC108751.4
PRMT5-AS1		DENND6B
ANO7P1		CCDC107
RP11-112L6.3		NPY4R2
KIFC1		CHRD
AC009133.12		AP001781.1
RP3-395M20.8		AL118558.3
GABARAPL3		ZNF337
RNU7-140P		AC022211.2
snoU13		ASZ1
SCARNA12		LARGE2
RNU7-1		TSSK5P
SNORD2		TMEM151A
SCARNA10		AL121753.2
RNF103		AC072022.2
RN7SL573P		AATBC
AC002310.7		MARCOL
RN7SL541P		AL450992.2
RPL13P5		HOGA1
RN7SL671P		AC112236.2
RP5-1061H20.3		RWDD4P2
RPL39P38		ARHGAP22
RN7SL265P		MB
RP11-70F11.2		AL137003.2
RP11-309L24.2		AC017074.1
EIF4EBP3		ODF3B
NAT6		CBWD6
RP11-16F15.1		EXOC3L1
RPS20P35		DOP1B
RBM12		AC138150.2
RP4-800G7.2		HM13-IT1
RN7SL153P
USP2-AS1
RP11-334E6.10
NEAT1
RP11-539L10.2
DYNLL1-AS1
SRP14-AS1
DSTNP2
NPHP3-AS1
RP11-510N19.5
CASC11
ZNF324B
RNF103-CHMP3
RP11-677M14.3
RP11-434I12.2
CDK3
GLI4
RP11-455F5.3
RP11-540O11.1
AC005355.2
APITD1-CORT
MALAT1
RP11-539L10.3
RNU6-1337P
RNU6-362P
RNU6-1088P
RNU6-1137P
AC009065.2
RP11-1149M3.2
CTB-79E8.2
LRRC24
CHMP4A
RP11-334E6.3
EEF1G
RP11-831H9.3
ANKHD1-EIF4EBP3
RP11-677M14.2
RP11-655M14.12
RP11-111M22.3
MSH5-SAPCD1
CTD-2517M22.14
AP002954.6
RP11-655M14.13
RP11-831H9.11
RP11-196G11.1
MIR3654
NEDD8-MDP1
PXN-AS1
MT1JP
RP11-197N18.2
MIR8072
HMBS
RP4-734P14.4
RP1-102E24.6
RP11-881M11.1
RP11-881M11.2
U47924.27
RP11-70F11.7
RP11-298I3.1
RP11-983P16.4
RP11-631N16.2
RP11-983P16.2
RP11-133N21.12
INAFM1
CUX1
TEN1
BCDIN3D-AS1
RP11-644F5.10
C17orf49
RTEL1
AC068831.6
PDF
RP11-66N24.3
RP11-109N23.4
CTD-2313J17.1
RP11-468E2.5
ISCA1P4
THTPA
RP11-16E12.1
ADNP-AS1
AC074212.5
AC068831.15
RP11-304L19.12
CTD-2012K14.7
CTA-204B4.2
RP11-715J22.2
RP11-249C24.11
AC009133.15
AC099668.5
RP11-715J22.3
SNHG19
RP11-715J22.6
RP11-388M20.6
RP11-151H2.1
AC002310.10
RP4-536B24.4
MT1L
AL136419.6
RP11-249C24.10
RP11-715J22.4
AC135050.5
RP11-455F5.4
RP11-388M20.2
CTD-2012K14.6
TEN1-CDK3
RP11-96D1.6
RP11-304L19.8
RP11-304L19.11
RP11-473C18.3
RP11-223I10.1
RP11-96D1.11
RP11-1055B8.3
CORO7
RP1-4G17.5
NDUFA3P6
RP11-1055B8.4
TMPOP2
RP11-166P13.3
RP11-388M20.7
MIR5187
RN7SL353P
SNORD43
SNORA4
RP11-573D15.9
RP11-649A18.12
MIR5004
RP11-159D12.2
MIR4763
MIR3175
MIR3189
MIR4258
MIR3180-5
MIR4653
RN7SL697P
RN7SL217P
MIR4707
RN7SL693P
CTD-2517M22.17
MIR3143
RP11-5A19.5
EEF1E1-BLOC1S5
MIR4516
AL365181.1
RP11-927P21.4
BAHCC1
RP11-159D12.5
MIR4740
MIR3619
MIR5695
FARSA-AS1
AC006538.4
CTB-31O20.3
RP11-589P10.7
ASB16-AS1
AD000671.6
CTB-31O20.6
CTB-31O20.8
RP13-890H12.2
AC002398.12
AC074212.6
AC002398.11
CTC-425F1.4
MIR497HG
AC007229.3
RP11-552F3.13
RP11-219G17.6
FDX1L
THA1P
LIN37
RP11-552F3.9
MIR3188
AC007292.6
AC022154.7
CTC-344H19.4
AC005523.3
AC006486.9
CTD-2619J13.23
AC007292.7
AC008982.2
CTD-2278I10.4
RP4-621N11.2
CTD-2537I9.16
RP11-442H21.2
RP11-297D21.4
RP1-257I20.14
ZNF503
TSNAX-DISC1
AP000769.7
SNRPGP19
RP11-1112G13.3
SUMO2P15
RP3-483K16.4
RP4-800G7.3
MIR92B
RP11-110I1.14
RP1-178F15.5
U47924.29
RP4-736L20.3
RP1-178F15.4
U91328.20
CTD-2186M15.3
XXcos-LUCA11.5
RP13-582O9.7
RP11-110I1.13
U47924.30
RP3-406P24.4
XXbac-BPG252P9.10
KMT2B
RP13-131K19.6
RP3-395M20.12
U91328.19
RP11-54O7.17
RP11-254F7.4
XXbac-BPG252P9.9
U91328.21
AP000347.2
RP11-422P24.11
RP11-778D9.12
U91328.22
RP11-309L24.4
KB-1572G7.2
RP11-422P24.10
RP11-20I20.4
RP11-778D9.13
RP5-899E9.1
CWC25
HIST1H2BG
MIR612
MIR497
NOL12
CTD-2619J13.27
MIR4727
mascRNA-menRNA
CTD-2313J17.6
XXbac-BPG294E21.9
HIST1H3B
HIST1H2BE
MIR6749
RP11-216L13.21
LA16c-380H5.6
MIR6515
AC114271.2
MIR6872
HIST1H3E
MIR6768
NPHP3-ACAD11
MIR6824
RP11-1055B8.10
CTD-2515O10.5
MIR6831
RP5-1009E24.9
MIR6750
HIST1H2AH
SNORA17
CTD-2313J17.7
RP11-631N16.4
MIR6882
RP5-908M14.10
RP5-1009E24.8
C9orf173-AS1
MIR6793
HIST1H3A
MIR195
AC009133.21
MIR6773
HIST1H4I
AC012476.1
RP11-93B14.10
HIST1H2BB
MIR7703
MIR6737
RP11-468E2.10
RP1-102E24.10
AC142472.6
AC011498.1
HIST1H4E
HIST1H2AE
U2
HIST1H4D
RP11-295D4.4
HIST1H2BF
AL645608.1
RP11-93B14.9
NEAT1_3
MIR6791
RP1-34B20.19
RP11-775C24.5
MIR29A
U4
RDM1
NEAT1_2
MIR6757
NEAT1_1
HIST1H3C
RP11-372B4.3
HIST1H2AB
C11orf98
HIST1H4A
MIR6887
HIST1H4B
RP11-468E2.11
MIR6823
AC002310.14
Z69720.3
RP11-159D12.6
CMB9-22P13.2
AC009065.4
AC234582.1
AC006486.10
CH17-340M24.1
MALAT1;
CTD-3014M21.1
CTD-2545G14.6
RP11-1055B8.1
AC011558.5
AL513523.2
AC093323.1
RP11-219G17.8
AC234582.2
RP11-298I3.3
RP11-196G11.3
AL365181.2
AC005355.3
