# Supplementary material for: E2F3 activates NF-κB signaling through TRIM26 mediated TAB1 ubiquitination in pancreatic cancer
Source: Int J Biol Sci. 2026 Apr 8;22(8):4243–61. doi: 10.7150/ijbs.127710 (PMC13137955; doi:10.7150/ijbs.127710)
Supplement: Supplementary file 3 — Supplementary table 7: E2F3 CUT&Tag peak annotation. [file ijbsv22p4243s3.xlsx]

## Sheet: Sheet 1
seqnames	start	end	width	strand	V4	V5	V6	V7	V8	V9	V10	annotation	geneChr	geneStart	geneEnd	geneLength	geneStrand	geneId	transcriptId	distanceToTSS	ENSEMBL	SYMBOL	GENENAME
chr1	69418	69685	268	*	E2F3_1_q01_peak_1	44	.	5.43868	8.8176	4.42691	36	Exon (ENST00000641515.2/79501, exon 3 of 3)	1	65419	71585	6167	1	79501	ENST00000641515.2	3999	ENSG00000186092	OR4F5	olfactory receptor family 4 subfamily F member 5
chr1	629137	632612	3476	*	E2F3_1_q01_peak_2	9094	.	3.56978	918.787	909.463	2288	Promoter (<=1kb)	1	627377	631150	3774	2	101928626	ENST00000452176.2	0	ENSG00000293331	LOC101928626	uncharacterized LOC101928626
chr1	632936	633564	629	*	E2F3_1_q01_peak_3	2689	.	2.26539	274.888	268.97	245	Promoter (<=1kb)	1	594191	633129	38939	2	105378947	ENST00000440196.3	0		LOC105378947	proline-rich extensin-like protein EPR1
chr1	633870	634697	828	*	E2F3_1_q01_peak_4	6772	.	3.16772	684.024	677.212	289	Promoter (<=1kb)	1	594191	633129	38939	2	105378947	ENST00000440196.3	-741		LOC105378947	proline-rich extensin-like protein EPR1
chr1	938291	938510	220	*	E2F3_1_q01_peak_5	20	.	3.36035	5.64179	2.08366	168	Promoter (<=1kb)	1	939275	944259	4985	1	148398	ENST00000455979.1	-765	ENSG00000187634	SAMD11	sterile alpha motif domain containing 11
chr1	976109	976437	329	*	E2F3_1_q01_peak_6	16	.	3.2985	4.88032	1.6119	2	Promoter (<=1kb)	1	975205	976641	1437	2	84808	ENST00000479361.1	204	ENSG00000187642	PERM1	PPARGC1 and ESRR induced regulator, muscle 1
chr1	1000141	1000668	528	*	E2F3_1_q01_peak_7	54	.	4.67746	10.0743	5.44803	95	Promoter (<=1kb)	1	998962	1000172	1211	2	57801	ENST00000428771.6	0	ENSG00000188290	HES4	hes family bHLH transcription factor 4
chr1	1063959	1064212	254	*	E2F3_1_q01_peak_8	23	.	3.71231	6.10241	2.39586	126	Promoter (<=1kb)	1	1064495	1066274	1780	1	100288175	ENST00000433695.1	-283	ENSG00000291156	LOC100288175	uncharacterized LOC100288175
chr1	1079677	1080308	632	*	E2F3_1_q01_peak_9	35	.	4.39208	7.64247	3.5182	341	Distal Intergenic	1	1082146	1084072	1927	2	54991	ENST00000464905.1	3764	ENSG00000131591	C1orf159	chromosome 1 open reading frame 159
chr1	1150498	1150670	173	*	E2F3_1_q01_peak_10	27	.	4.4745	6.64177	2.77864	123	Distal Intergenic	1	1137017	1144056	7040	1	254099	ENST00000416774.1	13481	ENSG00000223823	LINC01342	long intergenic non-protein coding RNA 1342
chr1	1198008	1198238	231	*	E2F3_1_q01_peak_11	18	.	3.73263	5.18803	1.80858	82	Downstream (<=300bp)	1	1203844	1205680	1837	2	8784	ENST00000486728.5	7442	ENSG00000186891	TNFRSF18	TNF receptor superfamily member 18
chr1	1231756	1232156	401	*	E2F3_1_q01_peak_12	51	.	5.17654	9.73061	5.1619	320	Promoter (<=1kb)	1	1216931	1232001	15071	2	51150	ENST00000360001.12	0	ENSG00000078808	SDF4	stromal cell derived factor 4
chr1	1238326	1238609	284	*	E2F3_1_q01_peak_13	44	.	4.36764	8.78462	4.40026	116	Distal Intergenic	1	1242449	1243158	710	2	388581	ENST00000478606.1	4549	ENSG00000184163	C1QTNF12	C1q and TNF related 12
chr1	1265030	1265627	598	*	E2F3_1_q01_peak_14	38	.	5.0187	8.12444	3.88534	36	Promoter (1-2kb)	1	1257122	1263569	6448	2	118424	ENST00000471154.1	-1461	ENSG00000160087	UBE2J2	ubiquitin conjugating enzyme E2 J2
chr1	1274057	1274368	312	*	E2F3_1_q01_peak_15	25	.	4.27634	6.31953	2.54911	172	Promoter (<=1kb)	1	1255048	1273864	18817	2	118424	ENST00000464036.5	-193	ENSG00000160087	UBE2J2	ubiquitin conjugating enzyme E2 J2
chr1	1281248	1281417	170	*	E2F3_1_q01_peak_16	19	.	3.70718	5.3752	1.92683	107	Promoter (<=1kb)	1	1281224	1292029	10806	1	6339	ENST00000400928.7	24	ENSG00000162572	SCNN1D	sodium channel epithelial 1 subunit delta
chr1	1294069	1294260	192	*	E2F3_1_q01_peak_17	19	.	3.31775	5.33942	1.90379	37	Promoter (<=1kb)	1	1294499	1295008	510	2	116983	ENST00000470659.1	748	ENSG00000131584	ACAP3	ArfGAP with coiled-coil, ankyrin repeat and PH domains 3
chr1	1305445	1305724	280	*	E2F3_1_q01_peak_18	24	.	3.21995	6.1886	2.45818	272	Promoter (<=1kb)	1	1292390	1305929	13540	2	116983	ENST00000492936.5	205	ENSG00000131584	ACAP3	ArfGAP with coiled-coil, ankyrin repeat and PH domains 3
chr1	1324836	1325247	412	*	E2F3_1_q01_peak_19	33	.	4.0107	7.46775	3.38464	141	Promoter (<=1kb)	1	1325241	1327471	2231	1	80772	ENST00000488011.1	0	ENSG00000224051	CPTP	ceramide-1-phosphate transfer protein
chr1	1344893	1345283	391	*	E2F3_1_q01_peak_20	80	.	5.23349	13.0609	8.04066	175	Intron (ENST00000378891.9/1855, intron 1 of 14)	1	1341770	1348955	7186	2	1855	ENST00000472445.1	3672	ENSG00000107404	DVL1	dishevelled segment polarity protein 1
chr1	1352969	1353135	167	*	E2F3_1_q01_peak_21	12	.	3.11155	4.15715	1.25314	98	Promoter (1-2kb)	1	1353215	1354247	1033	2	54587	ENST00000478517.5	1112	ENSG00000162576	MXRA8	matrix remodeling associated 8
chr1	1359758	1359975	218	*	E2F3_1_q01_peak_22	28	.	4.33812	6.69133	2.81135	213	Promoter (<=1kb)	1	1352689	1358794	6106	2	54587	ENST00000342753.8	-964	ENSG00000162576	MXRA8	matrix remodeling associated 8
chr1	1372043	1372210	168	*	E2F3_1_q01_peak_23	22	.	4.01552	5.89069	2.24407	8	Promoter (2-3kb)	1	1374244	1375144	901	2	54998	ENST00000489799.1	2934	ENSG00000175756	AURKAIP1	aurora kinase A interacting protein 1
chr1	1375298	1375663	366	*	E2F3_1_q01_peak_24	25	.	4.10007	6.28901	2.5268	58	Promoter (<=1kb)	1	1373736	1375207	1472	2	54998	ENST00000338338.10	-91	ENSG00000175756	AURKAIP1	aurora kinase A interacting protein 1
chr1	1399572	1399767	196	*	E2F3_1_q01_peak_25	10	.	3.10637	3.7912	1.05329	165	Promoter (<=1kb)	1	1399572	1402006	2435	1	148413	ENST00000447725.2	0	ENSG00000224870	MRPL20-AS1	MRPL20 antisense RNA 1
chr1	1433407	1433637	231	*	E2F3_1_q01_peak_26	47	.	4.70226	9.15839	4.70111	181	Promoter (<=1kb)	1	1430550	1434488	3939	2	102724312	ENST00000454562.1	851		LINC01770	long intergenic non-protein coding RNA 1770
chr1	1471373	1471790	418	*	E2F3_1_q01_peak_27	34	.	5.21279	7.54209	3.44062	283	Promoter (<=1kb)	1	1471765	1497848	26084	1	83858	ENST00000673477.1	0	ENSG00000160072	ATAD3B	ATPase family AAA domain containing 3B
chr1	1494834	1495016	183	*	E2F3_1_q01_peak_28	14	.	3.77629	4.64544	1.46313	129	Intron (ENST00000673477.1/83858, intron 15 of 15)	1	1503250	1509452	6203	1	83858	ENST00000641974.1	-8234	ENSG00000160072	ATAD3B	ATPase family AAA domain containing 3B
chr1	1511548	1511834	287	*	E2F3_1_q01_peak_29	19	.	4.10388	5.3335	1.90021	178	Promoter (<=1kb)	1	1512162	1534685	22524	1	55210	ENST00000378756.8	-328	ENSG00000197785	ATAD3A	ATPase family AAA domain containing 3A
chr1	1574840	1575075	236	*	E2F3_1_q01_peak_30	16	.	3.85622	4.9517	1.65857	104	Promoter (<=1kb)	1	1541673	1574863	33191	2	29101	ENST00000291386.4	0	ENSG00000160075	SSU72	SSU72 homolog, RNA polymerase II CTD phosphatase
chr1	1615329	1615790	462	*	E2F3_1_q01_peak_31	34	.	4.50708	7.55499	3.4516	424	Promoter (<=1kb)	1	1615454	1630604	15151	1	142678	ENST00000479659.5	0	ENSG00000197530	MIB2	MIB E3 ubiquitin protein ligase 2
chr1	1627744	1628045	302	*	E2F3_1_q01_peak_32	25	.	3.82203	6.30916	2.54247	70	Promoter (<=1kb)	1	1627522	1629270	1749	1	142678	ENST00000464570.1	222	ENSG00000197530	MIB2	MIB E3 ubiquitin protein ligase 2
chr1	1748772	1749095	324	*	E2F3_1_q01_peak_33	18	.	4.20976	5.20341	1.81487	223	Promoter (2-3kb)	1	1732242	1745992	13751	2	9906	ENST00000246421.4	-2780		SLC35E2A	solute carrier family 35 member E2A (pseudogene)
chr1	1758862	1759346	485	*	E2F3_1_q01_peak_34	35	.	4.25969	7.68333	3.54819	133	Promoter (<=1kb)	1	1752471	1758575	6105	2	65220	ENST00000342348.9	-287	ENSG00000008130	NADK	NAD kinase
chr1	1764338	1764516	179	*	E2F3_1_q01_peak_35	33	.	4.62072	7.455	3.37549	70	Intron (ENST00000341426.9/65220, intron 2 of 11)	1	1752471	1758575	6105	2	65220	ENST00000342348.9	-5763	ENSG00000008130	NADK	NAD kinase
chr1	1778883	1779126	244	*	E2F3_1_q01_peak_36	38	.	4.98907	8.07507	3.84799	6	Promoter (<=1kb)	1	1751232	1778790	27559	2	65220	ENST00000341991.7	-93	ENSG00000008130	NADK	NAD kinase
chr1	1907280	1907703	424	*	E2F3_1_q01_peak_37	46	.	4.65454	9.06368	4.6256	321	Distal Intergenic	1	1915108	1917294	2187	1	163688	ENST00000378604.3	-7405	ENSG00000169885	CALML6	calmodulin like 6
chr1	1919276	1919727	452	*	E2F3_1_q01_peak_38	42	.	4.11677	8.52989	4.20002	94	Promoter (<=1kb)	1	1917591	1919279	1689	2	339456	ENST00000310991.8	0	ENSG00000178821	TMEM52	transmembrane protein 52
chr1	1929685	1929981	297	*	E2F3_1_q01_peak_39	27	.	4.29067	6.61161	2.7584	231	Promoter (1-2kb)	1	1921957	1927929	5973	2	85452	ENST00000464311.5	-1756	ENSG00000142609	CFAP74	cilia and flagella associated protein 74
chr1	1968996	1969163	168	*	E2F3_1_q01_peak_40	21	.	3.79284	5.75994	2.15362	126	Intron (ENST00000493964.5/85452, intron 10 of 37)	1	1955711	1960108	4398	2	85452	ENST00000461752.3	-8888	ENSG00000142609	CFAP74	cilia and flagella associated protein 74
chr1	1984596	1984782	187	*	E2F3_1_q01_peak_41	23	.	4.13002	6.07968	2.37951	43	Exon (ENST00000378592.1/85452, exon 7 of 7)	1	1987962	1990929	2968	2	85452	ENST00000378590.4	6147	ENSG00000142609	CFAP74	cilia and flagella associated protein 74
chr1	2104919	2105323	405	*	E2F3_1_q01_peak_42	33	.	4.62072	7.455	3.37549	172	Promoter (<=1kb)	1	2104739	2156087	51349	1	5590	ENST00000486681.5	180	ENSG00000067606	PRKCZ	protein kinase C zeta
chr1	2133241	2133601	361	*	E2F3_1_q01_peak_43	31	.	4.263	7.11929	3.12357	159	Promoter (<=1kb)	1	2133638	2148924	15287	1	5590	ENST00000471018.6	-37	ENSG00000067606	PRKCZ	protein kinase C zeta
chr1	2204656	2204824	169	*	E2F3_1_q01_peak_44	18	.	3.40205	5.28521	1.86811	27	Promoter (<=1kb)	1	2198063	2203882	5820	2	199990	ENST00000514625.1	-774	ENSG00000162585	FAAP20	FA core complex associated protein 20
chr1	2311462	2311948	487	*	E2F3_1_q01_peak_45	23	.	3.82566	6.06466	2.36764	447	Distal Intergenic	1	2315040	2321323	6284	1	124903824	ENST00000659232.1	-3092		LOC124903824	uncharacterized LOC124903824
chr1	2482235	2482429	195	*	E2F3_1_q01_peak_46	11	.	3.12128	3.99011	1.16086	8	Promoter (2-3kb)	1	2479888	2505276	25389	1	9651	ENST00000278878.6	2347	ENSG00000149527	PLCH2	phospholipase C eta 2
chr1	2527300	2527563	264	*	E2F3_1_q01_peak_47	15	.	3.45125	4.72635	1.51602	239	Promoter (<=1kb)	1	2521367	2526597	5231	2	55229	ENST00000514922.1	-703	ENSG00000157881	PANK4	pantothenate kinase 4 (inactive)
chr1	2527845	2528020	176	*	E2F3_1_q01_peak_48	29	.	4.30302	6.90913	2.96786	136	Promoter (1-2kb)	1	2521367	2526597	5231	2	55229	ENST00000514922.1	-1248	ENSG00000157881	PANK4	pantothenate kinase 4 (inactive)
chr1	2537102	2537627	526	*	E2F3_1_q01_peak_49	29	.	4.28122	6.87123	2.9378	382	Intron (ENST00000644246.1/ENST00000644246.1, intron 1 of 1)	1	2528745	2530263	1519	2	388585	ENST00000378453.4	-6839	ENSG00000197921	HES5	hes family bHLH transcription factor 5
chr1	2684015	2684294	280	*	E2F3_1_q01_peak_50	28	.	5.11476	6.81174	2.89067	125	Intron (ENST00000401095.9/100287898, intron 6 of 8)	1	2590639	2633016	42378	2	79258	ENST00000378412.8	-50999	ENSG00000142606	MMEL1	membrane metalloendopeptidase like 1
chr1	2832424	2832616	193	*	E2F3_1_q01_peak_51	14	.	3.62462	4.59492	1.43287	35	Distal Intergenic	1	2814056	2817767	3712	1	124903825	ENST00000664694.1	18368	ENSG00000287396	LOC124903825	uncharacterized LOC124903825
chr1	2874594	2874953	360	*	E2F3_1_q01_peak_52	14	.	3.5427	4.66685	1.47798	314	Distal Intergenic	1	2814056	2817767	3712	1	124903825	ENST00000664694.1	60538	ENSG00000287396	LOC124903825	uncharacterized LOC124903825
chr1	2887959	2888134	176	*	E2F3_1_q01_peak_53	14	.	3.40287	4.44397	1.40638	136	Distal Intergenic	1	2814056	2817767	3712	1	124903825	ENST00000664694.1	73903	ENSG00000287396	LOC124903825	uncharacterized LOC124903825
chr1	2926615	2926793	179	*	E2F3_1_q01_peak_54	38	.	4.81899	8.10058	3.86766	49	Distal Intergenic	1	3021467	3022903	1437	1	140625	ENST00000378404.4	-94674	ENSG00000169717	ACTRT2	actin related protein T2
chr1	3037036	3037276	241	*	E2F3_1_q01_peak_55	18	.	3.76438	5.23966	1.83818	27	Distal Intergenic	1	3021467	3022903	1437	1	140625	ENST00000378404.4	15569	ENSG00000169717	ACTRT2	actin related protein T2
chr1	3282981	3283321	341	*	E2F3_1_q01_peak_56	24	.	4.16565	6.13826	2.42061	170	Intron (ENST00000511072.5/63976, intron 3 of 15)	1	3244132	3386918	142787	1	63976	ENST00000463591.1	38849	ENSG00000142611	PRDM16	PR/SET domain 16
chr1	3346994	3347256	263	*	E2F3_1_q01_peak_57	17	.	3.79917	5.07228	1.732	139	Intron (ENST00000511072.5/63976, intron 3 of 15)	1	3313052	3323149	10098	2	105378604	ENST00000669140.1	-23845		LOC105378604	uncharacterized LOC105378604
chr1	3509726	3510322	597	*	E2F3_1_q01_peak_58	20	.	3.84496	5.60682	2.0773	290	Exon (ENST00000356575.9/1953, exon 11 of 37)	1	3490925	3496717	5793	2	1953	ENST00000491842.1	-13009	ENSG00000162591	MEGF6	multiple EGF like domains 6
chr1	3530073	3530260	188	*	E2F3_1_q01_peak_59	16	.	3.22665	4.95279	1.65945	55	Promoter (1-2kb)	1	3487961	3531423	43463	2	1953	ENST00000697102.1	1163	ENSG00000162591	MEGF6	multiple EGF like domains 6
chr1	3531272	3531483	212	*	E2F3_1_q01_peak_60	20	.	3.45712	5.61258	2.08059	139	Promoter (<=1kb)	1	3487961	3531423	43463	2	1953	ENST00000697102.1	0	ENSG00000162591	MEGF6	multiple EGF like domains 6
chr1	3543599	3543896	298	*	E2F3_1_q01_peak_61	31	.	3.97115	7.11781	3.12254	198	Intron (ENST00000356575.9/1953, intron 4 of 36)	1	3489920	3531448	41529	2	1953	ENST00000294599.8	-12151	ENSG00000162591	MEGF6	multiple EGF like domains 6
chr1	3562775	3562945	171	*	E2F3_1_q01_peak_62	13	.	3.37433	4.3983	1.38039	18	Promoter (1-2kb)	1	3560695	3560790	96	2	693135	ENST00000385042.1	-1985	ENSG00000207776	MIR551A	microRNA 551a
chr1	3585044	3585312	269	*	E2F3_1_q01_peak_63	17	.	3.78725	5.05352	1.7237	253	Intron (ENST00000356575.9/1953, intron 3 of 36)	1	3560695	3560790	96	2	693135	ENST00000385042.1	-24254	ENSG00000207776	MIR551A	microRNA 551a
chr1	3591965	3592195	231	*	E2F3_1_q01_peak_64	28	.	4.53049	6.73233	2.84165	78	Intron (ENST00000356575.9/1953, intron 3 of 36)	1	3490562	3611277	120716	2	1953	ENST00000485002.6	19082	ENSG00000162591	MEGF6	multiple EGF like domains 6
chr1	3618019	3618261	243	*	E2F3_1_q01_peak_65	56	.	6.12275	10.2852	5.6206	102	Distal Intergenic	1	3622859	3624750	1892	2	1953	ENST00000702520.1	6489	ENSG00000162591	MEGF6	multiple EGF like domains 6
chr1	3857004	3857289	286	*	E2F3_1_q01_peak_66	46	.	5.3932	9.07824	4.63672	155	Promoter (<=1kb)	1	3857267	3860490	3224	1	1677	ENST00000625756.2	0	ENSG00000169598	DFFB	DNA fragmentation factor subunit beta
chr1	3900838	3901492	655	*	E2F3_1_q01_peak_67	40	.	4.92384	8.28147	4.0052	506	Promoter (<=1kb)	1	3900437	3906036	5600	1	100133612	ENST00000693306.1	401	ENSG00000236423	LINC01134	long intergenic non-protein coding RNA 1134
chr1	3987564	3987758	195	*	E2F3_1_q01_peak_68	20	.	4.23178	5.5313	2.02782	73	Intron (ENST00000642026.2/ENST00000642026.2, intron 2 of 2)	1	3947144	3949024	1881	2	105376672	ENST00000671015.1	-38540	ENSG00000226374	LINC01345	long intergenic non-protein coding RNA 1345
chr1	4080812	4081127	316	*	E2F3_1_q01_peak_69	15	.	3.85161	4.76079	1.53677	307	Distal Intergenic	1	3947144	3949024	1881	2	105376672	ENST00000671015.1	-131788	ENSG00000226374	LINC01345	long intergenic non-protein coding RNA 1345
chr1	4091273	4091601	329	*	E2F3_1_q01_peak_70	11	.	3.2877	3.90339	1.11169	115	Distal Intergenic	1	3947144	3949024	1881	2	105376672	ENST00000671015.1	-142249	ENSG00000226374	LINC01345	long intergenic non-protein coding RNA 1345
chr1	4427751	4427975	225	*	E2F3_1_q01_peak_71	19	.	3.97431	5.34724	1.90555	178	Distal Intergenic	1	4416311	4424689	8379	1	284661	ENST00000635642.1	11440	ENSG00000235054	LINC01777	long intergenic non-protein coding RNA 1777
chr1	4436233	4436404	172	*	E2F3_1_q01_peak_72	22	.	4.47589	5.91105	2.25641	44	Distal Intergenic	1	4416311	4424689	8379	1	284661	ENST00000635642.1	19922	ENSG00000235054	LINC01777	long intergenic non-protein coding RNA 1777
chr1	4631418	4631685	268	*	E2F3_1_q01_peak_73	14	.	3.63675	4.61363	1.44429	192	Distal Intergenic	1	4654609	4792534	137926	1	55966	ENST00000378191.5	-22924	ENSG00000196581	AJAP1	adherens junctions associated protein 1
chr1	5485951	5486206	256	*	E2F3_1_q01_peak_74	28	.	4.67993	6.70102	2.81982	65	Intron (ENST00000641426.1/105376686, intron 2 of 2)	1	5490829	5492804	1976	2	105376686	ENST00000649109.1	6598		LOC105376686	uncharacterized LOC105376686
chr1	5578074	5578279	206	*	E2F3_1_q01_peak_75	27	.	4.81451	6.66081	2.79145	19	Intron (ENST00000637702.1/ENST00000637702.1, intron 1 of 2)	1	5489795	5493057	3263	2	105376686	ENST00000641860.1	-85017		LOC105376686	uncharacterized LOC105376686
chr1	5830537	5830851	315	*	E2F3_1_q01_peak_76	16	.	3.69451	4.90729	1.62836	208	Distal Intergenic	1	5862672	5862741	70	2	100616421	ENST00000582517.1	31890	ENSG00000264101	MIR4689	microRNA 4689
chr1	6068457	6068680	224	*	E2F3_1_q01_peak_77	19	.	4.01396	5.40934	1.94756	113	Promoter (2-3kb)	1	6065753	6100023	34271	1	8514	ENST00000662363.1	2704	ENSG00000069424	KCNAB2	potassium voltage-gated channel subfamily A regulatory beta subunit 2
chr1	6205994	6206315	322	*	E2F3_1_q01_peak_78	24	.	4.06818	6.23464	2.49071	141	Promoter (<=1kb)	1	6206119	6221299	15181	1	388591	ENST00000377939.5	0	ENSG00000158286	RNF207	ring finger protein 207
chr1	6310270	6310629	360	*	E2F3_1_q01_peak_79	20	.	4.10963	5.55898	2.04463	138	Intron (ENST00000608083.5/11332, intron 6 of 8)	1	6281253	6295504	14252	2	11332	ENST00000481175.1	-14766	ENSG00000097021	ACOT7	acyl-CoA thioesterase 7
chr1	6385385	6385811	427	*	E2F3_1_q01_peak_80	39	.	5.45125	8.20432	3.94456	348	Promoter (<=1kb)	1	6264273	6385813	121541	2	11332	ENST00000377855.6	2	ENSG00000097021	ACOT7	acyl-CoA thioesterase 7
chr1	6602410	6603014	605	*	E2F3_1_q01_peak_81	17	.	3.57012	5.14252	1.77774	399	Promoter (<=1kb)	1	6590724	6602869	12146	2	9903	ENST00000377658.8	0	ENSG00000162413	KLHL21	kelch like family member 21
chr1	6657081	6657313	233	*	E2F3_1_q01_peak_82	21	.	4.47658	5.73984	2.13795	132	Intron (ENST00000451196.5/55735, intron 3 of 7)	1	6634184	6647076	12893	2	55735	ENST00000691481.1	-10005	ENSG00000007923	DNAJC11	DnaJ heat shock protein family (Hsp40) member C11
chr1	6784780	6785326	547	*	E2F3_1_q01_peak_83	68	.	6.28463	11.7028	6.82632	416	Promoter (<=1kb)	1	6783892	6784843	952	2	110841581	ENST00000442889.1	0		CAMTA1-DT	CAMTA1 divergent transcript
chr1	6890859	6891093	235	*	E2F3_1_q01_peak_84	15	.	3.99102	4.84603	1.59192	185	Intron (ENST00000303635.12/23261, intron 3 of 22)	1	6874056	6887842	13787	1	23261	ENST00000467267.1	16803	ENSG00000171735	CAMTA1	calmodulin binding transcription activator 1
chr1	7020551	7020876	326	*	E2F3_1_q01_peak_85	20	.	4.23178	5.5313	2.02782	279	Intron (ENST00000303635.12/23261, intron 3 of 22)	1	7008376	7014279	5904	2	127138864	ENST00000456701.1	-6272	ENSG00000237365	CAMTA1-AS3	CAMTA1 antisense RNA 3
chr1	7117441	7117720	280	*	E2F3_1_q01_peak_86	20	.	4.26501	5.58281	2.05829	168	Intron (ENST00000303635.12/23261, intron 4 of 22)	1	7008376	7014279	5904	2	127138864	ENST00000456701.1	-103162	ENSG00000237365	CAMTA1-AS3	CAMTA1 antisense RNA 3
chr1	7771489	7771665	177	*	E2F3_1_q01_peak_87	20	.	4.37516	5.57747	2.05682	164	Promoter (<=1kb)	1	7771296	7781432	10137	1	9341	ENST00000054666.11	193	ENSG00000049245	VAMP3	vesicle associated membrane protein 3
chr1	7783847	7784207	361	*	E2F3_1_q01_peak_88	108	.	8.05432	16.0455	10.839	199	Promoter (<=1kb)	1	7784291	7845177	60887	1	8863	ENST00000377532.8	-84	ENSG00000049246	PER3	period circadian regulator 3
chr1	7961229	7961741	513	*	E2F3_1_q01_peak_89	134	.	9.08111	18.7838	13.4991	441	Promoter (<=1kb)	1	7961663	7971048	9386	1	11315	ENST00000460192.5	0	ENSG00000116288	PARK7	Parkinsonism associated deglycase
chr1	8004948	8005318	371	*	E2F3_1_q01_peak_90	30	.	4.92287	7.08427	3.09806	217	Exon (ENST00000641354.1/124903834, exon 6 of 6)	1	7999540	8002961	3422	1	124903834	ENST00000642135.1	5408		LOC124903834	uncharacterized LOC124903834
chr1	8026277	8026697	421	*	E2F3_1_q01_peak_91	20	.	4.1808	5.67019	2.09251	19	Promoter (<=1kb)	1	8004404	8026283	21880	2	54206	ENST00000474874.5	0	ENSG00000116285	ERRFI1	ERBB receptor feedback inhibitor 1
chr1	8027078	8027345	268	*	E2F3_1_q01_peak_92	27	.	4.63096	6.6237	2.76554	161	Promoter (<=1kb)	1	8026738	8122702	95965	1	121832806	ENST00000445300.1	340		ERRFI1-DT	ERRFI1 divergent transcript
chr1	8182278	8182593	316	*	E2F3_1_q01_peak_93	17	.	4.04524	5.05937	1.72518	101	Distal Intergenic	1	8201518	8215207	13690	1	102724539	ENST00000670361.1	-18925	ENSG00000227634	LINC01714	long intergenic non-protein coding RNA 1714
chr1	8350896	8351332	437	*	E2F3_1_q01_peak_94	14	.	3.62462	4.59492	1.43287	338	Distal Intergenic	1	8355521	8362844	7324	2	473	ENST00000505225.1	11512	ENSG00000142599	RERE	arginine-glutamic acid dipeptide repeats
chr1	8552857	8553066	210	*	E2F3_1_q01_peak_95	17	.	4.1275	5.06756	1.72896	8	Intron (ENST00000337907.7/473, intron 7 of 23)	1	8495151	8526039	30889	2	473	ENST00000507012.1	-26818	ENSG00000142599	RERE	arginine-glutamic acid dipeptide repeats
chr1	8712346	8712573	228	*	E2F3_1_q01_peak_96	18	.	4.13179	5.19399	1.81026	125	Intron (ENST00000337907.7/473, intron 2 of 23)	1	8656193	8703219	47027	2	473	ENST00000468247.1	-9127	ENSG00000142599	RERE	arginine-glutamic acid dipeptide repeats
chr1	8878751	8879234	484	*	E2F3_1_q01_peak_97	107	.	6.95756	15.9255	10.7277	329	Promoter (<=1kb)	1	8878835	8879894	1060	1	100505975	ENST00000442636.1	0	ENSG00000230679	ENO1-AS1	ENO1 antisense RNA 1
chr1	8950436	8950609	174	*	E2F3_1_q01_peak_98	46	.	5.83959	9.13603	4.68183	75	Intron (ENST00000549778.5/765, intron 2 of 5)	1	8945887	8974704	28818	1	765	ENST00000377442.3	4549	ENSG00000131686	CA6	carbonic anhydrase 6
chr1	9080891	9081179	289	*	E2F3_1_q01_peak_99	23	.	4.53191	5.99875	2.31954	168	Promoter (1-2kb)	1	9082696	9082879	184	1	124900441	ENST00000516595.1	-1517	ENSG00000252404	LOC124900441	small Cajal body-specific RNA 16
chr1	9128509	9128968	460	*	E2F3_1_q01_peak_100	22	.	4.21893	5.97045	2.29987	327	Promoter (<=1kb)	1	9111169	9128781	17613	2	80045	ENST00000466131.1	0	ENSG00000180758	GPR157	G protein-coupled receptor 157
chr1	9129529	9129888	360	*	E2F3_1_q01_peak_101	51	.	5.77143	9.70775	5.14431	92	Promoter (<=1kb)	1	9100305	9129102	28798	2	80045	ENST00000377411.5	-427	ENSG00000180758	GPR157	G protein-coupled receptor 157
chr1	9350481	9350652	172	*	E2F3_1_q01_peak_102	24	.	4.31491	6.12318	2.41045	89	Promoter (<=1kb)	1	9351431	9367863	16433	1	80176	ENST00000357898.3	-779	ENSG00000171621	SPSB1	splA/ryanodine receptor domain and SOCS box containing 1
chr1	9477852	9478027	176	*	E2F3_1_q01_peak_103	16	.	3.85622	4.9517	1.65857	36	Distal Intergenic	1	9426649	9440564	13916	2	100506022	ENST00000641940.1	-37288	ENSG00000284693	LINC02606	long intergenic non-protein coding RNA 2606
chr1	9526756	9526925	170	*	E2F3_1_q01_peak_104	18	.	4.14954	5.22171	1.82755	2	Distal Intergenic	1	9539465	9585173	45709	1	84275	ENST00000302692.7	-12540	ENSG00000171612	SLC25A33	solute carrier family 25 member 33
chr1	9539186	9539389	204	*	E2F3_1_q01_peak_105	28	.	4.91249	6.81492	2.89111	114	Promoter (<=1kb)	1	9539465	9585173	45709	1	84275	ENST00000302692.7	-76	ENSG00000171612	SLC25A33	solute carrier family 25 member 33
chr1	9744268	9744484	217	*	E2F3_1_q01_peak_106	29	.	4.9528	6.87849	2.94189	21	3' UTR	1	9749488	9750167	680	2	22883	ENST00000464286.1	5683	ENSG00000171603	CLSTN1	calsyntenin 1
chr1	9798751	9798982	232	*	E2F3_1_q01_peak_107	15	.	3.91701	4.7277	1.51602	89	Intron (ENST00000377298.9/22883, intron 1 of 18)	1	9729027	9823669	94643	2	22883	ENST00000650348.1	24687	ENSG00000171603	CLSTN1	calsyntenin 1
chr1	9824348	9824781	434	*	E2F3_1_q01_peak_108	45	.	5.31405	8.94522	4.531	118	Promoter (<=1kb)	1	9729028	9823984	94957	2	22883	ENST00000361311.4	-364	ENSG00000171603	CLSTN1	calsyntenin 1
chr1	9825494	9825773	280	*	E2F3_1_q01_peak_109	19	.	3.87423	5.41761	1.95492	64	Promoter (1-2kb)	1	9729028	9823984	94957	2	22883	ENST00000361311.4	-1510	ENSG00000171603	CLSTN1	calsyntenin 1
chr1	9910469	9910958	490	*	E2F3_1_q01_peak_110	24	.	4.31491	6.12318	2.41045	452	Promoter (<=1kb)	1	9850109	9910336	60228	2	56998	ENST00000400904.7	-133	ENSG00000178585	CTNNBIP1	catenin beta interacting protein 1
chr1	10032727	10033445	719	*	E2F3_1_q01_peak_111	26	.	4.34042	6.42403	2.62537	435	Promoter (<=1kb)	1	10032832	10180367	147536	1	10277	ENST00000253251.12	0	ENSG00000130939	UBE4B	ubiquitination factor E4B
chr1	10082804	10083150	347	*	E2F3_1_q01_peak_112	23	.	4.6715	6.05711	2.36236	297	Intron (ENST00000253251.12/10277, intron 2 of 26)	1	10100861	10103185	2325	1	10277	ENST00000462658.1	-17711	ENSG00000130939	UBE4B	ubiquitination factor E4B
chr1	10210349	10210626	278	*	E2F3_1_q01_peak_113	24	.	4.49199	6.15595	2.43338	45	Promoter (<=1kb)	1	10210570	10308597	98028	1	23095	ENST00000377093.9	0	ENSG00000054523	KIF1B	kinesin family member 1B
chr1	10211179	10211469	291	*	E2F3_1_q01_peak_114	22	.	4.33081	5.90436	2.25552	138	Promoter (<=1kb)	1	10211616	10381603	169988	1	23095	ENST00000377086.5	-147	ENSG00000054523	KIF1B	kinesin family member 1B
chr1	10398430	10399631	1202	*	E2F3_1_q01_peak_115	42	.	5.30215	8.59351	4.24917	369	Promoter (<=1kb)	1	10398592	10411552	12961	1	5226	ENST00000491493.5	0	ENSG00000142657	PGD	phosphogluconate dehydrogenase
chr1	10430497	10430766	270	*	E2F3_1_q01_peak_116	40	.	5.5135	8.30339	4.02245	54	Promoter (<=1kb)	1	10430512	10431130	619	1	378708	ENST00000602486.1	0	ENSG00000175279	CENPS	centromere protein S
chr1	10474840	10475010	171	*	E2F3_1_q01_peak_117	27	.	4.61487	6.59827	2.74808	49	Promoter (<=1kb)	1	10474950	10630758	155809	1	5195	ENST00000356607.9	0	ENSG00000142655	PEX14	peroxisomal biogenesis factor 14
chr1	11012474	11012875	402	*	E2F3_1_q01_peak_118	34	.	5.23334	7.57461	3.46647	351	Promoter (<=1kb)	1	11012622	11023248	10627	1	23435	ENST00000629725.2	0	ENSG00000120948	TARDBP	TAR DNA binding protein
chr1	11090380	11090601	222	*	E2F3_1_q01_peak_119	12	.	3.55522	4.08745	1.21251	12	Exon (ENST00000304457.11/5394, exon 6 of 24)	1	11080701	11082623	1923	2	5394	ENST00000485606.1	-7757	ENSG00000171824	EXOSC10	exosome component 10
chr1	11099435	11100070	636	*	E2F3_1_q01_peak_120	64	.	6.93392	11.2378	6.42214	263	Promoter (<=1kb)	1	11099675	11102051	2377	1	105376736	ENST00000447600.1	0	ENSG00000230337	EXOSC10-AS1	EXOSC10 antisense RNA 1
chr1	11273209	11273549	341	*	E2F3_1_q01_peak_121	27	.	4.63096	6.6237	2.76554	113	Promoter (<=1kb)	1	11273528	11295164	21637	1	29914	ENST00000376804.2	0	ENSG00000120942	UBIAD1	UbiA prenyltransferase domain containing 1
chr1	11397816	11397994	179	*	E2F3_1_q01_peak_122	20	.	4.1808	5.67019	2.09251	108	Distal Intergenic	1	11311734	11319093	7360	2	105376737	ENST00000641979.1	-78723		LOC105376737	uncharacterized LOC105376737
chr1	11488029	11488374	346	*	E2F3_1_q01_peak_123	20	.	4.15204	5.62526	2.08366	18	Intron (ENST00000294484.7/57540, intron 1 of 20)	1	11479166	11481960	2795	1	57540	ENST00000423056.2	8863	ENSG00000204624	DISP3	dispatched RND transporter family member 3
chr1	11805770	11806104	335	*	E2F3_1_q01_peak_124	59	.	6.13663	10.6783	5.94588	126	Promoter (<=1kb)	1	11806096	11843143	37048	1	1185	ENST00000312413.10	0	ENSG00000011021	CLCN6	chloride voltage-gated channel 6
chr1	11908639	11909395	757	*	E2F3_1_q01_peak_125	47	.	4.9076	9.22909	4.75612	309	Promoter (<=1kb)	1	11908152	11908271	120	1	26829	ENST00000362477.1	487	ENSG00000199347	RNU5E-1	RNA, U5E small nuclear 1
chr1	11979968	11980547	580	*	E2F3_1_q01_peak_126	43	.	4.99404	8.72713	4.3542	235	Promoter (<=1kb)	1	11980181	12013514	33334	1	9927	ENST00000444836.5	0	ENSG00000116688	MFN2	mitofusin 2
chr1	12019257	12019458	202	*	E2F3_1_q01_peak_127	24	.	4.35739	6.19066	2.45868	119	Promoter (<=1kb)	1	12019466	12029855	10390	1	60672	ENST00000478749.5	-8	ENSG00000116691	MIIP	migration and invasion inhibitory protein
chr1	12391071	12391329	259	*	E2F3_1_q01_peak_128	11	.	3.39726	3.92376	1.12218	188	Intron (ENST00000620676.6/55187, intron 60 of 69)	1	12382996	12509030	126035	1	55187	ENST00000645371.1	8075	ENSG00000048707	VPS13D	vacuolar protein sorting 13 homolog D
chr1	12491970	12492150	181	*	E2F3_1_q01_peak_129	21	.	4.35041	5.71542	2.12001	115	Intron (ENST00000620676.6/55187, intron 67 of 69)	1	12497098	12507163	10066	1	55187	ENST00000647414.1	-4948	ENSG00000048707	VPS13D	vacuolar protein sorting 13 homolog D
chr1	12519617	12519789	173	*	E2F3_1_q01_peak_130	11	.	3.52066	4.03149	1.18061	6	Distal Intergenic	1	12525716	12529291	3576	1	105376744	ENST00000689998.2	-5927		LINC02766	long intergenic non-protein coding RNA 2766
chr1	12676622	12676795	174	*	E2F3_1_q01_peak_131	13	.	3.52794	4.26732	1.30879	3	Distal Intergenic	1	12644085	12667076	22992	1	343066	ENST00000376221.2	32537	ENSG00000204518	AADACL4	arylacetamide deacetylase like 4
chr1	12760491	12760882	392	*	E2F3_1_q01_peak_132	20	.	4.21536	5.50587	2.00991	47	Exon (ENST00000614859.5/93190, exon 4 of 4)	1	12773738	12777906	4169	1	390999	ENST00000357726.5	-12856	ENSG00000116726	PRAMEF12	PRAME family member 12
chr1	13246523	13246811	289	*	E2F3_1_q01_peak_133	17	.	4.16822	5.13458	1.7728	121	Exon (ENST00000504262.1/ENST00000504262.1, exon 2 of 3)	1	13254198	13263435	9238	1	343068	ENST00000622421.3	-7387	ENSG00000270601	PRAMEF5	PRAME family member 5
chr1	13473433	13473615	183	*	E2F3_1_q01_peak_134	16	.	3.94605	4.90601	1.62836	114	Distal Intergenic	1	13513220	13516270	3051	1	107984918	ENST00000563570.1	-39605	ENSG00000259961	LOC107984918	uncharacterized LOC107984918
chr1	13749657	13749856	200	*	E2F3_1_q01_peak_135	32	.	5.35914	7.33549	3.28407	92	Promoter (<=1kb)	1	13749436	13823419	73984	1	7799	ENST00000505823.5	221	ENSG00000116731	PRDM2	PR/SET domain 2
chr1	13768464	13768662	199	*	E2F3_1_q01_peak_136	11	.	3.4535	3.92383	1.12218	47	Intron (ENST00000311066.10/7799, intron 6 of 9)	1	13771726	13778463	6738	1	7799	ENST00000487453.1	-3064	ENSG00000116731	PRDM2	PR/SET domain 2
chr1	13902119	13902328	210	*	E2F3_1_q01_peak_137	17	.	4.09673	5.13936	1.77498	174	Intron (ENST00000636564.1/23254, intron 1 of 2)	1	13892792	15118043	1225252	1	23254	ENST00000636203.1	9327	ENSG00000189337	KAZN	kazrin, periplakin interacting protein
chr1	14635074	14635318	245	*	E2F3_1_q01_peak_138	11	.	3.41098	3.94451	1.13743	37	Intron (ENST00000636203.1/23254, intron 3 of 16)	1	14598717	15065797	467081	1	23254	ENST00000503743.5	36357	ENSG00000189337	KAZN	kazrin, periplakin interacting protein
chr1	15180046	15180310	265	*	E2F3_1_q01_peak_139	27	.	4.7389	6.54216	2.70908	29	Intron (ENST00000428417.5/55092, intron 1 of 2)	1	15168474	15171317	2844	2	727684	ENST00000625027.2	-8729	ENSG00000204464	TMEM51-AS2	TMEM51 antisense RNA 2
chr1	15524694	15525405	712	*	E2F3_1_q01_peak_140	66	.	5.55002	11.5217	6.66582	158	Promoter (<=1kb)	1	15492855	15524726	31872	2	842	ENST00000375890.8	0	ENSG00000132906	CASP9	caspase 9
chr1	15617661	15617848	188	*	E2F3_1_q01_peak_141	19	.	4.05441	5.47264	1.98927	9	Promoter (<=1kb)	1	15617615	15627066	9452	1	84301	ENST00000546927.1	46	ENSG00000197312	DDI2	DNA damage inducible 1 homolog 2
chr1	15795225	15795538	314	*	E2F3_1_q01_peak_142	26	.	4.0262	6.42336	2.62537	176	Distal Intergenic	1	15807374	15807649	276	2	440567	ENST00000696689.1	12111	ENSG00000233954	UQCRHL	ubiquinol-cytochrome c reductase hinge protein like
chr1	15800195	15800854	660	*	E2F3_1_q01_peak_143	42	.	4.55757	8.55933	4.22506	251	Distal Intergenic	1	15807374	15807649	276	2	440567	ENST00000696689.1	6795	ENSG00000233954	UQCRHL	ubiquinol-cytochrome c reductase hinge protein like
chr1	15835495	15836062	568	*	E2F3_1_q01_peak_144	47	.	5.05767	9.17261	4.71223	356	Promoter (<=1kb)	1	15836095	15928557	92463	1	23013	ENST00000673875.1	-33	ENSG00000065526	SPEN	spen family transcriptional repressor
chr1	15847323	15847711	389	*	E2F3_1_q01_peak_145	43	.	5.20706	8.76461	4.38373	244	Promoter (<=1kb)	1	15847707	15940456	92750	1	23013	ENST00000375759.8	0	ENSG00000065526	SPEN	spen family transcriptional repressor
chr1	15935005	15935260	256	*	E2F3_1_q01_peak_146	20	.	3.8552	5.62394	2.08366	123	3' UTR	1	15938583	15939544	962	1	23013	ENST00000487496.1	-3323	ENSG00000065526	SPEN	spen family transcriptional repressor
chr1	16016231	16016409	179	*	E2F3_1_q01_peak_147	25	.	3.60171	6.36837	2.58531	144	Promoter (1-2kb)	1	16015374	16017825	2452	2	27129	ENST00000463576.5	1416	ENSG00000173641	HSPB7	heat shock protein family B (small) member 7
chr1	16032665	16032997	333	*	E2F3_1_q01_peak_148	20	.	4.01481	5.644	2.08366	325	Intron (ENST00000464764.5/1187, intron 22 of 23)	1	16026839	16030075	3237	1	1187	ENST00000491433.1	5826	ENSG00000186510	CLCNKA	chloride voltage-gated channel Ka
chr1	16041956	16042223	268	*	E2F3_1_q01_peak_149	48	.	5.36891	9.38013	4.87794	105	Promoter (<=1kb)	1	16041440	16057303	15864	1	1188	ENST00000684714.1	516	ENSG00000184908	CLCNKB	chloride voltage-gated channel Kb
chr1	16138251	16138518	268	*	E2F3_1_q01_peak_150	20	.	3.72973	5.64971	2.08366	126	Exon (ENST00000358432.8/1969, exon 4 of 17)	1	16133013	16133562	550	2	1969	ENST00000462805.1	-4689	ENSG00000142627	EPHA2	EPH receptor A2
chr1	16143871	16144041	171	*	E2F3_1_q01_peak_151	17	.	3.16686	5.0389	1.71056	158	Promoter (2-3kb)	1	16134560	16146450	11891	2	1969	ENST00000480202.1	2409	ENSG00000142627	EPHA2	EPH receptor A2
chr1	16145492	16145858	367	*	E2F3_1_q01_peak_152	25	.	3.56417	6.29049	2.52788	84	Promoter (<=1kb)	1	16134560	16146450	11891	2	1969	ENST00000480202.1	592	ENSG00000142627	EPHA2	EPH receptor A2
chr1	16161599	16161851	253	*	E2F3_1_q01_peak_153	36	.	4.45284	7.75429	3.60326	164	Exon (ENST00000426353.1/ENST00000426353.1, exon 2 of 2)	1	16124337	16156069	31733	2	1969	ENST00000358432.8	-5530	ENSG00000142627	EPHA2	EPH receptor A2
chr1	16173506	16173730	225	*	E2F3_1_q01_peak_154	19	.	3.7167	5.39126	1.93578	112	Distal Intergenic	1	16124337	16156069	31733	2	1969	ENST00000358432.8	-17437	ENSG00000142627	EPHA2	EPH receptor A2
chr1	16208025	16208402	378	*	E2F3_1_q01_peak_155	15	.	3.3551	4.77254	1.54594	209	Promoter (1-2kb)	1	16197854	16207011	9158	2	128272	ENST00000478117.5	-1014	ENSG00000142632	ARHGEF19	Rho guanine nucleotide exchange factor 19
chr1	16352565	16352753	189	*	E2F3_1_q01_peak_156	26	.	4.55159	6.49826	2.67706	25	Promoter (<=1kb)	1	16352575	16393355	40781	1	26099	ENST00000475078.1	0	ENSG00000055070	SZRD1	SUZ RNA binding domain containing 1
chr1	16353411	16353578	168	*	E2F3_1_q01_peak_157	16	.	3.80223	4.86855	1.6072	163	Promoter (<=1kb)	1	16352575	16393355	40781	1	26099	ENST00000475078.1	836	ENSG00000055070	SZRD1	SUZ RNA binding domain containing 1
chr1	16367083	16367652	570	*	E2F3_1_q01_peak_158	63	.	6.2047	11.1741	6.36708	27	Promoter (<=1kb)	1	16367088	16395406	28319	1	26099	ENST00000471507.5	0	ENSG00000055070	SZRD1	SUZ RNA binding domain containing 1
chr1	16375435	16376044	610	*	E2F3_1_q01_peak_159	22	.	4.33081	5.90436	2.25552	233	Intron (ENST00000475078.1/26099, intron 2 of 2)	1	16367711	16395273	27563	1	26099	ENST00000472461.1	7724	ENSG00000055070	SZRD1	SUZ RNA binding domain containing 1
chr1	16383881	16384056	176	*	E2F3_1_q01_peak_160	12	.	3.55447	4.16283	1.25603	157	Intron (ENST00000475078.1/26099, intron 2 of 2)	1	16367711	16395273	27563	1	26099	ENST00000472461.1	16170	ENSG00000055070	SZRD1	SUZ RNA binding domain containing 1
chr1	16499196	16499426	231	*	E2F3_1_q01_peak_161	14	.	3.84569	4.61476	1.44429	0	Promoter (<=1kb)	1	16490634	16499257	8624	2	114819	ENST00000590118.5	0	ENSG00000290842	CROCCP3	CROCC pseudogene 3
chr1	16514313	16514491	179	*	E2F3_1_q01_peak_162	18	.	4.20976	5.20341	1.81487	107	Promoter (<=1kb)	1	16514122	16514285	164	2	26871	ENST00000383925.1	-28	ENSG00000206652	RNU1-1	RNA, U1 small nuclear 1
chr1	16566963	16567240	278	*	E2F3_1_q01_peak_163	56	.	6.33595	10.2724	5.61078	88	3' UTR	1	16533886	16535649	1764	2	100132147	ENST00000415386.2	-31314	ENSG00000233421	LINC01783	long intergenic non-protein coding RNA 1783
chr1	16613411	16613964	554	*	E2F3_1_q01_peak_164	45	.	4.74677	8.92388	4.51407	221	Promoter (<=1kb)	1	16562319	16613487	51169	2	55672	ENST00000430580.6	0	ENSG00000219481	NBPF1	NBPF member 1
chr1	16621032	16621209	178	*	E2F3_1_q01_peak_165	19	.	3.72626	5.40739	1.9469	79	Intron (ENST00000639481.1/124900584, intron 2 of 3)	1	16618253	16626386	8134	2	124900584	ENST00000639481.1	5177	ENSG00000291072	LOC124900584	rootletin-like
chr1	16643274	16643485	212	*	E2F3_1_q01_peak_166	22	.	4.14	5.8445	2.21054	2	Promoter (<=1kb)	1	16642767	16643109	343	2	84809	ENST00000639399.1	-165	ENSG00000291072	CROCCP2	CROCC pseudogene 2
chr1	16897277	16897478	202	*	E2F3_1_q01_peak_167	34	.	5.25405	7.60739	3.4924	58	Promoter (1-2kb)	1	16895980	16896143	164	1	26870	ENST00000384278.1	1297	ENSG00000207005	RNU1-2	RNA, U1 small nuclear 2
chr1	16904800	16905223	424	*	E2F3_1_q01_peak_168	104	.	7.83038	15.6628	10.4725	127	Exon (ENST00000703056.1/ENST00000703056.1, exon 1 of 1)	1	16895980	16896143	164	1	26870	ENST00000384278.1	8820	ENSG00000207005	RNU1-2	RNA, U1 small nuclear 2
chr1	16914285	16914523	239	*	E2F3_1_q01_peak_169	28	.	4.67993	6.70102	2.81982	41	Intron (ENST00000466256.6/9696, intron 1 of 8)	1	16921931	16972964	51034	1	9696	ENST00000375541.10	-7408	ENSG00000058453	CROCC	ciliary rootlet coiled-coil, rootletin
chr1	16927586	16928055	470	*	E2F3_1_q01_peak_170	33	.	4.09805	7.36853	3.30831	269	Promoter (2-3kb)	1	16930135	16946405	16271	1	9696	ENST00000492631.5	-2080	ENSG00000058453	CROCC	ciliary rootlet coiled-coil, rootletin
chr1	16987805	16988080	276	*	E2F3_1_q01_peak_171	19	.	3.6883	5.34328	1.90555	268	Promoter (1-2kb)	1	16985981	16990003	4023	2	23400	ENST00000502418.1	1923	ENSG00000159363	ATP13A2	ATPase cation transporting 13A2
chr1	17054045	17054339	295	*	E2F3_1_q01_peak_172	33	.	5.17218	7.47787	3.39065	58	Promoter (<=1kb)	1	17018722	17054032	35311	2	6390	ENST00000375499.8	-13	ENSG00000117118	SDHB	succinate dehydrogenase complex iron sulfur subunit B
chr1	17134620	17134994	375	*	E2F3_1_q01_peak_173	77	.	7.15694	12.7612	7.76757	307	Distal Intergenic	1	17066761	17119451	52691	2	11240	ENST00000375486.9	-15169	ENSG00000117115	PADI2	peptidyl arginine deiminase 2
chr1	17233792	17233960	169	*	E2F3_1_q01_peak_174	29	.	4.14586	6.90713	2.96644	54	Intron (ENST00000375471.5/29943, intron 11 of 15)	1	17239632	17245968	6337	1	29943	ENST00000648847.1	-5672	ENSG00000142623	PADI1	peptidyl arginine deiminase 1
chr1	17439840	17440076	237	*	E2F3_1_q01_peak_175	33	.	4.98245	7.45775	3.3763	18	Promoter (<=1kb)	1	17406760	17439677	32918	2	55920	ENST00000375436.9	-163	ENSG00000179051	RCC2	regulator of chromosome condensation 2
chr1	17475871	17476174	304	*	E2F3_1_q01_peak_176	19	.	4.1829	5.45563	1.97701	77	Distal Intergenic	1	17406760	17439677	32918	2	55920	ENST00000375436.9	-36194	ENSG00000179051	RCC2	regulator of chromosome condensation 2
chr1	17931179	17931380	202	*	E2F3_1_q01_peak_177	13	.	3.59359	4.36701	1.36198	97	Distal Intergenic	1	18015712	18045612	29901	1	105376812	ENST00000641892.1	-84332		LOC105376812	uncharacterized LOC105376812
chr1	18737834	18738044	211	*	E2F3_1_q01_peak_178	14	.	3.60059	4.55787	1.4087	103	Intron (ENST00000420770.7/5081, intron 8 of 8)	1	18631524	18736102	104579	1	5081	ENST00000400661.3	106310	ENSG00000009709	PAX7	paired box 7
chr1	18902788	18903186	399	*	E2F3_1_q01_peak_179	21	.	4.10163	5.78315	2.1679	243	Promoter (<=1kb)	1	18883111	18902724	19614	2	8659	ENST00000432718.1	-64	ENSG00000159423	ALDH4A1	aldehyde dehydrogenase 4 family member A1
chr1	19311743	19312694	952	*	E2F3_1_q01_peak_180	34	.	4.51833	7.57487	3.46647	249	Promoter (<=1kb)	1	19312326	19329300	16975	1	54896	ENST00000375153.8	0	ENSG00000040487	SLC66A1	solute carrier family 66 member 1
chr1	19643578	19643994	417	*	E2F3_1_q01_peak_181	20	.	3.77482	5.48916	2.00032	144	Promoter (<=1kb)	1	19643714	19656911	13198	1	4681	ENST00000439664.5	0	ENSG00000158747	NBL1	NBL1, DAN family BMP antagonist
chr1	20124535	20124702	168	*	E2F3_1_q01_peak_182	19	.	4.27824	5.42379	1.95537	86	Distal Intergenic	1	20112657	20119566	6910	2	26279	ENST00000617227.1	-4969	ENSG00000117215	PLA2G2D	phospholipase A2 group IID
chr1	20222460	20222629	170	*	E2F3_1_q01_peak_183	24	.	4.60882	6.11956	2.40786	18	Distal Intergenic	1	20243095	20244655	1561	1	105376827	ENST00000435552.1	-20466	ENSG00000228105	LINC01757	long intergenic non-protein coding RNA 1757
chr1	20454587	20454777	191	*	E2F3_1_q01_peak_184	11	.	3.32163	3.95474	1.14029	178	Distal Intergenic	1	20476222	20478793	2572	1	124903871	ENST00000641552.1	-21445	ENSG00000284641	LOC124903871	uncharacterized LOC124903871
chr1	20507723	20507889	167	*	E2F3_1_q01_peak_185	24	.	4.66823	6.21325	2.47278	162	Promoter (<=1kb)	1	20499448	20508151	8704	2	79594	ENST00000264198.5	262	ENSG00000090432	MUL1	mitochondrial E3 ubiquitin protein ligase 1
chr1	20588816	20589078	263	*	E2F3_1_q01_peak_186	39	.	5.23556	8.1652	3.91671	192	Promoter (<=1kb)	1	20589086	20618903	29818	1	978	ENST00000461985.1	-8	ENSG00000158825	CDA	cytidine deaminase
chr1	20612078	20612670	593	*	E2F3_1_q01_peak_187	34	.	4.84738	7.53437	3.43582	247	Intron (ENST00000461985.1/978, intron 2 of 2)	1	20633458	20651511	18054	1	65018	ENST00000321556.5	-20788	ENSG00000158828	PINK1	PTEN induced kinase 1
chr1	20696626	20696849	224	*	E2F3_1_q01_peak_188	19	.	4.00065	5.38851	1.93341	60	Promoter (1-2kb)	1	20664014	20698439	34426	2	57576	ENST00000490034.5	1590	ENSG00000117245	KIF17	kinesin family member 17
chr1	20786692	20787041	350	*	E2F3_1_q01_peak_189	29	.	4.58789	6.825	2.90009	79	Promoter (<=1kb)	1	20779836	20786666	6831	2	50809	ENST00000443615.1	-26	ENSG00000127483	HP1BP3	heterochromatin protein 1 binding protein 3
chr1	20896748	20896928	181	*	E2F3_1_q01_peak_190	22	.	4.56116	5.87662	2.23467	6	Intron (ENST00000374935.7/8672, intron 12 of 32)	1	20893111	20941398	48288	2	8672	ENST00000374933.3	44470	ENSG00000075151	EIF4G3	eukaryotic translation initiation factor 4 gamma 3
chr1	21022487	21022711	225	*	E2F3_1_q01_peak_191	13	.	3.68174	4.29572	1.32346	54	Intron (ENST00000374935.7/8672, intron 4 of 32)	1	20806488	21050950	244463	2	8672	ENST00000681717.1	28239	ENSG00000075151	EIF4G3	eukaryotic translation initiation factor 4 gamma 3
chr1	21044862	21045062	201	*	E2F3_1_q01_peak_192	20	.	4.38453	5.49876	2.00467	52	Intron (ENST00000374935.7/8672, intron 4 of 32)	1	20806488	21050950	244463	2	8672	ENST00000681717.1	5888	ENSG00000075151	EIF4G3	eukaryotic translation initiation factor 4 gamma 3
chr1	21345338	21345624	287	*	E2F3_1_q01_peak_193	36	.	5.0019	7.78645	3.62748	277	Promoter (<=1kb)	1	21217247	21345504	128258	2	1889	ENST00000415912.6	0	ENSG00000117298	ECE1	endothelin converting enzyme 1
chr1	21436942	21437181	240	*	E2F3_1_q01_peak_194	17	.	4.07942	5.11244	1.75749	48	Promoter (2-3kb)	1	21440128	21483467	43340	1	84224	ENST00000454000.6	-2947	ENSG00000142794	NBPF3	NBPF member 3
chr1	21537738	21538316	579	*	E2F3_1_q01_peak_195	25	.	4.43009	6.30595	2.54043	4	Intron (ENST00000468526.1/249, intron 1 of 4)	1	21547404	21554002	6599	1	249	ENST00000696766.1	-9088	ENSG00000162551	ALPL	alkaline phosphatase, biomineralization associated
chr1	21586923	21587090	168	*	E2F3_1_q01_peak_196	20	.	4.12367	5.58093	2.0582	160	Promoter (<=1kb)	1	21586472	21591187	4716	1	105376834	ENST00000457706.1	451	ENSG00000233431	LINC02596	long intergenic non-protein coding RNA 2596
chr1	21626873	21627274	402	*	E2F3_1_q01_peak_197	55	.	5.65728	10.235	5.58131	339	Intron (ENST00000471600.6/5909, intron 2 of 24)	1	21596221	21622568	26348	2	5909	ENST00000374761.6	-4305	ENSG00000076864	RAP1GAP	RAP1 GTPase activating protein
chr1	21782816	21783616	801	*	E2F3_1_q01_peak_198	36	.	5.0502	7.86495	3.68855	447	Promoter (<=1kb)	1	21678298	21783149	104852	2	84196	ENST00000308271.14	0	ENSG00000090686	USP48	ubiquitin specific peptidase 48
chr1	22052585	22053091	507	*	E2F3_1_q01_peak_199	61	.	6.31729	10.978	6.19854	245	Promoter (<=1kb)	1	22052627	22092923	40297	1	998	ENST00000400259.5	0	ENSG00000070831	CDC42	cell division cycle 42
chr1	22451828	22452379	552	*	E2F3_1_q01_peak_200	25	.	4.61214	6.3437	2.56476	491	Promoter (<=1kb)	1	22451851	22531154	79304	1	9923	ENST00000375647.5	0	ENSG00000184677	ZBTB40	zinc finger and BTB domain containing 40
chr1	22825691	22826025	335	*	E2F3_1_q01_peak_201	33	.	5.13219	7.41467	3.342	267	Intron (ENST00000544305.5/2048, intron 3 of 6)	1	22800240	22896478	96239	1	2048	ENST00000465676.1	25451	ENSG00000133216	EPHB2	EPH receptor B2
chr1	22880032	22880363	332	*	E2F3_1_q01_peak_202	26	.	4.53604	6.47367	2.66186	209	Intron (ENST00000544305.5/2048, intron 5 of 6)	1	22865159	22882840	17682	1	2048	ENST00000490436.1	14873	ENSG00000133216	EPHB2	EPH receptor B2
chr1	23188760	23189060	301	*	E2F3_1_q01_peak_203	19	.	4.05441	5.47264	1.98927	74	Distal Intergenic	1	23093443	23177808	84366	2	7798	ENST00000706844.1	-10952	ENSG00000169641	LUZP1	leucine zipper protein 1
chr1	23196684	23197184	501	*	E2F3_1_q01_peak_204	38	.	5.14965	8.02623	3.80816	473	Intron (ENST00000374619.2/3352, intron 1 of 1)	1	23093443	23177808	84366	2	7798	ENST00000706844.1	-18876	ENSG00000169641	LUZP1	leucine zipper protein 1
chr1	23343502	23344713	1212	*	E2F3_1_q01_peak_205	94	.	7.48062	14.6041	9.46692	926	Promoter (<=1kb)	1	23304688	23344284	39597	2	10236	ENST00000302271.11	0	ENSG00000125944	HNRNPR	heterogeneous nuclear ribonucleoprotein R
chr1	23368833	23369260	428	*	E2F3_1_q01_peak_206	32	.	4.70212	7.29599	3.25412	157	Promoter (<=1kb)	1	23368939	23371789	2851	1	148898	ENST00000437367.5	0	ENSG00000249087	ZNF436-AS1	ZNF436 antisense RNA 1
chr1	23377313	23377540	228	*	E2F3_1_q01_peak_207	14	.	3.80606	4.69099	1.49414	211	Distal Intergenic	1	23370254	23370346	93	1	148898	ENST00000364535.1	7059	ENSG00000249087	ZNF436-AS1	ZNF436 antisense RNA 1
chr1	23484568	23484914	347	*	E2F3_1_q01_peak_208	21	.	4.23954	5.76191	2.15428	14	Promoter (<=1kb)	1	23451479	23484568	33090	2	55616	ENST00000608765.1	0	ENSG00000088280	ASAP3	ArfGAP with SH3 domain, ankyrin repeat and PH domain 3
chr1	23528384	23528643	260	*	E2F3_1_q01_peak_209	26	.	4.21008	6.47569	2.66233	40	Promoter (2-3kb)	1	23506438	23531233	24796	2	1870	ENST00000361729.3	2590	ENSG00000007968	E2F2	E2F transcription factor 2
chr1	23544632	23544909	278	*	E2F3_1_q01_peak_210	20	.	4.28182	5.60888	2.0773	32	Distal Intergenic	1	23549139	23550915	1777	2	105376859	ENST00000451217.1	6006		LOC105376859	uncharacterized LOC105376859
chr1	23559291	23559581	291	*	E2F3_1_q01_peak_211	17	.	3.5526	5.11262	1.75749	155	Promoter (<=1kb)	1	23557926	23559501	1576	2	3399	ENST00000374561.6	0	ENSG00000117318	ID3	inhibitor of DNA binding 3
chr1	23778138	23778714	577	*	E2F3_1_q01_peak_212	29	.	4.97321	6.91069	2.96805	305	Promoter (<=1kb)	1	23706901	23778283	71383	2	100506963	ENST00000655402.1	0	ENSG00000236810	ELOA-AS1	ELOA antisense RNA 1
chr1	23792414	23792607	194	*	E2F3_1_q01_peak_213	14	.	3.40287	4.44397	1.40638	141	Promoter (<=1kb)	1	23791992	23793907	1916	1	11313	ENST00000421070.1	422	ENSG00000011009	LYPLA2	lysophospholipase 2
chr1	23800153	23800403	251	*	E2F3_1_q01_peak_214	19	.	3.5524	5.33689	1.90147	77	Promoter (<=1kb)	1	23795600	23800402	4803	2	2582	ENST00000374497.7	0	ENSG00000117308	GALE	UDP-galactose-4-epimerase
chr1	23868595	23868799	205	*	E2F3_1_q01_peak_215	17	.	4.09673	5.13936	1.77498	181	Promoter (<=1kb)	1	23845077	23868290	23214	2	2517	ENST00000374479.4	-305	ENSG00000179163	FUCA1	alpha-L-fucosidase 1
chr1	23916608	23917010	403	*	E2F3_1_q01_peak_216	60	.	6.63446	10.7537	6.01134	345	Distal Intergenic	1	23870515	23913362	42848	2	1269	ENST00000374472.5	-3246	ENSG00000188822	CNR2	cannabinoid receptor 2
chr1	23959274	23959439	166	*	E2F3_1_q01_peak_217	16	.	3.97857	4.95619	1.66055	163	Promoter (<=1kb)	1	23959109	23961465	2357	1	55629	ENST00000471915.5	165	ENSG00000189266	PNRC2	proline rich nuclear receptor coactivator 2
chr1	23980031	23980601	571	*	E2F3_1_q01_peak_218	64	.	6.50892	11.2942	6.4709	311	Promoter (<=1kb)	1	23964347	23980327	15981	2	10772	ENST00000492112.3	0	ENSG00000188529	SRSF10	serine and arginine rich splicing factor 10
chr1	24018879	24019125	247	*	E2F3_1_q01_peak_219	26	.	4.66563	6.42738	2.62565	61	Distal Intergenic	1	24040835	24086799	45965	1	107984931	ENST00000439239.2	-21710		LOC107984931	uncharacterized LOC107984931
chr1	24251121	24251295	175	*	E2F3_1_q01_peak_220	17	.	4.07942	5.11244	1.75749	51	Intron (ENST00000690803.1/57822, intron 2 of 15)	1	24200240	24211693	11454	1	284632	ENST00000439059.2	50881	ENSG00000230023	LINC02800	long intergenic non-protein coding RNA 2800
chr1	24266526	24266956	431	*	E2F3_1_q01_peak_221	35	.	5.31717	7.70739	3.5681	167	Intron (ENST00000690803.1/57822, intron 2 of 15)	1	24318764	24355312	36549	1	57822	ENST00000692334.1	-51808	ENSG00000158055	GRHL3	grainyhead like transcription factor 3
chr1	24341297	24341506	210	*	E2F3_1_q01_peak_222	16	.	3.76363	5.01632	1.69694	170	Intron (ENST00000690803.1/57822, intron 8 of 15)	1	24337498	24342195	4698	1	57822	ENST00000528181.1	3799	ENSG00000158055	GRHL3	grainyhead like transcription factor 3
chr1	24484284	24484541	258	*	E2F3_1_q01_peak_223	38	.	5.51599	8.02341	3.80816	106	Distal Intergenic	1	24502351	24536800	34450	1	11123	ENST00000538532.6	-17810	ENSG00000117602	RCAN3	RCAN family member 3
chr1	24502641	24503014	374	*	E2F3_1_q01_peak_224	35	.	5.27492	7.64044	3.51657	239	Promoter (<=1kb)	1	24502836	24541040	38205	1	11123	ENST00000374395.9	0	ENSG00000117602	RCAN3	RCAN family member 3
chr1	24642974	24643194	221	*	E2F3_1_q01_peak_225	60	.	6.00496	10.8343	6.08304	119	Promoter (<=1kb)	1	24643200	24673243	30044	1	10250	ENST00000705662.1	-6	ENSG00000133226	SRRM1	serine and arginine repetitive matrix 1
chr1	24745045	24745829	785	*	E2F3_1_q01_peak_226	105	.	7.35	15.7478	10.5543	98	Promoter (<=1kb)	1	24745382	24839907	94526	1	25932	ENST00000497755.1	0	ENSG00000169504	CLIC4	chloride intracellular channel 4
chr1	24848266	24848473	208	*	E2F3_1_q01_peak_227	19	.	4.29728	5.45387	1.97701	139	Distal Intergenic	1	24919345	24919416	72	2	102465437	ENST00000614863.1	70943	ENSG00000278034	MIR6731	microRNA 6731
chr1	25022528	25022769	242	*	E2F3_1_q01_peak_228	20	.	3.8552	5.62394	2.08366	180	Promoter (<=1kb)	1	25023503	25023586	84	1	100616365	ENST00000580572.1	-734	ENSG00000264371	MIR4425	microRNA 4425
chr1	25232376	25232600	225	*	E2F3_1_q01_peak_229	26	.	4.85605	6.51178	2.68787	189	Promoter (<=1kb)	1	25222276	25232502	10227	2	25949	ENST00000236273.9	0	ENSG00000117614	SYF2	SYF2 pre-mRNA splicing factor
chr1	25239736	25240121	386	*	E2F3_1_q01_peak_230	60	.	6.68697	10.8385	6.08631	129	Exon (ENST00000641059.1/ENST00000641059.1, exon 1 of 1)	1	25242291	25243654	1364	2	57035	ENST00000564223.5	3533	ENSG00000117616	RSRP1	arginine and serine rich protein 1
chr1	25247515	25247825	311	*	E2F3_1_q01_peak_231	60	.	6.63446	10.7537	6.01134	99	Promoter (<=1kb)	1	25242255	25247457	5203	2	57035	ENST00000568254.5	-58	ENSG00000117616	RSRP1	arginine and serine rich protein 1
chr1	25253978	25254159	182	*	E2F3_1_q01_peak_232	16	.	3.94605	4.90601	1.62836	81	Intron (ENST00000473314.6/57035, intron 1 of 5)	1	25242255	25247457	5203	2	57035	ENST00000568254.5	-6521	ENSG00000117616	RSRP1	arginine and serine rich protein 1
chr1	25338283	25338808	526	*	E2F3_1_q01_peak_233	77	.	7.83402	12.7147	7.72566	57	Promoter (<=1kb)	1	25338317	25360967	22651	1	23585	ENST00000498135.5	0	ENSG00000183726	TMEM50A	transmembrane protein 50A
chr1	25369337	25369601	265	*	E2F3_1_q01_peak_234	38	.	5.75411	8.01747	3.80421	72	Intron (ENST00000294413.13/6006, intron 9 of 9)	1	25342592	25351654	9063	1	23585	ENST00000487234.1	26745	ENSG00000183726	TMEM50A	transmembrane protein 50A
chr1	25430134	25430466	333	*	E2F3_1_q01_peak_235	29	.	4.78105	6.86058	2.92746	81	Promoter (<=1kb)	1	25362312	25430192	67881	2	6006	ENST00000349320.7	0	ENSG00000188672	RHCE	Rh blood group CcEe antigens
chr1	25543625	25543827	203	*	E2F3_1_q01_peak_236	26	.	4.39308	6.50969	2.68706	7	Promoter (<=1kb)	1	25543606	25568886	25281	1	26119	ENST00000374338.5	19	ENSG00000157978	LDLRAP1	low density lipoprotein receptor adaptor protein 1
chr1	25616068	25616480	413	*	E2F3_1_q01_peak_237	19	.	4.00065	5.38851	1.93341	160	Promoter (<=1kb)	1	25616791	25784450	167660	1	57134	ENST00000374332.9	-311	ENSG00000117643	MAN1C1	mannosidase alpha class 1C member 1
chr1	25617090	25617274	185	*	E2F3_1_q01_peak_238	14	.	3.64897	4.63246	1.45751	20	Promoter (<=1kb)	1	25617468	25786206	168739	1	57134	ENST00000611903.4	-194	ENSG00000117643	MAN1C1	mannosidase alpha class 1C member 1
chr1	25858756	25858976	221	*	E2F3_1_q01_peak_239	24	.	4.34314	6.16803	2.4433	4	Promoter (<=1kb)	1	25834006	25859457	25452	2	79000	ENST00000374298.4	481	ENSG00000127423	AUNIP	aurora kinase A and ninein interacting protein
chr1	25906578	25906747	170	*	E2F3_1_q01_peak_240	13	.	3.54088	4.28695	1.32219	49	Promoter (<=1kb)	1	25885440	25906466	21027	2	3925	ENST00000426559.6	-112	ENSG00000117632	STMN1	stathmin 1
chr1	25945168	25945603	436	*	E2F3_1_q01_peak_241	28	.	4.96707	6.69022	2.81135	14	Distal Intergenic	1	25900595	25906991	6397	2	3925	ENST00000357865.6	-38177	ENSG00000117632	STMN1	stathmin 1
chr1	26076222	26076434	213	*	E2F3_1_q01_peak_242	14	.	3.86328	4.64252	1.46215	108	Distal Intergenic	1	26061244	26068436	7193	2	84676	ENST00000483052.1	-7786	ENSG00000158022	TRIM63	tripartite motif containing 63
chr1	26111161	26111359	199	*	E2F3_1_q01_peak_243	15	.	3.78897	4.84813	1.59234	147	Promoter (<=1kb)	1	26111165	26125530	14366	1	149420	ENST00000619836.4	0	ENSG00000175087	PDIK1L	PDLIM1 interacting kinase 1 like
chr1	26111567	26112218	652	*	E2F3_1_q01_peak_244	21	.	4.25449	5.78523	2.16876	316	Promoter (<=1kb)	1	26111824	26125555	13732	1	149420	ENST00000374269.2	0	ENSG00000175087	PDIK1L	PDLIM1 interacting kinase 1 like
chr1	26169837	26170013	177	*	E2F3_1_q01_peak_245	13	.	3.47393	4.36233	1.35919	13	Promoter (<=1kb)	1	26169908	26170873	966	1	51042	ENST00000374266.7	0	ENSG00000142684	ZNF593	zinc finger protein 593
chr1	26234188	26234655	468	*	E2F3_1_q01_peak_246	41	.	5.20418	8.432	4.1235	210	Promoter (<=1kb)	1	26234200	26277687	43488	1	64793	ENST00000640292.2	0	ENSG00000130695	CEP85	centrosomal protein 85
chr1	26306067	26306439	373	*	E2F3_1_q01_peak_247	14	.	3.79112	4.66812	1.47798	221	Promoter (<=1kb)	1	26296947	26306576	9630	2	91544	ENST00000421827.2	137	ENSG00000158062	UBXN11	UBX domain protein 11
chr1	26354105	26354274	170	*	E2F3_1_q01_peak_248	10	.	3.1606	3.87592	1.09855	105	Promoter (<=1kb)	1	26321865	26354130	32266	2	55057	ENST00000308182.10	0	ENSG00000176092	CRYBG2	crystallin beta-gamma domain containing 2
chr1	26364081	26364372	292	*	E2F3_1_q01_peak_249	14	.	3.64897	4.63246	1.45751	116	Intron (ENST00000403843.5/257101, intron 4 of 6)	1	26321698	26360080	38383	2	55057	ENST00000475866.3	-4001	ENSG00000176092	CRYBG2	crystallin beta-gamma domain containing 2
chr1	26378250	26378615	366	*	E2F3_1_q01_peak_250	24	.	4.66823	6.21325	2.47278	189	Distal Intergenic	1	26364722	26374522	9801	2	257101	ENST00000455900.5	-3728	ENSG00000176083	ZNF683	zinc finger protein 683
chr1	26471929	26472379	451	*	E2F3_1_q01_peak_251	25	.	4.12161	6.32567	2.55407	127	Promoter (<=1kb)	1	26472440	26476642	4203	1	3151	ENST00000361427.6	-61	ENSG00000198830	HMGN2	high mobility group nucleosomal binding domain 2
chr1	26472928	26473185	258	*	E2F3_1_q01_peak_252	38	.	4.84478	8.14519	3.89909	137	Promoter (<=1kb)	1	26473206	26475565	2360	1	3151	ENST00000466194.1	-21	ENSG00000198830	HMGN2	high mobility group nucleosomal binding domain 2
chr1	26500306	26501473	1168	*	E2F3_1_q01_peak_253	49	.	5.42928	9.48396	4.9616	388	Distal Intergenic	1	26473429	26475360	1932	1	3151	ENST00000493418.1	26877	ENSG00000198830	HMGN2	high mobility group nucleosomal binding domain 2
chr1	26531258	26531445	188	*	E2F3_1_q01_peak_254	28	.	4.38663	6.7726	2.87316	158	Promoter (<=1kb)	1	26531328	26554251	22924	1	6195	ENST00000529454.5	0	ENSG00000117676	RPS6KA1	ribosomal protein S6 kinase A1
chr1	26569510	26569691	182	*	E2F3_1_q01_peak_255	16	.	3.80223	4.86855	1.6072	43	Promoter (1-2kb)	1	26571229	26572021	793	1	6195	ENST00000530305.1	-1538	ENSG00000117676	RPS6KA1	ribosomal protein S6 kinase A1
chr1	26620567	26620999	433	*	E2F3_1_q01_peak_256	33	.	5.17218	7.47787	3.39065	107	Exon (ENST00000690093.1/ENST00000690093.1, exon 1 of 1)	1	26602369	26602432	64	2	124904769	ENST00000516620.2	-18135	ENSG00000252429	LOC124904769	U7 small nuclear RNA
chr1	26771689	26771897	209	*	E2F3_1_q01_peak_257	55	.	6.31228	10.2342	5.58078	130	Promoter (1-2kb)	1	26772963	26774962	2000	1	8289	ENST00000636072.1	-1066	ENSG00000117713	ARID1A	AT-rich interaction domain 1A
chr1	26864812	26865468	657	*	E2F3_1_q01_peak_258	59	.	5.33244	10.7315	5.99296	312	Promoter (1-2kb)	1	26863149	26864456	1308	1	2810	ENST00000339276.6	1663	ENSG00000175793	SFN	stratifin
chr1	26921945	26922115	171	*	E2F3_1_q01_peak_259	15	.	3.89826	4.83243	1.5824	35	Promoter (<=1kb)	1	26922142	26942776	20635	1	10726	ENST00000452707.1	-27	ENSG00000090273	NUDC	nuclear distribution C, dynein complex regulator
chr1	27012834	27013367	534	*	E2F3_1_q01_peak_260	62	.	5.68069	11.018	6.23046	43	Promoter (<=1kb)	1	27005020	27012850	7831	2	115572	ENST00000289166.6	0	ENSG00000158246	TENT5B	terminal nucleotidyltransferase 5B
chr1	27029055	27029229	175	*	E2F3_1_q01_peak_261	15	.	3.89826	4.83243	1.5824	73	Distal Intergenic	1	27005020	27012850	7831	2	115572	ENST00000289166.6	-16205	ENSG00000158246	TENT5B	terminal nucleotidyltransferase 5B
chr1	27079741	27079954	214	*	E2F3_1_q01_peak_262	29	.	5.08329	6.87884	2.94189	123	Distal Intergenic	1	27100345	27102795	2451	2	6548	ENST00000447808.1	22841	ENSG00000090020	SLC9A1	solute carrier family 9 member A1
chr1	27192694	27192927	234	*	E2F3_1_q01_peak_263	32	.	5.07336	7.32174	3.27365	193	Distal Intergenic	1	27114233	27166981	52749	2	6548	ENST00000374084.2	-25713	ENSG00000090020	SLC9A1	solute carrier family 9 member A1
chr1	27490152	27490637	486	*	E2F3_1_q01_peak_264	26	.	4.32745	6.40291	2.60939	424	Promoter (<=1kb)	1	27404230	27490167	85938	2	10163	ENST00000618852.5	0	ENSG00000158195	WASF2	WASP family member 2
chr1	27542881	27543135	255	*	E2F3_1_q01_peak_265	24	.	4.02642	6.16326	2.43946	18	Intron (ENST00000247087.10/27245, intron 5 of 5)	1	27552773	27553545	773	2	27245	ENST00000644833.1	10410	ENSG00000126705	AHDC1	AT-hook DNA binding motif containing 1
chr1	27557532	27557961	430	*	E2F3_1_q01_peak_266	20	.	3.83478	5.58977	2.06413	7	Promoter (<=1kb)	1	27551668	27558361	6694	2	27245	ENST00000487743.3	400	ENSG00000126705	AHDC1	AT-hook DNA binding motif containing 1
chr1	27725652	27726177	526	*	E2F3_1_q01_peak_267	88	.	7.38106	13.9894	8.89523	165	Promoter (<=1kb)	1	27725961	27763116	37156	1	199870	ENST00000373954.11	0	ENSG00000009780	FAM76A	family with sequence similarity 76 member A
chr1	27872867	27873066	200	*	E2F3_1_q01_peak_268	20	.	3.96683	5.56689	2.05161	61	Promoter (<=1kb)	1	27872572	27882604	10033	1	9473	ENST00000466068.1	295	ENSG00000130775	THEMIS2	thymocyte selection associated family member 2
chr1	27914629	27914805	177	*	E2F3_1_q01_peak_269	16	.	3.96224	4.93098	1.6447	147	Promoter (<=1kb)	1	27891924	27914746	22823	2	6118	ENST00000373909.7	0	ENSG00000117748	RPA2	replication protein A2
chr1	28248382	28248603	222	*	E2F3_1_q01_peak_270	28	.	4.67993	6.70102	2.81982	54	Distal Intergenic	1	28259518	28282491	22974	1	83667	ENST00000253063.4	-10915	ENSG00000130766	SESN2	sestrin 2
chr1	28334520	28334727	208	*	E2F3_1_q01_peak_271	16	.	3.97857	4.95619	1.66055	51	Exon (ENST00000479574.5/54797, exon 3 of 3)	1	28330283	28334585	4303	1	54797	ENST00000474683.1	4237	ENSG00000130772	MED18	mediator complex subunit 18
chr1	28369433	28370104	672	*	E2F3_1_q01_peak_272	66	.	6.83981	11.4513	6.60427	254	Promoter (<=1kb)	1	28369582	28459239	89658	1	65979	ENST00000633371.1	0	ENSG00000204138	PHACTR4	phosphatase and actin regulator 4
chr1	28449128	28449308	181	*	E2F3_1_q01_peak_273	25	.	4.77074	6.37571	2.58806	129	Intron (ENST00000633371.1/65979, intron 3 of 4)	1	28438171	28497303	59133	1	65979	ENST00000373836.4	10957	ENSG00000204138	PHACTR4	phosphatase and actin regulator 4
chr1	28505900	28506097	198	*	E2F3_1_q01_peak_274	16	.	3.55284	4.89395	1.62172	2	Promoter (<=1kb)	1	28505943	28539196	33254	1	1104	ENST00000398958.6	0	ENSG00000180198	RCC1	regulator of chromosome condensation 1
chr1	28510206	28510450	245	*	E2F3_1_q01_peak_275	14	.	3.22798	4.55068	1.4087	172	Promoter (<=1kb)	1	28510077	28536026	25950	1	1104	ENST00000419074.5	129	ENSG00000180198	RCC1	regulator of chromosome condensation 1
chr1	28552932	28553561	630	*	E2F3_1_q01_peak_276	28	.	4.5734	6.80163	2.89067	309	Promoter (<=1kb)	1	28553085	28578545	25461	1	54952	ENST00000373830.4	0	ENSG00000180098	TRNAU1AP	tRNA selenocysteine 1 associated protein 1
chr1	28581929	28582106	178	*	E2F3_1_q01_peak_277	46	.	5.3932	9.07824	4.63672	82	Promoter (<=1kb)	1	28578538	28581878	3341	2	85028	ENST00000470977.6	-51	ENSG00000197989	SNHG12	small nucleolar RNA host gene 12
chr1	28642883	28643249	367	*	E2F3_1_q01_peak_278	23	.	4.23238	5.99188	2.31447	63	Promoter (<=1kb)	1	28643228	28648530	5303	1	105378616	ENST00000420776.1	0	ENSG00000229388	TAF12-DT	TAF12 divergent transcript
chr1	28648570	28649623	1054	*	E2F3_1_q01_peak_279	25	.	4.08938	6.27081	2.51664	565	Promoter (<=1kb)	1	28648600	28648730	131	1	26824	ENST00000602813.1	0	ENSG00000274978	RNU11	RNA, U11 small nuclear
chr1	28736433	28736660	228	*	E2F3_1_q01_peak_280	15	.	3.91406	4.85674	1.59738	81	Promoter (<=1kb)	1	28736621	28742871	6251	1	51441	ENST00000474884.5	0	ENSG00000198492	YTHDF2	YTH N6-methyladenosine RNA binding protein F2
chr1	28737136	28737514	379	*	E2F3_1_q01_peak_281	34	.	5.25405	7.60739	3.4924	18	Promoter (<=1kb)	1	28736965	28743002	6038	1	51441	ENST00000496288.5	171	ENSG00000198492	YTHDF2	YTH N6-methyladenosine RNA binding protein F2
chr1	29181275	29181646	372	*	E2F3_1_q01_peak_282	83	.	7.32253	13.4566	8.3971	162	Promoter (<=1kb)	1	29147761	29181880	34120	2	6429	ENST00000691479.1	234	ENSG00000116350	SRSF4	serine and arginine rich splicing factor 4
chr1	29181900	29182092	193	*	E2F3_1_q01_peak_283	31	.	4.81675	7.19279	3.1795	62	Promoter (<=1kb)	1	29147743	29181900	34158	2	6429	ENST00000373795.7	0	ENSG00000116350	SRSF4	serine and arginine rich splicing factor 4
chr1	29575266	29575537	272	*	E2F3_1_q01_peak_284	25	.	4.44492	6.32945	2.55554	169	Distal Intergenic	1	29329620	29350114	20495	2	101928460	ENST00000417651.1	-225152	ENSG00000230523	LINC01756	long intergenic non-protein coding RNA 1756
chr1	29981919	29982119	201	*	E2F3_1_q01_peak_285	16	.	4.06788	4.97022	1.6695	190	Distal Intergenic	1	30013952	30037612	23661	2	101929406	ENST00000445180.2	55493	ENSG00000233399	LINC01648	long intergenic non-protein coding RNA 1648
chr1	30162292	30162498	207	*	E2F3_1_q01_peak_286	10	.	3.34194	3.74782	1.02529	75	Distal Intergenic	1	30013952	30037612	23661	2	101929406	ENST00000445180.2	-124680	ENSG00000233399	LINC01648	long intergenic non-protein coding RNA 1648
chr1	30335610	30335781	172	*	E2F3_1_q01_peak_287	14	.	3.68971	4.51329	1.4087	3	Distal Intergenic	1	30013952	30037612	23661	2	101929406	ENST00000445180.2	-297998	ENSG00000233399	LINC01648	long intergenic non-protein coding RNA 1648
chr1	30615171	30615347	177	*	E2F3_1_q01_peak_288	14	.	3.6479	4.4496	1.4087	66	Distal Intergenic	1	30713767	30716135	2369	2	4146	ENST00000494561.1	100788	ENSG00000162510	MATN1	matrilin 1
chr1	30634217	30634491	275	*	E2F3_1_q01_peak_289	25	.	4.41536	6.2826	2.5241	158	Distal Intergenic	1	30713767	30716135	2369	2	4146	ENST00000494561.1	81644	ENSG00000162510	MATN1	matrilin 1
chr1	30652469	30652710	242	*	E2F3_1_q01_peak_290	14	.	3.63675	4.61363	1.44429	76	Distal Intergenic	1	30713767	30716135	2369	2	4146	ENST00000494561.1	63425	ENSG00000162510	MATN1	matrilin 1
chr1	30718141	30718482	342	*	E2F3_1_q01_peak_291	112	.	6.7654	16.4404	11.2171	185	Promoter (<=1kb)	1	30718504	30726744	8241	1	100129196	ENST00000414532.6	-22	ENSG00000186056	MATN1-AS1	MATN1 antisense RNA 1
chr1	30719009	30719382	374	*	E2F3_1_q01_peak_292	23	.	3.67464	6.0309	2.34289	176	Promoter (<=1kb)	1	30719174	30726763	7590	1	100129196	ENST00000649861.1	0	ENSG00000186056	MATN1-AS1	MATN1 antisense RNA 1
chr1	30929494	30929684	191	*	E2F3_1_q01_peak_293	15	.	3.88258	4.80834	1.56829	156	Distal Intergenic	1	30933305	30945372	12068	2	9698	ENST00000530669.1	15688	ENSG00000134644	PUM1	pumilio RNA binding family member 1
chr1	31065479	31066035	557	*	E2F3_1_q01_peak_294	26	.	4.70198	6.4843	2.66798	360	Promoter (<=1kb)	1	30931506	31065695	134190	2	9698	ENST00000424085.6	0	ENSG00000134644	PUM1	pumilio RNA binding family member 1
chr1	31182242	31182473	232	*	E2F3_1_q01_peak_295	24	.	4.20191	6.19774	2.46513	40	Intron (ENST00000373736.7/79570, intron 5 of 6)	1	31181589	31188153	6565	2	79570	ENST00000526106.5	5680	ENSG00000084628	NKAIN1	sodium/potassium transporting ATPase interacting 1
chr1	31549138	31549662	525	*	E2F3_1_q01_peak_296	20	.	4.21536	5.50587	2.00991	132	Intron (ENST00000639839.1/149086, intron 4 of 4)	1	31571585	31575573	3989	2	105378626	ENST00000435872.1	25911		LOC105378626	uncharacterized LOC105378626
chr1	31594009	31594191	183	*	E2F3_1_q01_peak_297	25	.	4.59459	6.31625	2.54676	139	Distal Intergenic	1	31585151	31586442	1292	1	64129	ENST00000480586.1	8858	ENSG00000142910	TINAGL1	tubulointerstitial nephritis antigen like 1
chr1	31632672	31632838	167	*	E2F3_1_q01_peak_298	19	.	4.02735	5.4303	1.95947	136	Promoter (2-3kb)	1	31630340	31635260	4921	2	553115	ENST00000461006.5	2422	ENSG00000162517	PEF1	penta-EF-hand domain containing 1
chr1	31644621	31644895	275	*	E2F3_1_q01_peak_299	16	.	3.96224	4.93098	1.6447	273	Promoter (<=1kb)	1	31644694	31649371	4678	1	107985471	ENST00000581333.1	0		PEF1-AS1	PEF1 and COL16A1 antisense RNA 1
chr1	31798665	31798833	169	*	E2F3_1_q01_peak_300	14	.	3.62462	4.59492	1.43287	133	Promoter (<=1kb)	1	31793319	31798716	5398	2	90853	ENST00000528579.1	0	ENSG00000134668	SPOCD1	SPOC domain containing 1
chr1	31899695	31899885	191	*	E2F3_1_q01_peak_301	22	.	4.49441	5.94002	2.27889	171	Intron (ENST00000602889.1/ENST00000602889.1, intron 1 of 1)	1	31908653	31911280	2628	2	8073	ENST00000489313.1	11395	ENSG00000184007	PTP4A2	protein tyrosine phosphatase 4A2
chr1	31944444	31944681	238	*	E2F3_1_q01_peak_302	30	.	4.69192	6.99249	3.02996	144	Promoter (<=1kb)	1	31919130	31944856	25727	2	8073	ENST00000526960.1	175	ENSG00000184007	PTP4A2	protein tyrosine phosphatase 4A2
chr1	32014333	32014633	301	*	E2F3_1_q01_peak_303	21	.	4.25449	5.78523	2.16876	51	Promoter (<=1kb)	1	32014182	32060850	46669	1	10657	ENST00000484270.2	151	ENSG00000121774	KHDRBS1	KH RNA binding domain containing, signal transduction associated 1
chr1	32072646	32072817	172	*	E2F3_1_q01_peak_304	26	.	4.32745	6.40291	2.60939	38	Promoter (<=1kb)	1	32072935	32091745	18811	1	55116	ENST00000438825.5	-118	ENSG00000121775	TMEM39B	transmembrane protein 39B
chr1	32073064	32073337	274	*	E2F3_1_q01_peak_305	25	.	4.27634	6.31953	2.54911	66	Promoter (<=1kb)	1	32073166	32102866	29701	1	55116	ENST00000476968.5	0	ENSG00000121775	TMEM39B	transmembrane protein 39B
chr1	32107967	32108436	470	*	E2F3_1_q01_peak_306	28	.	4.72995	6.77996	2.87764	310	Promoter (<=1kb)	1	32108056	32176563	68508	1	23633	ENST00000373625.8	0	ENSG00000025800	KPNA6	karyopherin subunit alpha 6
chr1	32351613	32351887	275	*	E2F3_1_q01_peak_307	20	.	3.93159	5.51015	2.01338	237	Promoter (<=1kb)	1	32351521	32353541	2021	1	124903933	ENST00000421153.2	92		LOC124903933	uncharacterized LOC124903933
chr1	32394166	32394703	538	*	E2F3_1_q01_peak_308	26	.	4.50525	6.42497	2.62537	312	Promoter (<=1kb)	1	32364633	32394441	29809	2	55108	ENST00000455895.7	0	ENSG00000160058	BSDC1	BSD domain containing 1
chr1	32650547	32651707	1161	*	E2F3_1_q01_peak_309	53	.	5.73566	10.0059	5.38919	82	Promoter (<=1kb)	1	32600172	32650565	50394	2	339487	ENST00000341885.6	0	ENSG00000176261	ZBTB8OS	zinc finger and BTB domain containing 8 opposite strand
chr1	32701799	32702127	329	*	E2F3_1_q01_peak_310	25	.	4.13246	6.34413	2.56476	185	Promoter (<=1kb)	1	32681491	32702756	21266	2	81493	ENST00000373484.4	629	ENSG00000162520	SYNC	syncoilin, intermediate filament protein
chr1	32703213	32703503	291	*	E2F3_1_q01_peak_311	38	.	4.83185	8.12283	3.88475	156	Promoter (<=1kb)	1	32695565	32703596	8032	2	81493	ENST00000417633.1	93	ENSG00000162520	SYNC	syncoilin, intermediate filament protein
chr1	32817225	32818326	1102	*	E2F3_1_q01_peak_312	138	.	7.865	19.1249	13.8297	272	Promoter (<=1kb)	1	32817442	32857854	40413	1	64766	ENST00000373476.5	0	ENSG00000116497	S100PBP	S100P binding protein
chr1	32963863	32964064	202	*	E2F3_1_q01_peak_313	54	.	5.98116	10.0532	5.42918	45	Promoter (<=1kb)	1	32936445	32964685	28241	2	127544	ENST00000373456.11	621	ENSG00000116514	RNF19B	ring finger protein 19B
chr1	32982110	32982401	292	*	E2F3_1_q01_peak_314	14	.	3.79112	4.66812	1.47798	168	Distal Intergenic	1	32936449	32964809	28361	2	127544	ENST00000235150.5	-17301	ENSG00000116514	RNF19B	ring finger protein 19B
chr1	33036655	33037044	390	*	E2F3_1_q01_peak_315	22	.	4.43931	5.85391	2.21752	345	Promoter (<=1kb)	1	33007986	33036883	28898	2	204	ENST00000373449.7	0	ENSG00000004455	AK2	adenylate kinase 2
chr1	33280275	33280521	247	*	E2F3_1_q01_peak_316	27	.	4.59888	6.57302	2.73018	78	Promoter (<=1kb)	1	33280350	33281973	1624	1	149076	ENST00000477934.1	0	ENSG00000160094	ZNF362	zinc finger protein 362
chr1	33316692	33316872	181	*	E2F3_1_q01_peak_317	21	.	4.07644	5.74283	2.13795	27	Intron (ENST00000627421.1/ENST00000627421.1, intron 1 of 1)	1	33306766	33321098	14333	2	127550	ENST00000442999.3	4226	ENSG00000184389	A3GALT2	alpha 1,3-galactosyltransferase 2
chr1	33389398	33389614	217	*	E2F3_1_q01_peak_318	14	.	3.80606	4.69099	1.49414	110	Intron (ENST00000373422.8/1912, intron 1 of 13)	1	33368570	33392765	24196	2	1912	ENST00000468406.5	3151	ENSG00000134686	PHC2	polyhomeotic homolog 2
chr1	33430815	33431200	386	*	E2F3_1_q01_peak_319	15	.	3.74973	4.7877	1.55314	42	Promoter (<=1kb)	1	33323626	33431020	107395	2	1912	ENST00000431992.6	0	ENSG00000134686	PHC2	polyhomeotic homolog 2
chr1	33753705	33754016	312	*	E2F3_1_q01_peak_320	15	.	3.88258	4.80834	1.56829	273	Intron (ENST00000373381.9/114784, intron 13 of 70)	1	33591807	33709504	117698	2	114784	ENST00000373380.5	-44201	ENSG00000121904	CSMD2	CUB and Sushi multiple domains 2
chr1	34195412	34195682	271	*	E2F3_1_q01_peak_321	25	.	4.41536	6.2826	2.5241	211	Intron (ENST00000373374.7/84970, intron 1 of 6)	1	34176907	34219131	42225	1	84970	ENST00000488417.2	18505	ENSG00000142698	C1orf94	chromosome 1 open reading frame 94
chr1	34378535	34378752	218	*	E2F3_1_q01_peak_322	10	.	3.34194	3.74782	1.02529	24	Distal Intergenic	1	34176907	34219131	42225	1	84970	ENST00000488417.2	201628	ENSG00000142698	C1orf94	chromosome 1 open reading frame 94
chr1	35192440	35192637	198	*	E2F3_1_q01_peak_323	18	.	4.05789	5.26251	1.85484	166	Promoter (<=1kb)	1	35182936	35193145	10210	2	6421	ENST00000357214.6	508	ENSG00000116560	SFPQ	splicing factor proline and glutamine rich
chr1	35320199	35320549	351	*	E2F3_1_q01_peak_324	11	.	3.39726	3.92376	1.12218	40	Intron (ENST00000314607.11/9202, intron 1 of 29)	1	35310274	35310425	152	1	124900419	ENST00000364672.1	9925	ENSG00000201542	LOC124900419	small nucleolar RNA SNORA62/SNORA6 family
chr1	35557525	35557693	169	*	E2F3_1_q01_peak_325	17	.	3.82324	5.11014	1.75749	97	Promoter (<=1kb)	1	35433517	35557616	124100	2	79932	ENST00000697001.1	0	ENSG00000142687	KIAA0319L	KIAA0319 like
chr1	35641569	35641993	425	*	E2F3_1_q01_peak_326	32	.	5.25467	7.35783	3.29992	93	Promoter (<=1kb)	1	35599541	35641526	41986	2	5690	ENST00000373237.4	-43	ENSG00000126067	PSMB2	proteasome 20S subunit beta 2
chr1	35715504	35715671	168	*	E2F3_1_q01_peak_327	18	.	3.88477	5.20682	1.81703	126	Promoter (1-2kb)	1	35716160	35716911	752	2	127703	ENST00000503824.1	1240	ENSG00000142686	C1orf216	chromosome 1 open reading frame 216
chr1	35769453	35770109	657	*	E2F3_1_q01_peak_328	46	.	5.79644	9.06689	4.62772	447	Promoter (<=1kb)	1	35720218	35769967	49750	2	63967	ENST00000251195.9	0	ENSG00000092853	CLSPN	claspin
chr1	35930770	35931214	445	*	E2F3_1_q01_peak_329	36	.	5.21569	7.82951	3.66202	113	Promoter (<=1kb)	1	35931082	35982652	51571	1	192669	ENST00000397828.3	0	ENSG00000126070	AGO3	argonaute RISC catalytic component 3
chr1	36088823	36089006	184	*	E2F3_1_q01_peak_330	24	.	4.00586	6.12804	2.41476	7	Promoter (<=1kb)	1	36088892	36093932	5041	1	54936	ENST00000373178.5	0	ENSG00000116863	ADPRS	ADP-ribosylserine hydrolase
chr1	36149407	36149645	239	*	E2F3_1_q01_peak_331	42	.	5.08995	8.56576	4.22916	172	Promoter (<=1kb)	1	36136570	36149514	12945	2	27095	ENST00000616074.4	0	ENSG00000054116	TRAPPC3	trafficking protein particle complex subunit 3
chr1	36188112	36188304	193	*	E2F3_1_q01_peak_332	25	.	4.55987	6.26199	2.50836	143	Distal Intergenic	1	36179021	36180315	1295	1	55700	ENST00000487114.1	9091	ENSG00000116871	MAP7D1	MAP7 domain containing 1
chr1	36224019	36224919	901	*	E2F3_1_q01_peak_333	123	.	8.71478	17.6547	12.3972	621	Promoter (<=1kb)	1	36224432	36304148	79717	1	9967	ENST00000469141.6	0	ENSG00000054118	THRAP3	thyroid hormone receptor associated protein 3
chr1	36307720	36308001	282	*	E2F3_1_q01_peak_334	24	.	4.17767	6.15798	2.43496	45	Promoter (<=1kb)	1	36307128	36309592	2465	1	79729	ENST00000496636.1	592	ENSG00000214193	SH3D21	SH3 domain containing 21
chr1	36321842	36322225	384	*	E2F3_1_q01_peak_335	21	.	3.91776	5.72836	2.13059	356	Promoter (1-2kb)	1	36320604	36329340	8737	1	79729	ENST00000672976.1	1238	ENSG00000214193	SH3D21	SH3 domain containing 21
chr1	36884639	36884878	240	*	E2F3_1_q01_peak_336	14	.	3.56514	4.50318	1.4087	22	Intron (ENST00000373091.8/2899, intron 2 of 15)	1	36849674	36859136	9463	2	2899	ENST00000462621.1	-25503	ENSG00000163873	GRIK3	glutamate ionotropic receptor kainate type subunit 3
chr1	37032544	37032801	258	*	E2F3_1_q01_peak_337	14	.	3.64897	4.63246	1.45751	232	Promoter (1-2kb)	1	36804618	37034129	229512	2	2899	ENST00000373093.4	1328	ENSG00000163873	GRIK3	glutamate ionotropic receptor kainate type subunit 3
chr1	37415760	37415992	233	*	E2F3_1_q01_peak_338	15	.	3.7758	4.82785	1.58049	173	Intron (ENST00000668045.1/107984942, intron 1 of 1)	1	37350934	37474386	123453	2	107984942	ENST00000668045.1	58394		LOC107984942	uncharacterized LOC107984942
chr1	37455072	37455324	253	*	E2F3_1_q01_peak_339	39	.	5.47185	8.23709	3.96999	168	Exon (ENST00000424989.3/728431, exon 3 of 3)	1	37350934	37474386	123453	2	107984942	ENST00000668045.1	19062		LOC107984942	uncharacterized LOC107984942
chr1	37480264	37480430	167	*	E2F3_1_q01_peak_340	13	.	3.22491	4.34871	1.35599	4	Promoter (<=1kb)	1	37480230	37480289	60	1	102465438	ENST00000619365.1	34	ENSG00000283724	MIR6732	microRNA 6732
chr1	37514563	37514845	283	*	E2F3_1_q01_peak_341	21	.	4.40332	5.79778	2.1788	73	Promoter (<=1kb)	1	37489993	37514766	24774	2	64769	ENST00000296214.10	0	ENSG00000163875	MEAF6	MYST/Esa1 associated factor 6
chr1	37553891	37554153	263	*	E2F3_1_q01_peak_342	20	.	4.43546	5.67379	2.09395	199	Promoter (<=1kb)	1	37538008	37554248	16241	2	79753	ENST00000468040.2	95	ENSG00000163877	SNIP1	Smad nuclear interacting protein 1
chr1	37561750	37562083	334	*	E2F3_1_q01_peak_343	26	.	4.55159	6.49826	2.67706	273	Promoter (<=1kb)	1	37561401	37565146	3746	1	7802	ENST00000467277.1	349	ENSG00000163879	DNALI1	dynein axonemal light intermediate chain 1
chr1	37595783	37596131	349	*	E2F3_1_q01_peak_344	36	.	5.38183	7.80998	3.64672	150	Promoter (<=1kb)	1	37566816	37595937	29122	2	29889	ENST00000373062.8	0	ENSG00000134697	GNL2	G protein nucleolar 2
chr1	37691831	37692057	227	*	E2F3_1_q01_peak_345	28	.	4.50232	6.68679	2.81131	180	Promoter (<=1kb)	1	37686302	37692205	5904	2	54955	ENST00000477060.1	148	ENSG00000116922	AIRIM	AFG2 interacting ribosome maturation factor
chr1	37752264	37752598	335	*	E2F3_1_q01_peak_346	40	.	5.30638	8.27953	4.00426	111	Promoter (<=1kb)	1	37713888	37752906	39019	2	284656	ENST00000437645.5	308	ENSG00000183317	EPHA10	EPH receptor A10
chr1	37808250	37808673	424	*	E2F3_1_q01_peak_347	43	.	5.20706	8.76461	4.38373	192	Promoter (<=1kb)	1	37802945	37808208	5264	2	79693	ENST00000373044.3	-42	ENSG00000196449	YRDC	yrdC N6-threonylcarbamoyltransferase domain containing
chr1	37808857	37809117	261	*	E2F3_1_q01_peak_348	15	.	3.59546	4.75059	1.53313	163	Promoter (<=1kb)	1	37802945	37808208	5264	2	79693	ENST00000373044.3	-649	ENSG00000196449	YRDC	yrdC N6-threonylcarbamoyltransferase domain containing
chr1	37995836	37996057	222	*	E2F3_1_q01_peak_349	25	.	4.30174	6.361	2.5794	134	Distal Intergenic	1	37998718	37999432	715	2	2275	ENST00000483132.1	3375	ENSG00000183386	FHL3	four and a half LIM domains 3
chr1	38012692	38013009	318	*	E2F3_1_q01_peak_350	53	.	5.73566	10.0059	5.38919	107	Promoter (<=1kb)	1	38012734	38016976	4243	1	51118	ENST00000486563.1	0	ENSG00000183520	UTP11	UTP11 small subunit processome component
chr1	38858988	38859329	342	*	E2F3_1_q01_peak_351	31	.	4.76917	7.11652	3.12136	70	Promoter (<=1kb)	1	38838198	38859772	21575	2	64121	ENST00000373001.4	443	ENSG00000116954	RRAGC	Ras related GTP binding C
chr1	38859984	38860205	222	*	E2F3_1_q01_peak_352	30	.	4.69192	6.99249	3.02996	71	Promoter (<=1kb)	1	38860000	38919396	59397	1	105378662	ENST00000433671.2	0		LOC105378662	uncharacterized LOC105378662
chr1	39026817	39027116	300	*	E2F3_1_q01_peak_353	31	.	5.09927	7.11024	3.11898	194	Promoter (<=1kb)	1	39026350	39034615	8266	1	4725	ENST00000372969.8	467	ENSG00000168653	NDUFS5	NADH:ubiquinone oxidoreductase subunit S5
chr1	39192249	39192504	256	*	E2F3_1_q01_peak_354	37	.	5.47053	7.951	3.75644	105	Intron (ENST00000361689.7/23499, intron 2 of 93)	1	39204695	39254375	49681	1	23499	ENST00000494012.1	-12191	ENSG00000127603	MACF1	microtubule actin crosslinking factor 1
chr1	39559232	39559635	404	*	E2F3_1_q01_peak_355	44	.	5.69132	8.89836	4.49218	203	Promoter (<=1kb)	1	39522326	39559366	37041	2	728448	ENST00000643783.1	0	ENSG00000291129	PPIEL	peptidylprolyl isomerase E like (pseudogene)
chr1	39788998	39789219	222	*	E2F3_1_q01_peak_356	20	.	4.24833	5.55695	2.04402	81	Promoter (<=1kb)	1	39788976	39790171	1196	1	101929536	ENST00000566366.1	22	ENSG00000261798	LOC101929536	uncharacterized LOC101929536
chr1	39799857	39800055	199	*	E2F3_1_q01_peak_357	22	.	4.49441	5.94002	2.27889	148	Exon (ENST00000687309.1/ENST00000687309.1, exon 1 of 1)	1	39788976	39790171	1196	1	101929536	ENST00000566366.1	10881	ENSG00000261798	LOC101929536	uncharacterized LOC101929536
chr1	40039651	40040569	919	*	E2F3_1_q01_peak_358	39	.	5.2885	8.25068	3.98037	346	Promoter (<=1kb)	1	40040233	40072649	32417	1	10487	ENST00000372797.7	0	ENSG00000131236	CAP1	cyclase associated actin cytoskeleton regulatory protein 1
chr1	40257877	40258101	225	*	E2F3_1_q01_peak_359	44	.	5.84739	8.83571	4.44193	96	Promoter (<=1kb)	1	40258041	40294174	36134	1	10269	ENST00000675937.1	0	ENSG00000084073	ZMPSTE24	zinc metallopeptidase STE24
chr1	40490295	40490466	172	*	E2F3_1_q01_peak_360	27	.	5.01089	6.63	2.76975	128	Promoter (1-2kb)	1	40489146	40491156	2011	1	339559	ENST00000482712.1	1149	ENSG00000187815	ZFP69	ZFP69 zinc finger protein
chr1	40612455	40612628	174	*	E2F3_1_q01_peak_361	14	.	3.811	4.56018	1.4087	9	Distal Intergenic	1	40659848	40667480	7633	1	105378675	ENST00000658681.1	-47220		LOC105378675	uncharacterized LOC105378675
chr1	40692162	40692501	340	*	E2F3_1_q01_peak_362	39	.	5.47185	8.23709	3.96999	54	Promoter (<=1kb)	1	40692290	40766687	74398	1	4802	ENST00000372669.8	0	ENSG00000066136	NFYC	nuclear transcription factor Y subunit gamma
chr1	40862288	40862638	351	*	E2F3_1_q01_peak_363	31	.	4.12913	7.15169	3.14927	185	Promoter (<=1kb)	1	40861054	40862363	1310	2	163732	ENST00000372638.4	0	ENSG00000179862	CITED4	Cbp/p300 interacting transactivator with Glu/Asp rich carboxy-terminal domain 4
chr1	40967636	40968088	453	*	E2F3_1_q01_peak_364	28	.	4.85323	6.72165	2.83511	384	Distal Intergenic	1	40979300	41012550	33251	1	1503	ENST00000696107.1	-11212	ENSG00000171793	CTPS1	CTP synthase 1
chr1	40979237	40979978	742	*	E2F3_1_q01_peak_365	110	.	7.35787	16.227	11.0112	383	Promoter (<=1kb)	1	40979300	41012550	33251	1	1503	ENST00000696107.1	0	ENSG00000171793	CTPS1	CTP synthase 1
chr1	40986420	40986590	171	*	E2F3_1_q01_peak_366	15	.	3.88258	4.80834	1.56829	1	Promoter (1-2kb)	1	40988519	41012056	23538	1	1503	ENST00000649215.1	-1929	ENSG00000171793	CTPS1	CTP synthase 1
chr1	41241465	41241819	355	*	E2F3_1_q01_peak_367	27	.	4.61487	6.59827	2.74808	42	Promoter (<=1kb)	1	41241772	41338644	96873	1	102723924	ENST00000657314.1	0	ENSG00000235358	SCMH1-DT	SCMH1 divergent transcript
chr1	41320435	41320605	171	*	E2F3_1_q01_peak_368	17	.	3.79917	5.07228	1.732	112	Intron (ENST00000657314.1/102723924, intron 1 of 1)	1	41302918	41306148	3231	2	124904158	ENST00000662236.2	-14287	ENSG00000291157	LOC124904158	uncharacterized LOC124904158
chr1	41361150	41361346	197	*	E2F3_1_q01_peak_369	24	.	4.05766	6.21668	2.47584	39	Promoter (<=1kb)	1	41361922	41383590	21669	1	100132074	ENST00000372591.1	-576	ENSG00000204060	FOXO6	forkhead box O6
chr1	41382639	41382842	204	*	E2F3_1_q01_peak_370	14	.	3.32173	4.511	1.4087	46	Exon (ENST00000372591.1/100132074, exon 2 of 2)	1	41375004	41375669	666	2	101929901	ENST00000429109.1	-6970	ENSG00000229901	FOXO6-AS1	FOXO6 antisense RNA 1
chr1	41538671	41538882	212	*	E2F3_1_q01_peak_371	15	.	3.7758	4.82785	1.58049	38	Intron (ENST00000643665.1/59269, intron 4 of 7)	1	41510230	41579900	69671	2	59269	ENST00000460604.1	41018	ENSG00000127124	HIVEP3	HIVEP zinc finger 3
chr1	41875246	41875444	199	*	E2F3_1_q01_peak_372	12	.	3.57276	4.11599	1.22617	93	Intron (ENST00000372584.5/59269, intron 1 of 7)	1	41847948	41869630	21683	2	59269	ENST00000479350.1	-5616	ENSG00000127124	HIVEP3	HIVEP zinc finger 3
chr1	41885158	41885322	165	*	E2F3_1_q01_peak_373	17	.	4.04524	5.05937	1.72518	129	Intron (ENST00000372584.5/59269, intron 1 of 7)	1	41847948	41869630	21683	2	59269	ENST00000479350.1	-15528	ENSG00000127124	HIVEP3	HIVEP zinc finger 3
chr1	42081559	42081869	311	*	E2F3_1_q01_peak_374	10	.	3.35744	3.77207	1.03898	66	Distal Intergenic	1	42036143	42051784	15642	1	124904161	ENST00000670076.1	45416		LOC124904161	uncharacterized LOC124904161
chr1	42456489	42456850	362	*	E2F3_1_q01_peak_375	34	.	5.3478	7.50721	3.41493	101	Promoter (<=1kb)	1	42456539	42457504	966	1	79717	ENST00000372560.3	0	ENSG00000127125	PPCS	phosphopantothenoylcysteine synthetase
chr1	42766816	42767087	272	*	E2F3_1_q01_peak_376	17	.	3.98349	5.14777	1.78083	210	Promoter (<=1kb)	1	42746335	42767084	20750	2	64175	ENST00000397054.7	0	ENSG00000117385	P3H1	prolyl 3-hydroxylase 1
chr1	42817124	42817442	319	*	E2F3_1_q01_peak_377	62	.	7.01429	11.033	6.24295	185	Promoter (<=1kb)	1	42817124	42844983	27860	1	114625	ENST00000487556.6	0	ENSG00000164010	ERMAP	erythroblast membrane associated protein (Scianna blood group)
chr1	42936374	42936551	178	*	E2F3_1_q01_peak_378	27	.	4.27896	6.59192	2.74434	97	Intron (ENST00000426263.10/6513, intron 2 of 9)	1	42926174	42931769	5596	2	6513	ENST00000676254.1	-4605	ENSG00000117394	SLC2A1	solute carrier family 2 member 1
chr1	43206671	43206961	291	*	E2F3_1_q01_peak_379	49	.	5.64545	9.49912	4.97302	237	3' UTR	1	43215356	43222278	6923	1	149465	ENST00000428122.1	-8395	ENSG00000243710	CFAP57	cilia and flagella associated protein 57
chr1	43207444	43207725	282	*	E2F3_1_q01_peak_380	22	.	4.14	5.8445	2.21054	154	Intron (ENST00000528956.5/149465, intron 10 of 10)	1	43215356	43222278	6923	1	149465	ENST00000428122.1	-7631	ENSG00000243710	CFAP57	cilia and flagella associated protein 57
chr1	43358788	43358995	208	*	E2F3_1_q01_peak_381	18	.	3.80756	5.30973	1.88232	158	Promoter (<=1kb)	1	43358981	43363203	4223	1	991	ENST00000310955.11	0	ENSG00000117399	CDC20	cell division cycle 20
chr1	43389862	43390088	227	*	E2F3_1_q01_peak_382	16	.	3.97857	4.95619	1.66055	30	Promoter (<=1kb)	1	43389882	43406894	17013	1	23334	ENST00000372450.8	0	ENSG00000198198	SZT2	SZT2 subunit of KICSTOR complex
chr1	43649978	43650153	176	*	E2F3_1_q01_peak_383	58	.	6.293	10.5632	5.84723	144	Promoter (<=1kb)	1	43650149	43705518	55370	1	9682	ENST00000372396.4	0	ENSG00000066135	KDM4A	lysine demethylase 4A
chr1	43669311	43669488	178	*	E2F3_1_q01_peak_384	20	.	4.33587	5.515	2.01492	168	Intron (ENST00000372396.4/9682, intron 10 of 21)	1	43666285	43667062	778	1	9682	ENST00000472265.1	3026	ENSG00000066135	KDM4A	lysine demethylase 4A
chr1	43707266	43707707	442	*	E2F3_1_q01_peak_385	35	.	4.92343	7.65861	3.53131	181	Promoter (<=1kb)	1	43685123	43707365	22243	2	100132774	ENST00000663424.1	0		KDM4A-AS1	KDM4A antisense RNA 1
chr1	43783218	43783431	214	*	E2F3_1_q01_peak_386	24	.	4.66823	6.21325	2.47278	14	Intron (ENST00000645057.1/9682, intron 16 of 25)	1	43792102	43931127	139026	1	6487	ENST00000647503.1	-8671	ENSG00000126091	ST3GAL3	ST3 beta-galactoside alpha-2,3-sialyltransferase 3
chr1	43885195	43885403	209	*	E2F3_1_q01_peak_387	11	.	3.4248	3.96544	1.14744	77	Intron (ENST00000645057.1/9682, intron 19 of 25)	1	43879244	43930838	51595	1	6487	ENST00000645644.1	5951	ENSG00000126091	ST3GAL3	ST3 beta-galactoside alpha-2,3-sialyltransferase 3
chr1	43946703	43946910	208	*	E2F3_1_q01_peak_388	24	.	4.22643	6.23791	2.49162	49	Promoter (<=1kb)	1	43946950	43968022	21073	1	9670	ENST00000372343.8	-40	ENSG00000117408	IPO13	importin 13
chr1	43974550	43974917	368	*	E2F3_1_q01_peak_389	28	.	4.21711	6.75946	2.86347	132	Promoter (<=1kb)	1	43968351	43974821	6471	2	124904167	ENST00000647729.1	0		LOC124904167	uncharacterized LOC124904167
chr1	43991815	43992038	224	*	E2F3_1_q01_peak_390	40	.	4.93727	8.30455	4.02297	33	Promoter (<=1kb)	1	43991842	43996110	4269	1	149473	ENST00000466180.1	0	ENSG00000159214	CCDC24	coiled-coil domain containing 24
chr1	44017410	44017597	188	*	E2F3_1_q01_peak_391	16	.	3.75194	4.99788	1.68843	16	Promoter (<=1kb)	1	44014630	44017340	2711	2	6536	ENST00000533007.1	-70	ENSG00000196517	SLC6A9	solute carrier family 6 member 9
chr1	44029862	44030068	207	*	E2F3_1_q01_peak_392	48	.	5.3245	9.30353	4.81307	147	Promoter (<=1kb)	1	44030414	44040448	10035	1	107984948	ENST00000693417.1	-346	ENSG00000230615	LOC107984948	uncharacterized LOC107984948
chr1	44030453	44030673	221	*	E2F3_1_q01_peak_393	27	.	4.26733	6.57232	2.73018	47	Promoter (<=1kb)	1	44030444	44040023	9580	1	107984948	ENST00000624869.1	9	ENSG00000230615	LOC107984948	uncharacterized LOC107984948
chr1	44036088	44036534	447	*	E2F3_1_q01_peak_394	20	.	4.1378	5.60302	2.0762	214	Promoter (<=1kb)	1	44036126	44051116	14991	1	128209	ENST00000607988.5	0	ENSG00000171872	KLF17	KLF transcription factor 17
chr1	44674223	44674516	294	*	E2F3_1_q01_peak_395	58	.	6.04065	10.5183	5.81109	229	Promoter (<=1kb)	1	44635238	44674459	39222	2	107984950	ENST00000372242.7	0		LOC107984950	uncharacterized LOC107984950
chr1	44706903	44707098	196	*	E2F3_1_q01_peak_396	17	.	4.09673	5.13936	1.77498	160	Intron (ENST00000424484.5/339541, intron 4 of 5)	1	44700973	44724379	23407	1	339541	ENST00000434520.5	5930	ENSG00000198520	ARMH1	armadillo like helical domain containing 1
chr1	44720775	44721149	375	*	E2F3_1_q01_peak_397	19	.	3.5524	5.33689	1.90147	234	Promoter (<=1kb)	1	44721786	44721902	117	2	26828	ENST00000362507.1	753	ENSG00000199377	RNU5F-1	RNA, U5F small nuclear 1
chr1	44721533	44721702	170	*	E2F3_1_q01_peak_398	19	.	3.5767	5.38003	1.93	88	Promoter (<=1kb)	1	44721786	44721902	117	2	26828	ENST00000362507.1	200	ENSG00000199377	RNU5F-1	RNA, U5F small nuclear 1
chr1	44730135	44730418	284	*	E2F3_1_q01_peak_399	38	.	4.44422	8.03682	3.81777	127	Promoter (<=1kb)	1	44731055	44731170	116	2	26830	ENST00000363299.1	752	ENSG00000200169	RNU5D-1	RNA, U5D small nuclear 1
chr1	44730618	44731367	750	*	E2F3_1_q01_peak_400	38	.	4.47328	8.09196	3.86104	151	Promoter (<=1kb)	1	44731055	44731170	116	2	26830	ENST00000363299.1	0	ENSG00000200169	RNU5D-1	RNA, U5D small nuclear 1
chr1	44759562	44759854	293	*	E2F3_1_q01_peak_401	25	.	4.57716	6.28901	2.5268	165	Promoter (<=1kb)	1	44760480	44762613	2134	1	11004	ENST00000423289.1	-626	ENSG00000142945	KIF2C	kinesin family member 2C
chr1	44793704	44793873	170	*	E2F3_1_q01_peak_402	54	.	6.02094	10.1184	5.48543	122	Distal Intergenic	1	44783585	44788170	4586	2	266675	ENST00000372207.4	-5534	ENSG00000142959	BEST4	bestrophin 4
chr1	44799808	44800271	464	*	E2F3_1_q01_peak_403	87	.	6.11525	13.8235	8.74063	48	Promoter (<=1kb)	1	44800377	44805990	5614	1	1263	ENST00000372201.5	-106	ENSG00000173846	PLK3	polo like kinase 3
chr1	44807373	44808316	944	*	E2F3_1_q01_peak_404	55	.	4.5682	10.1516	5.51268	43	Promoter (<=1kb)	1	44805893	44807351	1459	2	343521	ENST00000675259.1	-22	ENSG00000188396	DYNLT4	dynein light chain Tctex-type 4
chr1	44819332	44819605	274	*	E2F3_1_q01_peak_405	16	.	3.58159	4.94119	1.65001	255	Distal Intergenic	1	44819844	44823260	3417	2	8643	ENST00000438067.5	3655	ENSG00000117425	PTCH2	patched 2
chr1	44828018	44828353	336	*	E2F3_1_q01_peak_406	14	.	3.47138	4.55335	1.4087	329	Exon (ENST00000447098.6/8643, exon 13 of 23)	1	44819844	44823260	3417	2	8643	ENST00000438067.5	-4758	ENSG00000117425	PTCH2	patched 2
chr1	44986357	44986721	365	*	E2F3_1_q01_peak_407	61	.	6.47299	10.8561	6.10052	251	Promoter (<=1kb)	1	44850522	44986595	136074	2	8891	ENST00000360403.7	0	ENSG00000070785	EIF2B3	eukaryotic translation initiation factor 2B subunit gamma
chr1	45128245	45128417	173	*	E2F3_1_q01_peak_408	53	.	6.56275	9.99216	5.37877	96	Intron (ENST00000359600.6/57643, intron 1 of 13)	1	45016399	45206605	190207	2	57643	ENST00000359600.6	78188	ENSG00000162415	ZSWIM5	zinc finger SWIM-type containing 5
chr1	45188370	45188559	190	*	E2F3_1_q01_peak_409	19	.	4.25937	5.39402	1.93612	59	Intron (ENST00000359600.6/57643, intron 1 of 13)	1	45016399	45206605	190207	2	57643	ENST00000359600.6	18046	ENSG00000162415	ZSWIM5	zinc finger SWIM-type containing 5
chr1	45303617	45304143	527	*	E2F3_1_q01_peak_410	95	.	7.28989	14.7257	9.58327	486	Promoter (<=1kb)	1	45303910	45305619	1710	1	400752	ENST00000626198.1	0	ENSG00000281912	LINC01144	long intergenic non-protein coding RNA 1144
chr1	45332947	45333118	172	*	E2F3_1_q01_peak_411	24	.	4.01612	6.14561	2.42615	135	Promoter (<=1kb)	1	45331747	45332945	1199	2	4595	ENST00000462388.5	-2	ENSG00000132781	MUTYH	mutY DNA glycosylase
chr1	45339885	45340318	434	*	E2F3_1_q01_peak_412	32	.	4.49773	7.24503	3.21874	251	Promoter (<=1kb)	1	45340052	45342761	2710	1	114034	ENST00000477731.5	0	ENSG00000132773	TOE1	target of EGR1, exonuclease
chr1	45411259	45411445	187	*	E2F3_1_q01_peak_413	11	.	3.48125	4.05112	1.19492	19	Intron (ENST00000671898.1/4595, intron 3 of 20)	1	45398733	45457621	58889	2	10420	ENST00000493974.1	46176	ENSG00000070759	TESK2	testis associated actin remodelling kinase 2
chr1	45491221	45491474	254	*	E2F3_1_q01_peak_414	29	.	4.47418	6.91871	2.97341	100	Promoter (<=1kb)	1	45343883	45491163	147281	2	10420	ENST00000372086.4	-58	ENSG00000070759	TESK2	testis associated actin remodelling kinase 2
chr1	45499903	45500119	217	*	E2F3_1_q01_peak_415	21	.	4.03924	5.6832	2.10098	206	Promoter (<=1kb)	1	45493866	45500073	6208	2	126661	ENST00000629482.3	0	ENSG00000280670	CCDC163	CCDC163 homolog
chr1	45508412	45508916	505	*	E2F3_1_q01_peak_416	24	.	3.99566	6.11055	2.40169	119	Exon (ENST00000401061.9/25974, exon 4 of 4)	1	45500341	45511065	10725	1	25974	ENST00000616135.1	8071	ENSG00000132763	MMACHC	metabolism of cobalamin associated C
chr1	45521679	45522318	640	*	E2F3_1_q01_peak_417	60	.	5.75217	10.7717	6.02783	464	Promoter (<=1kb)	1	45510914	45521938	11025	2	5052	ENST00000447184.6	0	ENSG00000117450	PRDX1	peroxiredoxin 1
chr1	45536204	45536400	197	*	E2F3_1_q01_peak_418	27	.	4.87786	6.54671	2.71099	164	Intron (ENST00000676549.1/5052, intron 1 of 5)	1	45510914	45542732	31819	2	5052	ENST00000676549.1	6332	ENSG00000117450	PRDX1	peroxiredoxin 1
chr1	45568061	45568414	354	*	E2F3_1_q01_peak_419	21	.	4.07644	5.74283	2.13795	4	Promoter (<=1kb)	1	45568147	45570044	1898	1	10327	ENST00000487654.5	0	ENSG00000117448	AKR1A1	aldo-keto reductase family 1 member A1
chr1	45583503	45583971	469	*	E2F3_1_q01_peak_420	56	.	5.28774	10.2885	5.62306	226	Promoter (<=1kb)	1	45583846	45615131	31286	1	4678	ENST00000437901.6	0	ENSG00000132780	NASP	nuclear autoantigenic sperm protein
chr1	45584340	45585035	696	*	E2F3_1_q01_peak_421	35	.	4.38211	7.62408	3.50448	420	Promoter (<=1kb)	1	45584065	45618247	34183	1	4678	ENST00000351223.7	275	ENSG00000132780	NASP	nuclear autoantigenic sperm protein
chr1	45619435	45619688	254	*	E2F3_1_q01_peak_422	14	.	3.57688	4.52129	1.4087	43	Promoter (2-3kb)	1	45617237	45618246	1010	1	4678	ENST00000472408.1	2198	ENSG00000132780	NASP	nuclear autoantigenic sperm protein
chr1	45686546	45686792	247	*	E2F3_1_q01_peak_423	14	.	3.66127	4.65141	1.46729	58	Promoter (<=1kb)	1	45660549	45686653	26105	2	60313	ENST00000480083.5	0	ENSG00000159592	GPBP1L1	GC-rich promoter binding protein 1 like 1
chr1	45687089	45687366	278	*	E2F3_1_q01_peak_424	14	.	3.54189	4.4673	1.4087	266	Promoter (<=1kb)	1	45660417	45687133	26717	2	60313	ENST00000488278.5	0	ENSG00000159592	GPBP1L1	GC-rich promoter binding protein 1 like 1
chr1	45854673	45854876	204	*	E2F3_1_q01_peak_425	24	.	4.71714	6.13252	2.41555	141	Intron (ENST00000470809.1/23139, intron 3 of 4)	1	45803612	46036122	232511	1	23139	ENST00000361297.7	51061	ENSG00000086015	MAST2	microtubule associated serine/threonine kinase 2
chr1	46132668	46133017	350	*	E2F3_1_q01_peak_426	63	.	6.2047	11.1741	6.36708	277	Promoter (<=1kb)	1	46040140	46132794	92655	2	8503	ENST00000372006.5	0	ENSG00000117461	PIK3R3	phosphoinositide-3-kinase regulatory subunit 3
chr1	46592274	46592650	377	*	E2F3_1_q01_peak_427	21	.	4.47658	5.73984	2.13795	67	Promoter (1-2kb)	1	46573734	46594206	20473	2	8569	ENST00000484301.5	1556	ENSG00000079277	MKNK1	MAPK interacting serine/threonine kinase 1
chr1	46604103	46604344	242	*	E2F3_1_q01_peak_428	31	.	4.94119	7.11317	3.11984	170	Promoter (<=1kb)	1	46557407	46604268	46862	2	8569	ENST00000371945.10	0	ENSG00000079277	MKNK1	MAPK interacting serine/threonine kinase 1
chr1	46813180	46813399	220	*	E2F3_1_q01_peak_429	15	.	3.63882	4.81926	1.5735	7	Promoter (1-2kb)	1	46815074	46817357	2284	1	1580	ENST00000481248.1	-1675	ENSG00000142973	CYP4B1	cytochrome P450 family 4 subfamily B member 1
chr1	46983731	46983947	217	*	E2F3_1_q01_peak_430	10	.	3.35677	3.86262	1.09169	75	Distal Intergenic	1	47023669	47050751	27083	1	260293	ENST00000371901.4	-39722	ENSG00000186377	CYP4X1	cytochrome P450 family 4 subfamily X member 1
chr1	47133069	47133263	195	*	E2F3_1_q01_peak_431	12	.	3.55522	4.08745	1.21251	130	Intron (ENST00000444042.2/105378701, intron 3 of 3)	1	47137435	47148864	11430	1	284541	ENST00000485117.1	-4172	ENSG00000162365	CYP4A22	cytochrome P450 family 4 subfamily A member 22
chr1	47313612	47314427	816	*	E2F3_1_q01_peak_432	20	.	4.10963	5.55898	2.04463	4	Promoter (<=1kb)	1	47250139	47314147	64009	2	6491	ENST00000360380.7	0	ENSG00000123473	STIL	STIL centriolar assembly protein
chr1	47334026	47334190	165	*	E2F3_1_q01_peak_433	22	.	4.33081	5.90436	2.25552	82	Promoter (<=1kb)	1	47333941	47373443	39503	1	51727	ENST00000371870.3	85	ENSG00000162368	CMPK1	cytidine/uridine monophosphate kinase 1
chr1	47470274	47470447	174	*	E2F3_1_q01_peak_434	14	.	3.61256	4.57633	1.42258	76	Distal Intergenic	1	47438044	47440691	2648	1	2306	ENST00000334793.6	32230	ENSG00000186564	FOXD2	forkhead box D2
chr1	47658471	47658689	219	*	E2F3_1_q01_peak_435	10	.	3.25336	3.70718	1.00452	72	Distal Intergenic	1	47688463	47704029	15567	1	107984953	ENST00000454285.2	-29774	ENSG00000227947	LINC01738	long intergenic non-protein coding RNA 1738
chr1	47839811	47840029	219	*	E2F3_1_q01_peak_436	18	.	3.96127	5.3268	1.89674	23	Intron (ENST00000606738.3/388630, intron 2 of 6)	1	47761132	47765547	4416	2	388630	ENST00000438589.1	-74264	ENSG00000269113	TRABD2B	TraB domain containing 2B
chr1	48215314	48215509	196	*	E2F3_1_q01_peak_437	10	.	3.38886	3.82144	1.06669	6	Distal Intergenic	1	48222685	48247601	24917	1	200010	ENST00000425816.5	-7176	ENSG00000117834	SLC5A9	solute carrier family 5 member 9
chr1	48387433	48387601	169	*	E2F3_1_q01_peak_438	12	.	3.60837	4.17424	1.25852	2	Intron (ENST00000371847.8/54558, intron 8 of 12)	1	48305799	48400850	95052	2	54558	ENST00000371841.1	13249	ENSG00000132122	SPATA6	spermatogenesis associated 6
chr1	49250967	49251426	460	*	E2F3_1_q01_peak_439	24	.	4.66823	6.21325	2.47278	209	Intron (ENST00000371839.6/84871, intron 3 of 13)	1	49257411	49269285	11875	1	101929721	ENST00000420071.1	-5985	ENSG00000230114	AGBL4-AS1	AGBL4 antisense RNA 1
chr1	49427756	49427952	197	*	E2F3_1_q01_peak_440	11	.	3.52066	4.03149	1.18061	5	Intron (ENST00000371839.6/84871, intron 3 of 13)	1	49374201	49472085	97885	2	100874313	ENST00000457061.1	44133	ENSG00000225623	AGBL4-IT1	AGBL4 intronic transcript 1
chr1	49551657	49552104	448	*	E2F3_1_q01_peak_441	24	.	4.64826	6.18172	2.45178	80	Intron (ENST00000371839.6/84871, intron 3 of 13)	1	49374201	49472085	97885	2	100874313	ENST00000457061.1	-79572	ENSG00000225623	AGBL4-IT1	AGBL4 intronic transcript 1
chr1	49913533	49913781	249	*	E2F3_1_q01_peak_442	19	.	4.33949	5.42171	1.95537	54	Intron (ENST00000371839.6/84871, intron 1 of 13)	1	49527228	49851518	324291	2	84871	ENST00000497451.1	-62015	ENSG00000186094	AGBL4	AGBL carboxypeptidase 4
chr1	50004194	50004479	286	*	E2F3_1_q01_peak_443	15	.	3.95367	4.78616	1.55305	52	Intron (ENST00000371839.6/84871, intron 1 of 13)	1	48817507	50023900	1206394	2	84871	ENST00000371836.1	19421	ENSG00000186094	AGBL4	AGBL carboxypeptidase 4
chr1	50181365	50181601	237	*	E2F3_1_q01_peak_444	29	.	4.78105	6.86058	2.92746	66	Intron (ENST00000448907.7/1996, intron 3 of 6)	1	50177130	50197585	20456	1	1996	ENST00000474675.1	4235	ENSG00000162374	ELAVL4	ELAV like RNA binding protein 4
chr1	50244617	50244922	306	*	E2F3_1_q01_peak_445	12	.	3.51017	4.09516	1.21695	94	Intron (ENST00000641749.1/105378711, intron 11 of 11)	1	50206084	50223127	17044	2	105378711	ENST00000440897.1	-21490		LOC105378711	uncharacterized LOC105378711
chr1	50588827	50589026	200	*	E2F3_1_q01_peak_446	15	.	3.91701	4.7277	1.51602	43	Intron (ENST00000396153.7/11124, intron 9 of 18)	1	50539592	50606944	67353	2	11124	ENST00000472808.1	17918	ENSG00000185104	FAF1	Fas associated factor 1
chr1	50960140	50960453	314	*	E2F3_1_q01_peak_447	35	.	5.29596	7.67378	3.54187	67	Promoter (<=1kb)	1	50437028	50960267	523240	2	11124	ENST00000396153.7	0	ENSG00000185104	FAF1	Fas associated factor 1
chr1	50968212	50968670	459	*	E2F3_1_q01_peak_448	50	.	5.69876	9.58752	5.04725	207	Promoter (<=1kb)	1	50967883	50968552	670	2	124904176	ENST00000702980.1	0		LOC124904176	uncharacterized LOC124904176
chr1	50969605	50969931	327	*	E2F3_1_q01_peak_449	21	.	4.06396	5.72284	2.12591	248	Promoter (<=1kb)	1	50970245	50974634	4390	1	1031	ENST00000371761.4	-314	ENSG00000123080	CDKN2C	cyclin dependent kinase inhibitor 2C
chr1	50977809	50978000	192	*	E2F3_1_q01_peak_450	10	.	3.30426	3.78357	1.04783	157	Distal Intergenic	1	50970245	50974634	4390	1	1031	ENST00000371761.4	7564	ENSG00000123080	CDKN2C	cyclin dependent kinase inhibitor 2C
chr1	51059244	51059437	194	*	E2F3_1_q01_peak_451	27	.	4.79538	6.63077	2.76975	98	Promoter (<=1kb)	1	51059837	51059905	69	1	100616189	ENST00000578133.1	-400	ENSG00000265538	MIR4421	microRNA 4421
chr1	51729536	51730195	660	*	E2F3_1_q01_peak_452	46	.	5.83959	9.13603	4.68183	385	Promoter (<=1kb)	1	51729600	51761964	32365	1	114883	ENST00000527631.5	0	ENSG00000117859	OSBPL9	oxysterol binding protein like 9
chr1	51878576	51878759	184	*	E2F3_1_q01_peak_453	24	.	4.54271	6.23517	2.49071	151	Promoter (<=1kb)	1	51789210	51878727	89518	2	4898	ENST00000352171.12	0	ENSG00000078618	NRDC	nardilysin convertase
chr1	52055247	52055442	196	*	E2F3_1_q01_peak_454	22	.	4.34641	5.9287	2.26939	31	Promoter (<=1kb)	1	52033285	52055191	21907	2	51060	ENST00000610127.2	-56	ENSG00000117862	TXNDC12	thioredoxin domain containing 12
chr1	52365166	52365374	209	*	E2F3_1_q01_peak_455	15	.	3.78897	4.84813	1.59234	151	Promoter (<=1kb)	1	52352532	52366156	13625	2	200014	ENST00000491136.6	782	ENSG00000154222	CC2D1B	coiled-coil and C2 domain containing 1B
chr1	52366063	52366331	269	*	E2F3_1_q01_peak_456	29	.	4.83326	6.94294	2.99278	60	Promoter (<=1kb)	1	52350593	52366193	15601	2	200014	ENST00000371586.6	0	ENSG00000154222	CC2D1B	coiled-coil and C2 domain containing 1B
chr1	52403879	52404525	647	*	E2F3_1_q01_peak_457	53	.	6.10696	9.90296	5.30656	331	Promoter (<=1kb)	1	52372829	52404423	31595	2	4998	ENST00000371568.8	0	ENSG00000085840	ORC1	origin recognition complex subunit 1
chr1	52552819	52553062	244	*	E2F3_1_q01_peak_458	15	.	3.86703	4.78446	1.55305	5	Promoter (<=1kb)	1	52514778	52552994	38217	2	23318	ENST00000355809.4	0	ENSG00000134744	TUT4	terminal uridylyl transferase 4
chr1	52553410	52553788	379	*	E2F3_1_q01_peak_459	45	.	5.89498	8.91183	4.50403	226	Promoter (<=1kb)	1	52446400	52553458	107059	2	23318	ENST00000484723.6	0	ENSG00000134744	TUT4	terminal uridylyl transferase 4
chr1	52697842	52698446	605	*	E2F3_1_q01_peak_460	41	.	5.41628	8.4566	4.1427	463	Promoter (<=1kb)	1	52684449	52698347	13899	2	65260	ENST00000371538.5	0	ENSG00000162377	COA7	cytochrome c oxidase assembly factor 7
chr1	52842691	52843083	393	*	E2F3_1_q01_peak_461	71	.	7.0047	12.1064	7.17616	228	Promoter (<=1kb)	1	52842760	52894998	52239	1	440590	ENST00000371528.2	0	ENSG00000203995	ZYG11A	zyg-11 family member A, cell cycle regulator
chr1	52946134	52946307	174	*	E2F3_1_q01_peak_462	20	.	4.43546	5.67379	2.09395	35	Intron (ENST00000371514.8/6342, intron 2 of 15)	1	52941803	52980453	38651	1	6342	ENST00000529363.2	4331	ENSG00000116171	SCP2	sterol carrier protein 2
chr1	53220322	53220734	413	*	E2F3_1_q01_peak_463	38	.	5.21815	8.13706	3.8942	175	Promoter (<=1kb)	1	53214099	53220634	6536	2	54987	ENST00000294360.5	0	ENSG00000162384	CZIB	CXXC motif containing zinc binding protein
chr1	53238634	53238885	252	*	E2F3_1_q01_peak_464	24	.	4.68838	6.2451	2.49715	88	Promoter (<=1kb)	1	53238616	53242844	4229	1	100507564	ENST00000664677.1	18	ENSG00000226754	MAGOH-DT	MAGOH divergent transcript
chr1	53325870	53326608	739	*	E2F3_1_q01_peak_465	60	.	5.37997	10.8232	6.07268	544	Promoter (<=1kb)	1	53246568	53327399	80832	2	7804	ENST00000658404.1	791	ENSG00000157193	LRP8	LDL receptor related protein 8
chr1	53339882	53340130	249	*	E2F3_1_q01_peak_466	16	.	3.82904	4.90983	1.6291	209	Distal Intergenic	1	53245546	53328469	82924	2	7804	ENST00000662198.1	-11413	ENSG00000157193	LRP8	LDL receptor related protein 8
chr1	53461243	53461546	304	*	E2F3_1_q01_peak_467	20	.	4.1808	5.67019	2.09251	164	Promoter (1-2kb)	1	53459976	53464679	4704	1	63948	ENST00000463126.1	1267	ENSG00000143006	DMRTB1	DMRT like family B with proline rich C-terminal 1
chr1	53837972	53838581	610	*	E2F3_1_q01_peak_468	27	.	4.59888	6.57302	2.73018	150	Promoter (<=1kb)	1	53765478	53838296	72819	2	55706	ENST00000371429.4	0	ENSG00000058804	NDC1	NDC1 transmembrane nucleoporin
chr1	53945487	53946407	921	*	E2F3_1_q01_peak_469	89	.	6.69371	14.0961	8.9924	750	Promoter (<=1kb)	1	53946085	53958252	12168	1	115353	ENST00000371368.5	0	ENSG00000116212	LRRC42	leucine rich repeat containing 42
chr1	54053473	54053864	392	*	E2F3_1_q01_peak_470	21	.	4.25449	5.78523	2.16876	310	Promoter (<=1kb)	1	54053584	54112504	58921	1	127428	ENST00000648983.1	0	ENSG00000116205	TCEANC2	transcription elongation factor A N-terminal and central domain containing 2
chr1	54110922	54111119	198	*	E2F3_1_q01_peak_471	27	.	4.46072	6.61944	2.76328	99	3' UTR	1	54132687	54153000	20314	2	200008	ENST00000530059.3	41881	ENSG00000157211	CDCP2	CUB domain containing protein 2
chr1	54228803	54228999	197	*	E2F3_1_q01_peak_472	33	.	4.99965	7.4852	3.39546	126	Promoter (<=1kb)	1	54225433	54229455	4023	2	23648	ENST00000528930.6	456	ENSG00000157216	SSBP3	single stranded DNA binding protein 3
chr1	54273394	54273915	522	*	E2F3_1_q01_peak_473	80	.	6.83138	13.0545	8.03517	259	Intron (ENST00000610401.6/23648, intron 5 of 17)	1	54239096	54257266	18171	2	23648	ENST00000420121.5	-16128	ENSG00000157216	SSBP3	single stranded DNA binding protein 3
chr1	54425245	54425524	280	*	E2F3_1_q01_peak_474	26	.	4.70198	6.4843	2.66798	242	Distal Intergenic	1	54243237	54413479	170243	2	23648	ENST00000525990.1	-11766	ENSG00000157216	SSBP3	single stranded DNA binding protein 3
chr1	54614763	54614967	205	*	E2F3_1_q01_peak_475	20	.	4.1378	5.60302	2.0762	64	Exon (ENST00000302250.7/338094, exon 4 of 8)	1	54609181	54623525	14345	2	338094	ENST00000302250.7	8558	ENSG00000162391	FAM151A	family with sequence similarity 151 member A
chr1	54826119	54826322	204	*	E2F3_1_q01_peak_476	19	.	4.27824	5.42379	1.95537	103	Intron (ENST00000358193.7/163747, intron 9 of 10)	1	54806063	54842252	36190	1	163747	ENST00000371273.4	20056	ENSG00000162398	CIMAP2	ciliary microtubule associated protein 2
chr1	54887573	54887946	374	*	E2F3_1_q01_peak_477	35	.	4.93893	7.68388	3.54819	355	Promoter (<=1kb)	1	54875976	54887195	11220	2	1718	ENST00000648494.1	-378	ENSG00000116133	DHCR24	24-dehydrocholesterol reductase
chr1	55039485	55039911	427	*	E2F3_1_q01_peak_478	36	.	4.65782	7.82012	3.65385	308	Promoter (<=1kb)	1	55039548	55064852	25305	1	255738	ENST00000302118.5	0	ENSG00000169174	PCSK9	proprotein convertase subtilisin/kexin type 9
chr1	55429154	55429534	381	*	E2F3_1_q01_peak_479	47	.	5.50805	9.27042	4.78567	120	Intron (ENST00000643167.1/ENST00000643167.1, intron 1 of 3)	1	55225641	55225723	83	1	100616272	ENST00000581938.1	203513	ENSG00000265822	MIR4422	microRNA 4422
chr1	55550722	55550934	213	*	E2F3_1_q01_peak_480	15	.	3.91406	4.85674	1.59738	177	Intron (ENST00000643167.1/ENST00000643167.1, intron 1 of 3)	1	55823816	56070513	246698	1	105378737	ENST00000646266.1	-272882		LOC105378737	uncharacterized LOC105378737
chr1	55760325	55760518	194	*	E2F3_1_q01_peak_481	20	.	4.47542	5.65644	2.08366	44	Intron (ENST00000643167.1/ENST00000643167.1, intron 3 of 3)	1	55823816	56070513	246698	1	105378737	ENST00000646266.1	-63298		LOC105378737	uncharacterized LOC105378737
chr1	55906809	55907015	207	*	E2F3_1_q01_peak_482	18	.	4.23084	5.23854	1.83818	143	Intron (ENST00000646266.1/105378737, intron 3 of 11)	1	55915603	55944974	29372	2	105378739	ENST00000458145.2	37959	ENSG00000230250	LINC01753	long intergenic non-protein coding RNA 1753
chr1	56645596	56645869	274	*	E2F3_1_q01_peak_483	28	.	4.98989	6.7271	2.83783	128	Promoter (<=1kb)	1	56645314	56715335	70022	1	5563	ENST00000371244.9	282	ENSG00000162409	PRKAA2	protein kinase AMP-activated catalytic subunit alpha 2
chr1	56862131	56862344	214	*	E2F3_1_q01_peak_484	22	.	4.53972	5.84182	2.20852	43	Intron (ENST00000695676.1/731, intron 1 of 4)	1	56854845	56881635	26791	1	731	ENST00000695685.1	7286	ENSG00000157131	C8A	complement C8 alpha chain
chr1	57125067	57125300	234	*	E2F3_1_q01_peak_485	15	.	3.93525	4.75676	1.53517	15	Intron (ENST00000371236.7/1600, intron 4 of 14)	1	57071178	57136583	65406	2	1600	ENST00000489267.1	11283	ENSG00000173406	DAB1	DAB adaptor protein 1
chr1	57534688	57534859	172	*	E2F3_1_q01_peak_486	10	.	3.35677	3.86262	1.09169	86	Intron (ENST00000485760.5/1600, intron 7 of 20)	1	56994778	57424060	429283	2	1600	ENST00000371236.7	-110628	ENSG00000173406	DAB1	DAB adaptor protein 1
chr1	58165726	58165921	196	*	E2F3_1_q01_peak_487	22	.	4.49441	5.94002	2.27889	154	Intron (ENST00000485760.5/1600, intron 4 of 20)	1	57826071	57884085	58015	2	1600	ENST00000477280.1	-281641	ENSG00000173406	DAB1	DAB adaptor protein 1
chr1	58546180	58546371	192	*	E2F3_1_q01_peak_488	42	.	5.47296	8.54777	4.21428	118	Promoter (<=1kb)	1	58533987	58546706	12720	2	115209	ENST00000456980.5	335	ENSG00000162600	OMA1	OMA1 zinc metallopeptidase
chr1	58546700	58546921	222	*	E2F3_1_q01_peak_489	41	.	5.41628	8.4566	4.1427	122	Promoter (<=1kb)	1	58480719	58546726	66008	2	115209	ENST00000371226.8	0	ENSG00000162600	OMA1	OMA1 zinc metallopeptidase
chr1	58783999	58784223	225	*	E2F3_1_q01_peak_490	68	.	6.08785	11.7537	6.87161	39	Promoter (<=1kb)	1	58780791	58784047	3257	2	3725	ENST00000371222.4	0	ENSG00000177606	JUN	Jun proto-oncogene, AP-1 transcription factor subunit
chr1	58849009	58849178	170	*	E2F3_1_q01_peak_491	14	.	3.70387	4.53486	1.4087	50	Intron (ENST00000653297.1/100131060, intron 1 of 1)	1	58814435	58816042	1608	1	101926907	ENST00000702876.1	34574	ENSG00000234807	LOC101926907	uncharacterized LOC101926907
chr1	58903677	58904043	367	*	E2F3_1_q01_peak_492	58	.	6.09787	10.6137	5.891	246	Promoter (<=1kb)	1	58882872	58903679	20808	2	105378753	ENST00000635492.1	0	ENSG00000232453	LINC02777	long intergenic non-protein coding RNA 2777
chr1	58911777	58911952	176	*	E2F3_1_q01_peak_493	14	.	3.89893	4.69898	1.49704	156	Intron (ENST00000669325.1/105378753, intron 2 of 4)	1	58882874	58903747	20874	2	105378753	ENST00000634763.1	-8030	ENSG00000232453	LINC02777	long intergenic non-protein coding RNA 2777
chr1	59083995	59084242	248	*	E2F3_1_q01_peak_494	20	.	4.26501	5.58281	2.05829	212	Intron (ENST00000634502.1/101926925, intron 12 of 13)	1	59056660	59104116	47457	1	101926925	ENST00000662910.1	27335		LINC01358	long intergenic non-protein coding RNA 1358
chr1	59583711	59583897	187	*	E2F3_1_q01_peak_495	22	.	4.58281	5.91184	2.25641	30	Intron (ENST00000634606.1/55277, intron 7 of 16)	1	59553918	59762728	208811	1	55277	ENST00000371210.1	29793	ENSG00000172456	FGGY	FGGY carbohydrate kinase domain containing
chr1	59702669	59702870	202	*	E2F3_1_q01_peak_496	13	.	3.67827	4.35331	1.35687	106	Intron (ENST00000634606.1/55277, intron 12 of 16)	1	59673686	59762727	89042	1	55277	ENST00000471169.5	28983	ENSG00000172456	FGGY	FGGY carbohydrate kinase domain containing
chr1	59776939	59777134	196	*	E2F3_1_q01_peak_497	16	.	4.06788	4.97022	1.6695	96	Intron (ENST00000634606.1/55277, intron 16 of 16)	1	59754747	59789182	34436	2	105378758	ENST00000443012.1	12048		LOC105378758	uncharacterized LOC105378758
chr1	59965392	59965608	217	*	E2F3_1_q01_peak_498	13	.	3.67827	4.35331	1.35687	86	Distal Intergenic	1	59893308	59926773	33466	2	1573	ENST00000371204.4	-38619	ENSG00000134716	CYP2J2	cytochrome P450 family 2 subfamily J member 2
chr1	60184537	60184901	365	*	E2F3_1_q01_peak_499	15	.	3.95367	4.78616	1.55305	249	Distal Intergenic	1	60129998	60149784	19787	1	107984963	ENST00000659925.1	54539		LOC107984963	uncharacterized LOC107984963
chr1	61082532	61082749	218	*	E2F3_1_q01_peak_500	15	.	3.78897	4.84813	1.59234	212	Promoter (<=1kb)	1	61082561	61462788	380228	1	4774	ENST00000403491.8	0	ENSG00000162599	NFIA	nuclear factor I A
chr1	61408331	61408497	167	*	E2F3_1_q01_peak_501	10	.	3.37307	3.79661	1.05329	4	Promoter (1-2kb)	1	61406672	61455874	49203	1	4774	ENST00000493627.1	1659	ENSG00000162599	NFIA	nuclear factor I A
chr1	62230945	62231118	174	*	E2F3_1_q01_peak_502	36	.	5.0019	7.78645	3.62748	33	Distal Intergenic	1	62236979	62263424	26446	2	163782	ENST00000317477.8	32306	ENSG00000132854	KANK4	KN motif and ankyrin repeat domains 4
chr1	62238014	62238217	204	*	E2F3_1_q01_peak_503	24	.	4.49199	6.15595	2.43338	27	3' UTR	1	62236979	62263424	26446	2	163782	ENST00000317477.8	25207	ENSG00000132854	KANK4	KN motif and ankyrin repeat domains 4
chr1	62437003	62437501	499	*	E2F3_1_q01_peak_504	26	.	4.35346	6.44527	2.64074	95	Promoter (<=1kb)	1	62437049	62451804	14756	1	7398	ENST00000339950.5	0	ENSG00000162607	USP1	ubiquitin specific peptidase 1
chr1	62743564	62743742	179	*	E2F3_1_q01_peak_505	20	.	4.41517	5.64133	2.08366	140	Distal Intergenic	1	62784132	62865516	81385	1	84938	ENST00000317868.9	-40390	ENSG00000125703	ATG4C	autophagy related 4C cysteine peptidase
chr1	62744818	62745147	330	*	E2F3_1_q01_peak_506	21	.	4.47658	5.73984	2.13795	25	Distal Intergenic	1	62784132	62865516	81385	1	84938	ENST00000317868.9	-38985	ENSG00000125703	ATG4C	autophagy related 4C cysteine peptidase
chr1	63155616	63155837	222	*	E2F3_1_q01_peak_507	11	.	3.53786	4.05929	1.19607	146	Intron (ENST00000455038.1/ENST00000455038.1, intron 1 of 2)	1	63159087	63160410	1324	2	199899	ENST00000432537.2	4573	ENSG00000224209	LINC00466	long intergenic non-protein coding RNA 466
chr1	63285821	63286063	243	*	E2F3_1_q01_peak_508	35	.	5.29596	7.67378	3.54187	19	Intron (ENST00000666431.1/199899, intron 2 of 10)	1	63169933	63257993	88061	2	199899	ENST00000658104.1	-27828	ENSG00000224209	LINC00466	long intergenic non-protein coding RNA 466
chr1	63317085	63317534	450	*	E2F3_1_q01_peak_509	74	.	6.96266	12.4407	7.47207	145	Promoter (<=1kb)	1	63159087	63317222	158136	2	199899	ENST00000635458.1	0	ENSG00000224209	LINC00466	long intergenic non-protein coding RNA 466
chr1	63367541	63367867	327	*	E2F3_1_q01_peak_510	16	.	3.92999	4.88126	1.6119	188	Promoter (<=1kb)	1	63367575	63437126	69552	1	29929	ENST00000647818.1	0	ENSG00000088035	ALG6	ALG6 alpha-1,3-glucosyltransferase
chr1	63523296	63523526	231	*	E2F3_1_q01_peak_511	42	.	5.88258	8.61216	4.26417	88	Promoter (<=1kb)	1	63440773	63523502	82730	2	23421	ENST00000489099.5	0	ENSG00000142856	ITGB3BP	integrin subunit beta 3 binding protein
chr1	63593407	63593741	335	*	E2F3_1_q01_peak_512	29	.	4.83326	6.94294	2.99278	201	Promoter (<=1kb)	1	63490103	63593721	103619	2	23421	ENST00000478138.1	0	ENSG00000142856	ITGB3BP	integrin subunit beta 3 binding protein
chr1	63853892	63854102	211	*	E2F3_1_q01_peak_513	10	.	3.40479	3.84657	1.08016	35	Intron (ENST00000371079.6/4919, intron 1 of 8)	1	63775290	64140364	365075	1	4919	ENST00000482426.1	78602	ENSG00000185483	ROR1	receptor tyrosine kinase like orphan receptor 1
chr1	64427675	64427848	174	*	E2F3_1_q01_peak_514	18	.	4.25213	5.27414	1.86191	35	Distal Intergenic	1	64470129	64693053	222925	1	57685	ENST00000651257.2	-42281	ENSG00000158966	CACHD1	cache domain containing 1
chr1	64494090	64494301	212	*	E2F3_1_q01_peak_515	31	.	5.23013	7.12022	3.12407	178	Intron (ENST00000651257.2/57685, intron 1 of 26)	1	64505901	64693040	187140	1	57685	ENST00000650260.1	-11600	ENSG00000158966	CACHD1	cache domain containing 1
chr1	64546061	64546249	189	*	E2F3_1_q01_peak_516	11	.	3.52066	4.03149	1.18061	54	Intron (ENST00000651257.2/57685, intron 1 of 26)	1	64563677	64693058	129382	1	57685	ENST00000470527.1	-17428	ENSG00000158966	CACHD1	cache domain containing 1
chr1	64644313	64644480	168	*	E2F3_1_q01_peak_517	19	.	4.25937	5.39402	1.93612	119	Intron (ENST00000651257.2/57685, intron 8 of 26)	1	64664200	64666140	1941	1	57685	ENST00000486580.1	-19720	ENSG00000158966	CACHD1	cache domain containing 1
chr1	64966119	64966386	268	*	E2F3_1_q01_peak_518	16	.	3.8838	4.99416	1.68607	214	Promoter (<=1kb)	1	64833234	64966284	133051	2	3716	ENST00000671929.2	0	ENSG00000162434	JAK1	Janus kinase 1
chr1	65041128	65041302	175	*	E2F3_1_q01_peak_519	31	.	4.97824	7.17163	3.16369	46	Intron (ENST00000671954.2/3716, intron 2 of 25)	1	65057755	65057842	88	2	100500854	ENST00000580455.1	16540	ENSG00000265996	MIR3671	microRNA 3671
chr1	65066923	65067272	350	*	E2F3_1_q01_peak_520	19	.	4.19906	5.48065	1.99508	303	Promoter (<=1kb)	1	64869409	65067614	198206	2	3716	ENST00000699263.1	342	ENSG00000162434	JAK1	Janus kinase 1
chr1	65254149	65254320	172	*	E2F3_1_q01_peak_521	26	.	4.49002	6.40086	2.60799	45	Promoter (<=1kb)	1	65254462	65392588	138127	1	9829	ENST00000494710.6	-142	ENSG00000116675	DNAJC6	DnaJ heat shock protein family (Hsp40) member C6
chr1	65254677	65254854	178	*	E2F3_1_q01_peak_522	11	.	3.36797	4.02489	1.18061	35	Promoter (<=1kb)	1	65254462	65392588	138127	1	9829	ENST00000494710.6	215	ENSG00000116675	DNAJC6	DnaJ heat shock protein family (Hsp40) member C6
chr1	65420283	65420710	428	*	E2F3_1_q01_peak_523	91	.	7.5264	14.2337	9.12323	138	Promoter (<=1kb)	1	65420652	65630422	209771	1	3953	ENST00000371059.7	0	ENSG00000116678	LEPR	leptin receptor
chr1	66156869	66157054	186	*	E2F3_1_q01_peak_524	21	.	4.45592	5.70663	2.11563	159	Intron (ENST00000329654.8/5142, intron 3 of 16)	1	66152390	66332590	180201	1	5142	ENST00000412480.6	4479	ENSG00000184588	PDE4B	phosphodiesterase 4B
chr1	66743268	66743455	188	*	E2F3_1_q01_peak_525	20	.	4.47542	5.65644	2.08366	10	3' UTR	1	66737567	66748987	11421	1	84251	ENST00000683911.1	5701	ENSG00000118473	SGIP1	SH3GL interacting endocytic adaptor 1
chr1	66924986	66925213	228	*	E2F3_1_q01_peak_526	26	.	4.34042	6.42403	2.62537	172	Promoter (<=1kb)	1	66924990	66988619	63630	1	57708	ENST00000401041.6	0	ENSG00000198160	MIER1	MIER1 transcriptional regulator
chr1	66925390	66925657	268	*	E2F3_1_q01_peak_527	67	.	6.21274	11.5786	6.71647	43	Promoter (<=1kb)	1	66924990	66988619	63630	1	57708	ENST00000401041.6	400	ENSG00000198160	MIER1	MIER1 transcriptional regulator
chr1	66930087	66930407	321	*	E2F3_1_q01_peak_528	13	.	3.47393	4.36233	1.35919	3	Promoter (<=1kb)	1	66930243	66986670	56428	1	57708	ENST00000401042.7	0	ENSG00000198160	MIER1	MIER1 transcriptional regulator
chr1	67012033	67012291	259	*	E2F3_1_q01_peak_529	18	.	4.27364	5.31025	1.88232	54	Intron (ENST00000235345.6/23169, intron 10 of 11)	1	66999350	67054148	54799	2	23169	ENST00000235345.6	41857	ENSG00000116704	SLC35D1	solute carrier family 35 member D1
chr1	67054254	67054422	169	*	E2F3_1_q01_peak_530	22	.	4.51308	5.96925	2.29957	20	Promoter (<=1kb)	1	66999350	67054148	54799	2	23169	ENST00000235345.6	-106	ENSG00000116704	SLC35D1	solute carrier family 35 member D1
chr1	67430473	67431121	649	*	E2F3_1_q01_peak_531	35	.	5.10538	7.65382	3.52753	50	Promoter (<=1kb)	1	67407810	67430415	22606	2	26135	ENST00000370994.8	-58	ENSG00000142864	SERBP1	SERPINE1 mRNA binding protein 1
chr1	67505422	67505589	168	*	E2F3_1_q01_peak_532	14	.	3.70387	4.53486	1.4087	0	Distal Intergenic	1	67522299	67532330	10032	1	102724481	ENST00000667745.1	-16710	ENSG00000235200	LINC01702	long intergenic non-protein coding RNA 1702
chr1	67525033	67525216	184	*	E2F3_1_q01_peak_533	27	.	4.87786	6.54671	2.71099	44	Promoter (2-3kb)	1	67522367	67532334	9968	1	102724481	ENST00000657691.1	2666	ENSG00000235200	LINC01702	long intergenic non-protein coding RNA 1702
chr1	67559302	67559578	277	*	E2F3_1_q01_peak_534	20	.	4.28182	5.60888	2.0773	66	Distal Intergenic	1	67522367	67532334	9968	1	102724481	ENST00000657691.1	36935	ENSG00000235200	LINC01702	long intergenic non-protein coding RNA 1702
chr1	67685146	67685357	212	*	E2F3_1_q01_peak_535	24	.	4.20191	6.19774	2.46513	104	Promoter (<=1kb)	1	67685201	67687986	2786	1	1647	ENST00000370985.4	0	ENSG00000116717	GADD45A	growth arrest and DNA damage inducible alpha
chr1	67686616	67686854	239	*	E2F3_1_q01_peak_536	52	.	5.65173	9.86368	5.27596	166	Promoter (<=1kb)	1	67685676	67686586	911	1	1647	ENST00000484245.1	940	ENSG00000116717	GADD45A	growth arrest and DNA damage inducible alpha
chr1	67811421	67811774	354	*	E2F3_1_q01_peak_537	11	.	3.47005	3.95024	1.13743	299	Intron (ENST00000370982.4/55970, intron 1 of 3)	1	67832293	67873321	41029	1	100289178	ENST00000688125.2	-20519	ENSG00000232284	GNG12-AS1	GNG12, DIRAS3 and WLS antisense RNA 1
chr1	68120376	68120555	180	*	E2F3_1_q01_peak_538	11	.	3.52066	4.03149	1.18061	48	Intron (ENST00000420587.5/100289178, intron 7 of 9)	1	68125974	68138162	12189	2	79971	ENST00000498615.1	17607	ENSG00000116729	WLS	Wnt ligand secretion mediator
chr1	68395694	68395860	167	*	E2F3_1_q01_peak_539	16	.	4.02908	4.90736	1.62836	89	Distal Intergenic	1	68428822	68449954	21133	2	6121	ENST00000262340.6	54094	ENSG00000116745	RPE65	retinoid isomerohydrolase RPE65
chr1	69409710	69410138	429	*	E2F3_1_q01_peak_540	33	.	5.30083	7.43176	3.35615	306	Distal Intergenic	1	69433255	69435409	2155	1	105378788	ENST00000448001.1	-23117	ENSG00000229639	LINC01758	long intergenic non-protein coding RNA 1758
chr1	69660591	69660821	231	*	E2F3_1_q01_peak_541	35	.	5.57935	7.71098	3.56908	150	Intron (ENST00000651989.2/57554, intron 1 of 26)	1	69568450	69875004	306555	1	57554	ENST00000370958.5	92141	ENSG00000033122	LRRC7	leucine rich repeat containing 7
chr1	70127495	70127662	168	*	E2F3_1_q01_peak_542	14	.	3.74346	4.45454	1.4087	27	3' UTR	1	70107750	70148005	40256	1	57554	ENST00000588515.5	19745	ENSG00000033122	LRRC7	leucine rich repeat containing 7
chr1	70189998	70190180	183	*	E2F3_1_q01_peak_543	10	.	3.40479	3.84657	1.08016	143	Intron (ENST00000370952.4/55631, intron 1 of 14)	1	70144805	70205579	60775	2	55631	ENST00000370952.4	15399	ENSG00000066557	LRRC40	leucine rich repeat containing 40
chr1	70205548	70205856	309	*	E2F3_1_q01_peak_544	74	.	7.16054	12.3605	7.40223	141	Promoter (<=1kb)	1	70144805	70205579	60775	2	55631	ENST00000370952.4	0	ENSG00000066557	LRRC40	leucine rich repeat containing 40
chr1	70221376	70221563	188	*	E2F3_1_q01_peak_545	24	.	4.7403	6.17096	2.44501	83	Promoter (<=1kb)	1	70221380	70253052	31673	1	9295	ENST00000370949.2	0	ENSG00000116754	SRSF11	serine and arginine rich splicing factor 11
chr1	70354077	70354373	297	*	E2F3_1_q01_peak_546	16	.	3.99503	4.98162	1.67558	201	Promoter (<=1kb)	1	70258999	70354722	95724	2	81573	ENST00000370944.9	349	ENSG00000118454	ANKRD13C	ankyrin repeat domain 13C
chr1	70410991	70411605	615	*	E2F3_1_q01_peak_547	44	.	5.47391	8.87527	4.47208	117	Promoter (<=1kb)	1	70411218	70439851	28634	1	1491	ENST00000411986.6	0	ENSG00000116761	CTH	cystathionine gamma-lyase
chr1	70571062	70571227	166	*	E2F3_1_q01_peak_548	10	.	3.35744	3.77207	1.03898	21	Distal Intergenic	1	70706441	70716444	10004	1	101927244	ENST00000663421.1	-135214	ENSG00000229051	LINC01788	long intergenic non-protein coding RNA 1788
chr1	70753097	70753354	258	*	E2F3_1_q01_peak_549	26	.	4.64766	6.39926	2.6077	61	Intron (ENST00000419450.1/101927244, intron 5 of 6)	1	70760370	70786460	26091	1	101927244	ENST00000664802.1	-7016	ENSG00000229051	LINC01788	long intergenic non-protein coding RNA 1788
chr1	71047716	71047938	223	*	E2F3_1_q01_peak_550	13	.	3.64652	4.30424	1.32884	162	Promoter (<=1kb)	1	70852353	71047788	195436	2	5733	ENST00000370931.7	0	ENSG00000050628	PTGER3	prostaglandin E receptor 3
chr1	71081025	71081319	295	*	E2F3_1_q01_peak_551	37	.	5.59573	7.90938	3.72457	265	Promoter (<=1kb)	1	71063291	71081035	17745	2	9406	ENST00000370920.8	0	ENSG00000132485	ZRANB2	zinc finger RANBP2-type containing 2
chr1	71154781	71154960	180	*	E2F3_1_q01_peak_552	27	.	4.94446	6.65375	2.78665	55	Intron (ENST00000455406.6/100852410, intron 2 of 3)	1	71202088	71407679	205592	1	100852410	ENST00000600103.1	-47128		ZRANB2-DT	ZRANB2 divergent transcript
chr1	72248127	72248292	166	*	E2F3_1_q01_peak_553	23	.	4.62673	5.98358	2.30831	89	Intron (ENST00000357731.10/257194, intron 1 of 6)	1	71395943	72282539	886597	2	257194	ENST00000357731.10	34247	ENSG00000172260	NEGR1	neuronal growth regulator 1
chr1	72283357	72283550	194	*	E2F3_1_q01_peak_554	43	.	5.96182	8.7408	4.36374	121	Promoter (<=1kb)	1	72283350	72669337	385988	1	105378797	ENST00000688733.1	7		LOC105378797	uncharacterized LOC105378797
chr1	72440268	72440647	380	*	E2F3_1_q01_peak_555	23	.	4.62673	5.98358	2.30831	43	Intron (ENST00000653965.1/105378797, intron 1 of 6)	1	72533764	72583443	49680	1	105378797	ENST00000662505.1	-93117		LOC105378797	uncharacterized LOC105378797
chr1	73268684	73268938	255	*	E2F3_1_q01_peak_556	20	.	4.47542	5.65644	2.08366	225	Distal Intergenic	1	73305609	73307576	1968	1	101927295	ENST00000661787.1	-36671	ENSG00000233973	LINC01360	long intergenic non-protein coding RNA 1360
chr1	73437427	73437782	356	*	E2F3_1_q01_peak_557	29	.	5.05961	6.84025	2.91144	269	Distal Intergenic	1	73307188	73348302	41115	1	101927295	ENST00000664468.1	130239	ENSG00000233973	LINC01360	long intergenic non-protein coding RNA 1360
chr1	73439010	73439257	248	*	E2F3_1_q01_peak_558	10	.	3.37307	3.79661	1.05329	141	Distal Intergenic	1	73307188	73348302	41115	1	101927295	ENST00000664468.1	131822	ENSG00000233973	LINC01360	long intergenic non-protein coding RNA 1360
chr1	73550011	73550291	281	*	E2F3_1_q01_peak_559	29	.	5.10719	6.91788	2.97295	203	Distal Intergenic	1	73635216	73709581	74366	1	109729166	ENST00000424953.1	-84925		LINC02238	long intergenic non-protein coding RNA 2238
chr1	75068041	75068408	368	*	E2F3_1_q01_peak_560	17	.	4.18889	5.16877	1.79354	147	Distal Intergenic	1	75128434	75161533	33100	1	431707	ENST00000294638.9	-60026	ENSG00000162624	LHX8	LIM homeobox 8
chr1	75374180	75374364	185	*	E2F3_1_q01_peak_561	21	.	4.49743	5.77344	2.16041	150	Intron (ENST00000370859.8/204962, intron 3 of 23)	1	75204475	75611084	406610	2	204962	ENST00000370855.5	236720	ENSG00000137968	SLC44A5	solute carrier family 44 member 5
chr1	75402746	75402924	179	*	E2F3_1_q01_peak_562	14	.	3.811	4.56018	1.4087	127	Intron (ENST00000370859.8/204962, intron 2 of 23)	1	75204475	75611084	406610	2	204962	ENST00000370855.5	208160	ENSG00000137968	SLC44A5	solute carrier family 44 member 5
chr1	75724705	75724882	178	*	E2F3_1_q01_peak_563	40	.	5.5135	8.30339	4.02245	40	Promoter (<=1kb)	1	75724706	75761615	36910	1	34	ENST00000526129.5	0	ENSG00000117054	ACADM	acyl-CoA dehydrogenase medium chain
chr1	76345173	76345353	181	*	E2F3_1_q01_peak_564	10	.	3.37307	3.79661	1.05329	67	Intron (ENST00000328299.4/256435, intron 2 of 4)	1	76313913	76577209	263297	1	256435	ENST00000464140.1	31260	ENSG00000184005	ST6GALNAC3	ST6 N-acetylgalactosaminide alpha-2,6-sialyltransferase 3
chr1	76363907	76364096	190	*	E2F3_1_q01_peak_565	12	.	3.60837	4.17424	1.25852	83	Intron (ENST00000328299.4/256435, intron 2 of 4)	1	76313913	76577209	263297	1	256435	ENST00000464140.1	49994	ENSG00000184005	ST6GALNAC3	ST6 N-acetylgalactosaminide alpha-2,6-sialyltransferase 3
chr1	76534298	76534507	210	*	E2F3_1_q01_peak_566	44	.	5.98871	8.78459	4.40026	49	Intron (ENST00000328299.4/256435, intron 3 of 4)	1	76313913	76577209	263297	1	256435	ENST00000464140.1	220385	ENSG00000184005	ST6GALNAC3	ST6 N-acetylgalactosaminide alpha-2,6-sialyltransferase 3
chr1	76807427	76807748	322	*	E2F3_1_q01_peak_567	16	.	4.02908	4.90736	1.62836	217	Distal Intergenic	1	76758124	76779267	21144	2	110806286	ENST00000427806.1	-28160	ENSG00000237552	LINC02567	long intergenic non-protein coding RNA 2567
chr1	77501108	77501426	319	*	E2F3_1_q01_peak_568	16	.	4.01163	5.0073	1.69025	77	Intron (ENST00000354567.7/26289, intron 10 of 13)	1	77532107	77558731	26625	1	26289	ENST00000478255.1	-30681	ENSG00000154027	AK5	adenylate kinase 5
chr1	77606209	77606437	229	*	E2F3_1_q01_peak_569	22	.	4.53972	5.84182	2.20852	217	Intron (ENST00000481346.5/26009, intron 1 of 10)	1	77581818	77585059	3242	2	26009	ENST00000474746.1	-21150	ENSG00000036549	ZZZ3	zinc finger ZZ-type containing 3
chr1	78117338	78117639	302	*	E2F3_1_q01_peak_570	14	.	3.89893	4.69898	1.49704	185	Intron (ENST00000370759.4/54810, intron 3 of 5)	1	78045966	78138444	92479	1	54810	ENST00000370759.4	71372	ENSG00000137960	GIPC2	GIPC PDZ domain containing family member 2
chr1	78134573	78134835	263	*	E2F3_1_q01_peak_571	17	.	4.14776	5.10085	1.75124	81	Intron (ENST00000370759.4/54810, intron 5 of 5)	1	78045966	78138444	92479	1	54810	ENST00000370759.4	88607	ENSG00000137960	GIPC2	GIPC PDZ domain containing family member 2
chr1	78172016	78172202	187	*	E2F3_1_q01_peak_572	16	.	4.02908	4.90736	1.62836	113	Distal Intergenic	1	78229599	78293890	64292	1	149047	ENST00000436742.5	-57397	ENSG00000237413	MGC27382	uncharacterized MGC27382
chr1	78211433	78211639	207	*	E2F3_1_q01_peak_573	21	.	4.38554	5.77009	2.15906	69	Distal Intergenic	1	78229599	78293890	64292	1	149047	ENST00000436742.5	-17960	ENSG00000237413	MGC27382	uncharacterized MGC27382
chr1	78294405	78294623	219	*	E2F3_1_q01_peak_574	20	.	4.4074	5.53816	2.03098	112	Intron (ENST00000413519.1/149047, intron 3 of 5)	1	78303884	78539749	235866	1	5737	ENST00000370758.5	-9261	ENSG00000122420	PTGFR	prostaglandin F receptor
chr1	78483873	78484273	401	*	E2F3_1_q01_peak_575	41	.	5.9546	8.5062	4.18155	341	Intron (ENST00000370758.5/5737, intron 2 of 3)	1	78490974	78540701	49728	1	5737	ENST00000370757.8	-6701	ENSG00000122420	PTGFR	prostaglandin F receptor
chr1	78767436	78767610	175	*	E2F3_1_q01_peak_576	16	.	4.06788	4.97022	1.6695	172	Distal Intergenic	1	78662735	78664078	1344	1	10561	ENST00000446486.1	104701	ENSG00000137965	IFI44	interferon induced protein 44
chr1	79165634	79165893	260	*	E2F3_1_q01_peak_577	23	.	4.62673	5.98358	2.30831	95	Intron (ENST00000661030.1/64123, intron 1 of 16)	1	78938209	79188399	250191	2	64123	ENST00000662530.1	22506	ENSG00000162618	ADGRL4	adhesion G protein-coupled receptor L4
chr1	79220615	79220816	202	*	E2F3_1_q01_peak_578	31	.	5.28098	7.20469	3.187	193	Intron (ENST00000661030.1/64123, intron 1 of 16)	1	78890531	79236490	345960	2	64123	ENST00000655029.1	15674	ENSG00000162618	ADGRL4	adhesion G protein-coupled receptor L4
chr1	79796592	79796937	346	*	E2F3_1_q01_peak_579	18	.	4.25213	5.27414	1.86191	223	Distal Intergenic	1	79325008	79346445	21438	1	107983999	ENST00000645557.1	471584		LINC02792	long intergenic non-protein coding RNA 2792
chr1	79884159	79884419	261	*	E2F3_1_q01_peak_580	19	.	4.24066	5.36456	1.91777	45	Distal Intergenic	1	79325008	79346445	21438	1	107983999	ENST00000645557.1	559151		LINC02792	long intergenic non-protein coding RNA 2792
chr1	80045670	80045850	181	*	E2F3_1_q01_peak_581	14	.	3.8176	4.52616	1.4087	11	Intron (ENST00000644002.1/ENST00000644002.1, intron 2 of 2)	1	80535755	80646788	111034	1	101927412	ENST00000418041.5	-489905	ENSG00000234184	LINC01781	long intergenic non-protein coding RNA 1781
chr1	80052004	80052214	211	*	E2F3_1_q01_peak_582	13	.	3.61531	4.25616	1.30491	67	Distal Intergenic	1	80535755	80646788	111034	1	101927412	ENST00000418041.5	-483541	ENSG00000234184	LINC01781	long intergenic non-protein coding RNA 1781
chr1	81080440	81080672	233	*	E2F3_1_q01_peak_583	28	.	5.11476	6.81174	2.89067	78	Distal Intergenic	1	81306147	81727814	421668	1	23266	ENST00000674378.1	-225475	ENSG00000117114	ADGRL2	adhesion G protein-coupled receptor L2
chr1	81160591	81160964	374	*	E2F3_1_q01_peak_584	24	.	4.71714	6.13252	2.41555	330	Distal Intergenic	1	81306147	81727814	421668	1	23266	ENST00000674378.1	-145183	ENSG00000117114	ADGRL2	adhesion G protein-coupled receptor L2
chr1	81174981	81175343	363	*	E2F3_1_q01_peak_585	33	.	5.15211	7.44614	3.36746	175	Distal Intergenic	1	81306147	81727814	421668	1	23266	ENST00000674378.1	-130804	ENSG00000117114	ADGRL2	adhesion G protein-coupled receptor L2
chr1	81753295	81753471	177	*	E2F3_1_q01_peak_586	20	.	4.43051	5.57816	2.05682	40	Intron (ENST00000674386.1/23266, intron 4 of 4)	1	81800376	81987353	186978	1	23266	ENST00000674489.1	-46905	ENSG00000117114	ADGRL2	adhesion G protein-coupled receptor L2
chr1	82496337	82496602	266	*	E2F3_1_q01_peak_587	16	.	4.00996	4.8765	1.60985	4	Intron (ENST00000653483.1/ENST00000653483.1, intron 4 of 4)	1	82474634	82555551	80918	2	124904204	ENST00000649204.1	58949		LOC124904204	uncharacterized LOC124904204
chr1	83525700	83525956	257	*	E2F3_1_q01_peak_588	10	.	3.35744	3.77207	1.03898	137	Distal Intergenic	1	83446068	83480024	33957	1	101927542	ENST00000664539.1	79632		LINC01712	long intergenic non-protein coding RNA 1712
chr1	83712089	83712449	361	*	E2F3_1_q01_peak_589	16	.	4.00996	4.8765	1.60985	344	Intron (ENST00000417975.1/101927587, intron 2 of 2)	1	83747054	83752515	5462	2	101927587	ENST00000662803.1	40066	ENSG00000233008	LINC01725	long intergenic non-protein coding RNA 1725
chr1	84043598	84043937	340	*	E2F3_1_q01_peak_590	22	.	4.53972	5.84182	2.20852	305	Intron (ENST00000646678.1/ENST00000646678.1, intron 1 of 1)	1	84078062	84238498	160437	1	5567	ENST00000370689.6	-34125	ENSG00000142875	PRKACB	protein kinase cAMP-activated catalytic subunit beta
chr1	84077711	84078764	1054	*	E2F3_1_q01_peak_591	32	.	5.18693	7.24966	3.21898	220	Promoter (<=1kb)	1	84078062	84238498	160437	1	5567	ENST00000370689.6	0	ENSG00000142875	PRKACB	protein kinase cAMP-activated catalytic subunit beta
chr1	84101066	84101390	325	*	E2F3_1_q01_peak_592	14	.	3.88102	4.67059	1.47798	21	Intron (ENST00000370689.6/5567, intron 1 of 9)	1	84078144	84205439	127296	1	5567	ENST00000370688.7	22922	ENSG00000142875	PRKACB	protein kinase cAMP-activated catalytic subunit beta
chr1	84225343	84225563	221	*	E2F3_1_q01_peak_593	23	.	4.58935	6.08893	2.38617	64	Intron (ENST00000370689.6/5567, intron 9 of 9)	1	84181560	84238494	56935	1	5567	ENST00000610457.2	43783	ENSG00000142875	PRKACB	protein kinase cAMP-activated catalytic subunit beta
chr1	84505960	84506648	689	*	E2F3_1_q01_peak_594	44	.	5.69132	8.89836	4.49218	649	Promoter (<=1kb)	1	84506300	84507320	1021	1	100505741	ENST00000484939.1	0	ENSG00000122432	SPATA1	spermatogenesis associated 1
chr1	84690416	84690638	223	*	E2F3_1_q01_peak_595	21	.	4.36791	5.74264	2.13795	216	Promoter (<=1kb)	1	84643706	84690461	46756	2	117178	ENST00000342203.8	0	ENSG00000117155	SSX2IP	SSX family member 2 interacting protein
chr1	84724434	84724679	246	*	E2F3_1_q01_peak_596	23	.	4.55089	6.02853	2.34071	168	Distal Intergenic	1	84666119	84690803	24685	2	117178	ENST00000422026.1	-33631	ENSG00000117155	SSX2IP	SSX family member 2 interacting protein
chr1	84916274	84916569	296	*	E2F3_1_q01_peak_597	15	.	3.88258	4.80834	1.56829	62	Distal Intergenic	1	84926426	84929844	3419	2	255231	ENST00000530971.1	13275	ENSG00000153898	MCOLN2	mucolipin TRP cation channel 2
chr1	85201758	85202103	346	*	E2F3_1_q01_peak_598	36	.	5.23454	7.85951	3.68555	219	Promoter (<=1kb)	1	85156889	85201724	44836	2	84144	ENST00000696556.1	-34	ENSG00000097096	SYDE2	synapse defective Rho GTPase homolog 2
chr1	85276596	85276906	311	*	E2F3_1_q01_peak_599	54	.	5.98116	10.0532	5.42918	60	Promoter (<=1kb)	1	85276715	85399963	123249	1	646626	ENST00000427819.5	0		BCL10-AS1	BCL10 antisense RNA 1
chr1	85445413	85445645	233	*	E2F3_1_q01_peak_600	15	.	3.93525	4.75676	1.53517	183	Intron (ENST00000426125.1/ENST00000426125.1, intron 2 of 2)	1	85318485	85465159	146675	2	23576	ENST00000284031.13	19514	ENSG00000153904	DDAH1	dimethylarginine dimethylaminohydrolase 1
chr1	85451123	85451413	291	*	E2F3_1_q01_peak_601	48	.	6.30137	9.29937	4.80925	96	Intron (ENST00000426972.8/23576, intron 2 of 6)	1	85318485	85465159	146675	2	23576	ENST00000284031.13	13746	ENSG00000153904	DDAH1	dimethylarginine dimethylaminohydrolase 1
chr1	85580910	85581228	319	*	E2F3_1_q01_peak_602	38	.	4.65685	8.1257	3.88643	59	Promoter (<=1kb)	1	85580915	85584589	3675	1	3491	ENST00000674818.1	0	ENSG00000142871	CCN1	cellular communication network factor 1
chr1	86155806	86155987	182	*	E2F3_1_q01_peak_603	11	.	3.4248	3.96544	1.14744	28	Promoter (<=1kb)	1	85730082	86156763	426682	2	255631	ENST00000426639.5	776	ENSG00000171502	COL24A1	collagen type XXIV alpha 1 chain
chr1	86202446	86202673	228	*	E2F3_1_q01_peak_604	24	.	4.62845	6.15049	2.42954	4	Distal Intergenic	1	86126092	86156943	30852	2	255631	ENST00000496682.2	-45503	ENSG00000171502	COL24A1	collagen type XXIV alpha 1 chain
chr1	86395861	86396066	206	*	E2F3_1_q01_peak_605	32	.	5.18693	7.24966	3.21898	73	Promoter (<=1kb)	1	86348566	86395989	47424	2	57489	ENST00000696299.1	0	ENSG00000122417	ODF2L	outer dense fiber of sperm tails 2 like
chr1	86487587	86487772	186	*	E2F3_1_q01_peak_606	10	.	3.37307	3.79661	1.05329	64	Intron (ENST00000234701.7/1179, intron 8 of 14)	1	86468927	86500259	31333	1	1179	ENST00000394711.2	18660	ENSG00000016490	CLCA1	chloride channel accessory 1
chr1	86531000	86531199	200	*	E2F3_1_q01_peak_607	13	.	3.66312	4.2647	1.30787	105	Distal Intergenic	1	86547078	86580754	33677	1	22802	ENST00000370563.3	-15879	ENSG00000016602	CLCA4	chloride channel accessory 4
chr1	86552588	86552755	168	*	E2F3_1_q01_peak_608	14	.	3.88102	4.67059	1.47798	45	Exon (ENST00000441182.1/ENST00000441182.1, exon 1 of 1)	1	86547078	86580754	33677	1	22802	ENST00000370563.3	5510	ENSG00000016602	CLCA4	chloride channel accessory 4
chr1	86609031	86609227	197	*	E2F3_1_q01_peak_609	20	.	4.43546	5.67379	2.09395	35	Intron (ENST00000699483.1/105378828, intron 4 of 4)	1	86634273	86651666	17394	1	9629	ENST00000284054.7	-25046	ENSG00000291014	CLCA3P	chloride channel accessory 3, pseudogene
chr1	86704491	86704856	366	*	E2F3_1_q01_peak_610	38	.	5.39039	8.10749	3.87205	7	Promoter (<=1kb)	1	86704570	86748176	43607	1	51100	ENST00000535010.5	0	ENSG00000097033	SH3GLB1	SH3 domain containing GRB2 like, endophilin B1
chr1	86811857	86812124	268	*	E2F3_1_q01_peak_611	16	.	4.02908	4.90736	1.62836	43	Distal Intergenic	1	86821558	86834169	12612	2	105378831	ENST00000646669.1	22045		LOC105378831	uncharacterized LOC105378831
chr1	87622448	87622811	364	*	E2F3_1_q01_peak_612	11	.	3.48125	4.05112	1.19492	158	Intron (ENST00000642677.1/107985518, intron 6 of 6)	1	87353521	87371683	18163	2	100505768	ENST00000452509.2	-250765	ENSG00000227290	LINC01364	long intergenic non-protein coding RNA 1364
chr1	87660506	87660717	212	*	E2F3_1_q01_peak_613	15	.	3.97226	4.81591	1.57118	58	Intron (ENST00000642677.1/107985518, intron 2 of 6)	1	87899456	87905714	6259	2	107985519	ENST00000437598.2	244997		LINC01773	long intergenic non-protein coding RNA 1773
chr1	88371630	88371809	180	*	E2F3_1_q01_peak_614	17	.	4.1275	5.06756	1.72896	35	Intron (ENST00000645056.1/ENST00000645056.1, intron 3 of 5)	1	87899454	88329083	429630	2	107985519	ENST00000643530.1	-42547		LINC01773	long intergenic non-protein coding RNA 1773
chr1	88683981	88684392	412	*	E2F3_1_q01_peak_615	19	.	4.04084	5.4514	1.97701	158	Promoter (<=1kb)	1	88684222	88806268	122047	1	5586	ENST00000316005.11	0	ENSG00000065243	PKN2	protein kinase N2
chr1	88992370	88993133	764	*	E2F3_1_q01_peak_616	41	.	5.39765	8.42661	4.11891	660	Promoter (<=1kb)	1	88979456	88992629	13174	2	494115	ENST00000652648.1	0	ENSG00000213516	RBMXL1	RBMX like 1
chr1	89043371	89043560	190	*	E2F3_1_q01_peak_617	22	.	4.60467	5.94749	2.28379	171	Distal Intergenic	1	89053300	89055341	2042	2	2633	ENST00000484970.1	11781	ENSG00000117228	GBP1	guanylate binding protein 1
chr1	89163935	89164124	190	*	E2F3_1_q01_peak_618	13	.	3.73877	4.39152	1.37485	2	Intron (ENST00000294671.3/388646, intron 3 of 10)	1	89131742	89176003	44262	2	388646	ENST00000294671.3	11879	ENSG00000213512	GBP7	guanylate binding protein 7
chr1	89503993	89504198	206	*	E2F3_1_q01_peak_619	11	.	3.43711	3.89776	1.10952	14	Intron (ENST00000671515.1/105378844, intron 1 of 5)	1	89524829	89593366	68538	1	23507	ENST00000439853.6	-20631	ENSG00000197147	LRRC8B	leucine rich repeat containing 8 VRAC subunit B
chr1	89815867	89816041	175	*	E2F3_1_q01_peak_620	22	.	4.53972	5.84182	2.20852	151	Intron (ENST00000370453.5/55144, intron 2 of 3)	1	89821014	89933160	112147	1	55144	ENST00000525774.5	-4973	ENSG00000171492	LRRC8D	leucine rich repeat containing 8 VRAC subunit D
chr1	89843777	89844014	238	*	E2F3_1_q01_peak_621	16	.	3.94605	4.90601	1.62836	61	Promoter (<=1kb)	1	89843423	89933628	90206	1	55144	ENST00000527156.1	354	ENSG00000171492	LRRC8D	leucine rich repeat containing 8 VRAC subunit D
chr1	89890084	89890511	428	*	E2F3_1_q01_peak_622	55	.	6.10211	10.2514	5.59412	184	Intron (ENST00000370453.5/55144, intron 3 of 3)	1	89846580	89933892	87313	1	55144	ENST00000441269.2	43504	ENSG00000171492	LRRC8D	leucine rich repeat containing 8 VRAC subunit D
chr1	89959213	89959437	225	*	E2F3_1_q01_peak_623	21	.	4.49743	5.77344	2.16041	111	Distal Intergenic	1	89993593	89994321	729	2	492303	ENST00000380526.2	34884		GEMIN8P4	gem nuclear organelle associated protein 8 pseudogene 4
chr1	89995025	89995413	389	*	E2F3_1_q01_peak_624	51	.	5.99857	9.72784	5.16065	185	Promoter (<=1kb)	1	89995110	90035533	40424	1	284695	ENST00000340281.9	0	ENSG00000162664	ZNF326	zinc finger protein 326
chr1	90256590	90256795	206	*	E2F3_1_q01_peak_625	18	.	4.18552	5.27798	1.86317	139	Intron (ENST00000663908.1/105378849, intron 2 of 5)	1	90242088	90284188	42101	1	105378849	ENST00000663908.1	14502		LOC105378849	uncharacterized LOC105378849
chr1	90657514	90657724	211	*	E2F3_1_q01_peak_626	22	.	4.53972	5.84182	2.20852	63	Promoter (<=1kb)	1	90657750	90657964	215	1	109616984	ENST00000362796.2	-26	ENSG00000199666	SNORD3G	small nucleolar RNA, C/D box 3G
chr1	90726760	90727054	295	*	E2F3_1_q01_peak_627	17	.	4.11418	5.16654	1.79354	65	Distal Intergenic	1	90711539	90717302	5764	2	343472	ENST00000370445.5	-9458	ENSG00000143032	BARHL2	BarH like homeobox 2
chr1	90851248	90851513	266	*	E2F3_1_q01_peak_628	25	.	4.70871	6.27726	2.52086	73	Promoter (<=1kb)	1	90769086	90851528	82443	2	105378853	ENST00000671059.1	15	ENSG00000233593	LINC02609	long intergenic non-protein coding RNA 2609
chr1	91021794	91022101	308	*	E2F3_1_q01_peak_629	19	.	4.22212	5.33541	1.90021	201	Promoter (<=1kb)	1	90915304	91022035	106732	2	84146	ENST00000337393.10	0	ENSG00000122482	ZNF644	zinc finger protein 644
chr1	91193190	91193457	268	*	E2F3_1_q01_peak_630	26	.	4.72037	6.51311	2.68787	218	Distal Intergenic	1	91316140	91328937	12798	2	164045	ENST00000497520.1	135480	ENSG00000162669	HFM1	helicase for meiosis 1
chr1	91251572	91251738	167	*	E2F3_1_q01_peak_631	10	.	3.34194	3.74782	1.02529	113	Distal Intergenic	1	91316140	91328937	12798	2	164045	ENST00000497520.1	77199	ENSG00000162669	HFM1	helicase for meiosis 1
chr1	91387222	91387581	360	*	E2F3_1_q01_peak_632	1289	.	25.3043	134.586	128.939	131	Intron (ENST00000370425.8/164045, intron 4 of 38)	1	91394173	91404735	10563	2	164045	ENST00000455133.1	17154	ENSG00000162669	HFM1	helicase for meiosis 1
chr1	91500595	91501127	533	*	E2F3_1_q01_peak_633	56	.	6.35979	10.3108	5.64303	472	Promoter (<=1kb)	1	91500851	91525764	24914	1	8317	ENST00000234626.11	0	ENSG00000097046	CDC7	cell division cycle 7
chr1	91639572	91639802	231	*	E2F3_1_q01_peak_634	20	.	4.43546	5.67379	2.09395	44	Distal Intergenic	1	91695490	91712363	16874	2	7049	ENST00000470600.1	72561	ENSG00000069702	TGFBR3	transforming growth factor beta receptor 3
chr1	91765392	91765591	200	*	E2F3_1_q01_peak_635	47	.	6.09339	9.2301	4.75612	139	Promoter (<=1kb)	1	91727777	91766432	38656	2	7049	ENST00000468996.2	841	ENSG00000069702	TGFBR3	transforming growth factor beta receptor 3
chr1	91830432	91830619	188	*	E2F3_1_q01_peak_636	22	.	4.45752	5.88235	2.2376	48	Intron (ENST00000533089.5/7049, intron 1 of 19)	1	91682430	91861593	179164	2	7049	ENST00000525962.5	30974	ENSG00000069702	TGFBR3	transforming growth factor beta receptor 3
chr1	91885530	91885836	307	*	E2F3_1_q01_peak_637	24	.	4.54271	6.23517	2.49071	202	Promoter (<=1kb)	1	91682647	91885932	203286	2	7049	ENST00000532540.5	96	ENSG00000069702	TGFBR3	transforming growth factor beta receptor 3
chr1	92066966	92067154	189	*	E2F3_1_q01_peak_638	14	.	3.82827	4.58732	1.42663	157	Exon (ENST00000420263.1/ENST00000420263.1, exon 1 of 1)	1	92074533	92075411	879	2	646817	ENST00000596516.3	8257	ENSG00000230667	SETSIP	SET like protein
chr1	92192104	92192287	184	*	E2F3_1_q01_peak_639	11	.	3.47005	3.95024	1.13743	29	Distal Intergenic	1	92168924	92184709	15786	1	284697	ENST00000674371.1	23180	ENSG00000189195	BTBD8	BTB domain containing 8
chr1	92298686	92298978	293	*	E2F3_1_q01_peak_640	28	.	5.01291	6.76439	2.86647	84	Promoter (<=1kb)	1	92246402	92298987	52586	2	11146	ENST00000370360.8	9	ENSG00000174842	GLMN	glomulin, FKBP associated protein
chr1	92785100	92785597	498	*	E2F3_1_q01_peak_641	66	.	6.64326	11.515	6.66095	123	Promoter (<=1kb)	1	92508696	92785108	276413	2	7813	ENST00000684568.2	0	ENSG00000067208	EVI5	ecotropic viral integration site 5
chr1	92901292	92901527	236	*	E2F3_1_q01_peak_642	38	.	5.5856	8.13453	3.89266	79	Intron (ENST00000615519.4/388650, intron 1 of 4)	1	92842160	92877150	34991	2	388650	ENST00000613047.4	-24142	ENSG00000154511	DIPK1A	divergent protein kinase domain 1A
chr1	93170201	93170542	342	*	E2F3_1_q01_peak_643	20	.	4.41517	5.64133	2.08366	309	Intron (ENST00000370282.8/50999, intron 1 of 3)	1	93154196	93163210	9015	2	50999	ENST00000483033.1	-6991	ENSG00000117500	TMED5	transmembrane p24 trafficking protein 5
chr1	93179636	93180827	1192	*	E2F3_1_q01_peak_644	111	.	7.7178	16.4113	11.189	868	Promoter (<=1kb)	1	93179919	93278477	98559	1	343099	ENST00000343253.11	0	ENSG00000122483	CCDC18	coiled-coil domain containing 18
chr1	93346216	93346400	185	*	E2F3_1_q01_peak_645	15	.	3.89826	4.83243	1.5824	83	Promoter (<=1kb)	1	93264645	93346025	81381	2	100131564	ENST00000451302.6	-191		CCDC18-AS1	CCDC18 antisense RNA 1
chr1	93346684	93346873	190	*	E2F3_1_q01_peak_646	20	.	4.31584	5.6617	2.08682	8	Promoter (<=1kb)	1	93264645	93346025	81381	2	100131564	ENST00000451302.6	-659		CCDC18-AS1	CCDC18 antisense RNA 1
chr1	93569461	93569693	233	*	E2F3_1_q01_peak_647	21	.	4.35041	5.71542	2.12001	51	Promoter (1-2kb)	1	93562121	93568127	6007	2	8412	ENST00000538653.1	-1334	ENSG00000137936	BCAR3	BCAR3 adaptor protein, NSP family member
chr1	93672593	93672795	203	*	E2F3_1_q01_peak_648	10	.	3.18995	3.75545	1.0313	47	Intron (ENST00000260502.11/8412, intron 2 of 11)	1	93561794	93681370	119577	2	8412	ENST00000370243.1	8575	ENSG00000137936	BCAR3	BCAR3 adaptor protein, NSP family member
chr1	93681501	93681726	226	*	E2F3_1_q01_peak_649	16	.	3.76363	5.01632	1.69694	43	Promoter (<=1kb)	1	93561741	93681837	120097	2	8412	ENST00000260502.11	111	ENSG00000137936	BCAR3	BCAR3 adaptor protein, NSP family member
chr1	93693003	93693380	378	*	E2F3_1_q01_peak_650	27	.	4.43342	6.57517	2.73114	94	Intron (ENST00000370244.5/8412, intron 3 of 13)	1	93561741	93681837	120097	2	8412	ENST00000260502.11	-11166	ENSG00000137936	BCAR3	BCAR3 adaptor protein, NSP family member
chr1	93702725	93703011	287	*	E2F3_1_q01_peak_651	18	.	3.78585	5.27451	1.86191	29	Intron (ENST00000370244.5/8412, intron 3 of 13)	1	93561741	93681837	120097	2	8412	ENST00000260502.11	-20888	ENSG00000137936	BCAR3	BCAR3 adaptor protein, NSP family member
chr1	93779659	93780133	475	*	E2F3_1_q01_peak_652	40	.	5.30638	8.27953	4.00426	217	Intron (ENST00000370244.5/8412, intron 2 of 13)	1	93752924	93775444	22521	2	8412	ENST00000433544.1	-4215	ENSG00000137936	BCAR3	BCAR3 adaptor protein, NSP family member
chr1	93846184	93846577	394	*	E2F3_1_q01_peak_653	53	.	5.49076	9.94397	5.34038	94	Promoter (<=1kb)	1	93846832	93846911	80	1	100126348	ENST00000390220.3	-255	ENSG00000211575	MIR760	microRNA 760
chr1	93878924	93879283	360	*	E2F3_1_q01_peak_654	33	.	5.17218	7.47787	3.39065	197	Promoter (<=1kb)	1	93866284	93879206	12923	2	30836	ENST00000436063.7	0	ENSG00000067334	DNTTIP2	deoxynucleotidyltransferase terminal interacting protein 2
chr1	93890830	93891020	191	*	E2F3_1_q01_peak_655	24	.	4.7403	6.17096	2.44501	105	Intron (ENST00000370238.8/2730, intron 6 of 6)	1	93875666	93879918	4253	2	30836	ENST00000460191.1	-10912	ENSG00000067334	DNTTIP2	deoxynucleotidyltransferase terminal interacting protein 2
chr1	93961859	93962064	206	*	E2F3_1_q01_peak_656	10	.	3.25446	3.85308	1.08505	52	Distal Intergenic	1	94005375	94007752	2378	2	24	ENST00000484388.1	45688	ENSG00000198691	ABCA4	ATP binding cassette subfamily A member 4
chr1	94022518	94022765	248	*	E2F3_1_q01_peak_657	15	.	3.59546	4.75059	1.53313	146	Promoter (1-2kb)	1	94019400	94021367	1968	2	24	ENST00000470771.1	-1151	ENSG00000198691	ABCA4	ATP binding cassette subfamily A member 4
chr1	94247628	94247802	175	*	E2F3_1_q01_peak_658	46	.	5.81793	9.10133	4.65519	151	Promoter (<=1kb)	1	94247819	94334849	87031	1	107985092	ENST00000660441.1	-17	ENSG00000226835	ARHGAP29-AS1	ARHGAP29 antisense RNA 1
chr1	94418007	94418420	414	*	E2F3_1_q01_peak_659	107	.	7.46864	15.9632	10.7641	212	Promoter (<=1kb)	1	94418389	94518663	100275	1	5825	ENST00000370214.9	0	ENSG00000117528	ABCD3	ATP binding cassette subfamily D member 3
chr1	94541396	94541922	527	*	E2F3_1_q01_peak_660	31	.	4.81675	7.19279	3.1795	525	Promoter (<=1kb)	1	94529173	94541759	12587	2	2152	ENST00000334047.12	0	ENSG00000117525	F3	coagulation factor III, tissue factor
chr1	94579967	94580219	253	*	E2F3_1_q01_peak_661	17	.	3.96894	5.12533	1.7683	117	Distal Intergenic	1	94541940	94554520	12581	1	124904223	ENST00000702722.1	38027		LOC124904223	uncharacterized LOC124904223
chr1	94768683	94768875	193	*	E2F3_1_q01_peak_662	15	.	3.85161	4.76079	1.53677	79	Intron (ENST00000634870.1/101928079, intron 1 of 5)	1	94745860	94745900	41	2	100616321	ENST00000579876.1	-22783	ENSG00000263526	MIR378G	microRNA 378g
chr1	94910704	94910902	199	*	E2F3_1_q01_peak_663	16	.	3.80223	4.86855	1.6072	67	Intron (ENST00000545882.5/1266, intron 1 of 6)	1	94897947	94903321	5375	2	1266	ENST00000487539.1	-7383	ENSG00000117519	CNN3	calponin 3
chr1	94926605	94927220	616	*	E2F3_1_q01_peak_664	40	.	5.12525	8.30143	4.02213	176	Promoter (<=1kb)	1	94896957	94927110	30154	2	1266	ENST00000370206.9	0	ENSG00000117519	CNN3	calponin 3
chr1	95011020	95011221	202	*	E2F3_1_q01_peak_665	11	.	3.37016	3.88282	1.10255	171	Intron (ENST00000370205.6/199857, intron 3 of 3)	1	94983550	95027203	43654	2	199857	ENST00000507727.2	15982	ENSG00000172339	ALG14	ALG14 UDP-N-acetylglucosaminyltransferase subunit
chr1	95138628	95138794	167	*	E2F3_1_q01_peak_666	19	.	4.01396	5.40934	1.94756	82	Promoter (1-2kb)	1	95140672	95150229	9558	1	100527978	ENST00000463375.1	-1878	ENSG00000271092	TLCD4-RWDD3	TLCD4-RWDD3 readthrough
chr1	95233837	95234391	555	*	E2F3_1_q01_peak_667	23	.	4.44239	6.07851	2.37911	203	Promoter (<=1kb)	1	95161676	95233957	72282	2	101928118	ENST00000663020.1	0	ENSG00000226026	RWDD3-DT	RWDD3 divergent transcript
chr1	95534946	95535236	291	*	E2F3_1_q01_peak_668	14	.	3.76158	4.62296	1.44961	108	Intron (ENST00000456933.1/101928219, intron 1 of 3)	1	95511401	95515464	4064	1	100996635	ENST00000669804.1	23545	ENSG00000228971	LINC02607	long intergenic non-protein coding RNA 2607
chr1	96065088	96065263	176	*	E2F3_1_q01_peak_669	20	.	4.38453	5.49876	2.00467	145	Distal Intergenic	1	96010696	96022678	11983	1	102723661	ENST00000631091.1	54392	ENSG00000237435	LINC02790	long intergenic non-protein coding RNA 2790
chr1	96278057	96278434	378	*	E2F3_1_q01_peak_670	22	.	4.36212	5.95322	2.28724	101	Intron (ENST00000435311.1/101928241, intron 5 of 5)	1	96254069	96374125	120057	2	101928241	ENST00000435311.1	95691	ENSG00000231987	LINC01787	long intergenic non-protein coding RNA 1787
chr1	96440962	96441178	217	*	E2F3_1_q01_peak_671	20	.	4.41517	5.64133	2.08366	170	Distal Intergenic	1	96254069	96374125	120057	2	101928241	ENST00000435311.1	-66837	ENSG00000231987	LINC01787	long intergenic non-protein coding RNA 1787
chr1	96498401	96498582	182	*	E2F3_1_q01_peak_672	12	.	3.53958	4.14006	1.24319	4	Distal Intergenic	1	96254069	96374125	120057	2	101928241	ENST00000435311.1	-124276	ENSG00000231987	LINC01787	long intergenic non-protein coding RNA 1787
chr1	96530436	96530647	212	*	E2F3_1_q01_peak_673	30	.	5.01453	6.97599	3.01687	105	Distal Intergenic	1	96254069	96374125	120057	2	101928241	ENST00000435311.1	-156311	ENSG00000231987	LINC01787	long intergenic non-protein coding RNA 1787
chr1	96674724	96674937	214	*	E2F3_1_q01_peak_674	12	.	3.51017	4.09516	1.21695	89	Distal Intergenic	1	96721665	96813711	92047	1	58155	ENST00000482253.5	-46728	ENSG00000117569	PTBP2	polypyrimidine tract binding protein 2
chr1	96721626	96722120	495	*	E2F3_1_q01_peak_675	17	.	4.02836	5.03321	1.70853	347	Promoter (<=1kb)	1	96721665	96813711	92047	1	58155	ENST00000482253.5	0	ENSG00000117569	PTBP2	polypyrimidine tract binding protein 2
chr1	96862428	96862732	305	*	E2F3_1_q01_peak_676	20	.	4.21536	5.50587	2.00991	100	Distal Intergenic	1	96811057	96813625	2569	1	58155	ENST00000706599.1	51371	ENSG00000117569	PTBP2	polypyrimidine tract binding protein 2
chr1	97030495	97030711	217	*	E2F3_1_q01_peak_677	10	.	3.40479	3.84657	1.08016	34	Distal Intergenic	1	97095923	97322955	227033	1	100873932	ENST00000422980.1	-65212	ENSG00000232878	DPYD-AS1	DPYD antisense RNA 1
chr1	97154305	97154489	185	*	E2F3_1_q01_peak_678	16	.	3.99503	4.98162	1.67558	49	Intron (ENST00000422980.1/100873932, intron 1 of 4)	1	97095923	97322955	227033	1	100873932	ENST00000422980.1	58382	ENSG00000232878	DPYD-AS1	DPYD antisense RNA 1
chr1	97338715	97338904	190	*	E2F3_1_q01_peak_679	16	.	4.04839	4.93859	1.64794	85	Intron (ENST00000370192.8/1806, intron 16 of 22)	1	97265446	97296147	30702	1	100873932	ENST00000630798.1	73269	ENSG00000232878	DPYD-AS1	DPYD antisense RNA 1
chr1	97546665	97546900	236	*	E2F3_1_q01_peak_680	29	.	5.10719	6.91788	2.97295	129	Exon (ENST00000425785.1/ENST00000425785.1, exon 1 of 1)	1	97691207	97721654	30448	2	1806	ENST00000474241.1	174754	ENSG00000188641	DPYD	dihydropyrimidine dehydrogenase
chr1	97747693	97747940	248	*	E2F3_1_q01_peak_681	28	.	5.11476	6.81174	2.89067	86	Intron (ENST00000370192.8/1806, intron 3 of 22)	1	97691207	97721654	30448	2	1806	ENST00000474241.1	-26039	ENSG00000188641	DPYD	dihydropyrimidine dehydrogenase
chr1	98232785	98232972	188	*	E2F3_1_q01_peak_682	28	.	5.01291	6.76439	2.86647	161	Intron (ENST00000418344.1/729987, intron 1 of 2)	1	98210747	98272658	61912	1	729987	ENST00000418344.1	22038	ENSG00000226053	LINC01776	long intergenic non-protein coding RNA 1776
chr1	98637654	98637824	171	*	E2F3_1_q01_peak_683	13	.	3.66233	4.32865	1.33908	20	Distal Intergenic	1	98661701	98760498	98798	1	51375	ENST00000529992.5	-23877	ENSG00000162627	SNX7	sorting nexin 7
chr1	98881331	98881708	378	*	E2F3_1_q01_peak_684	29	.	5.08329	6.87884	2.94189	130	Distal Intergenic	1	99004276	99148852	144577	1	100129620	ENST00000425113.1	-122568	ENSG00000232825	PLPPR5-AS1	PLPPR5 antisense RNA 1
chr1	98904642	98904824	183	*	E2F3_1_q01_peak_685	10	.	3.38886	3.82144	1.06669	79	Intron (ENST00000263177.5/163404, intron 5 of 5)	1	99004276	99148852	144577	1	100129620	ENST00000425113.1	-99452	ENSG00000232825	PLPPR5-AS1	PLPPR5 antisense RNA 1
chr1	98931504	98931675	172	*	E2F3_1_q01_peak_686	19	.	4.31649	5.48427	1.99601	31	Intron (ENST00000263177.5/163404, intron 3 of 5)	1	99004276	99148852	144577	1	100129620	ENST00000425113.1	-72601	ENSG00000232825	PLPPR5-AS1	PLPPR5 antisense RNA 1
chr1	99224754	99225127	374	*	E2F3_1_q01_peak_687	15	.	3.93525	4.75676	1.53517	87	Promoter (2-3kb)	1	98890245	99227929	337685	2	163404	ENST00000696571.1	2802	ENSG00000117598	PLPPR5	phospholipid phosphatase related 5
chr1	99264383	99264701	319	*	E2F3_1_q01_peak_688	22	.	4.33081	5.90436	2.25552	298	Promoter (<=1kb)	1	99264492	99309584	45093	1	9890	ENST00000370185.9	0	ENSG00000117600	PLPPR4	phospholipid phosphatase related 4
chr1	99560890	99561065	176	*	E2F3_1_q01_peak_689	14	.	3.89893	4.69898	1.49704	43	Intron (ENST00000635551.1/101928270, intron 2 of 4)	1	99472415	99534015	61601	2	101928270	ENST00000438829.2	-26875	ENSG00000224445	LINC01708	long intergenic non-protein coding RNA 1708
chr1	99702412	99702580	169	*	E2F3_1_q01_peak_690	17	.	4.04524	5.05937	1.72518	43	Distal Intergenic	1	99710825	99712508	1684	2	391059	ENST00000489209.2	9928	ENSG00000156869	FRRS1	ferric chelate reductase 1
chr1	99850102	99850488	387	*	E2F3_1_q01_peak_691	19	.	4.15093	5.40619	1.94603	301	Promoter (<=1kb)	1	99850361	99924020	73660	1	178	ENST00000361915.8	0	ENSG00000162688	AGL	amylo-alpha-1, 6-glucosidase, 4-alpha-glucanotransferase
chr1	99969713	99970502	790	*	E2F3_1_q01_peak_692	67	.	6.71253	11.6287	6.76373	683	Promoter (<=1kb)	1	99969979	100023259	53281	1	23443	ENST00000427993.7	0	ENSG00000117620	SLC35A3	solute carrier family 35 member A3
chr1	100037996	100038559	564	*	E2F3_1_q01_peak_693	26	.	4.52059	6.44924	2.64365	182	Promoter (<=1kb)	1	100038095	100083377	45283	1	64645	ENST00000370152.8	0	ENSG00000156875	MFSD14A	major facilitator superfamily domain containing 14A
chr1	100132599	100133308	710	*	E2F3_1_q01_peak_694	56	.	6.14352	10.3192	5.6484	454	Promoter (<=1kb)	1	100083563	100132955	49393	2	163786	ENST00000462159.1	0	ENSG00000156876	SASS6	SAS-6 centriolar assembly protein
chr1	100266161	100266433	273	*	E2F3_1_q01_peak_695	20	.	4.41517	5.64133	2.08366	13	Promoter (<=1kb)	1	100251528	100266179	14652	2	100506007	ENST00000650038.1	0		RTCA-AS1	RTCA antisense RNA 1
chr1	100282927	100283114	188	*	E2F3_1_q01_peak_696	10	.	3.34194	3.74782	1.02529	56	Promoter (1-2kb)	1	100281241	100281308	68	1	693138	ENST00000385017.1	1686	ENSG00000207750	MIR553	microRNA 553
chr1	100592076	100592390	315	*	E2F3_1_q01_peak_697	21	.	4.42124	5.82572	2.19671	25	Distal Intergenic	1	100627049	100640613	13565	2	100128787	ENST00000416343.2	48223		LINC01349	long intergenic non-protein coding RNA 1349
chr1	100702688	100702872	185	*	E2F3_1_q01_peak_698	14	.	3.88102	4.67059	1.47798	45	Distal Intergenic	1	100719742	100738613	18872	1	7412	ENST00000370119.8	-16870	ENSG00000162692	VCAM1	vascular cell adhesion molecule 1
chr1	100719909	100720092	184	*	E2F3_1_q01_peak_699	19	.	4.16685	5.43081	1.95947	97	Promoter (<=1kb)	1	100719764	100739038	19275	1	7412	ENST00000370115.1	145	ENSG00000162692	VCAM1	vascular cell adhesion molecule 1
chr1	100895925	100896409	485	*	E2F3_1_q01_peak_700	33	.	4.78821	7.43745	3.35977	229	Promoter (<=1kb)	1	100896076	100981753	85678	1	148867	ENST00000370112.8	0	ENSG00000162695	SLC30A7	solute carrier family 30 member 7
chr1	100951628	100951918	291	*	E2F3_1_q01_peak_701	20	.	4.43051	5.57816	2.05682	48	Intron (ENST00000370112.8/148867, intron 8 of 11)	1	100961828	100972658	10831	1	148867	ENST00000370111.4	-9910	ENSG00000162695	SLC30A7	solute carrier family 30 member 7
chr1	102210947	102211226	280	*	E2F3_1_q01_peak_702	11	.	3.50362	4.00406	1.16751	98	Intron (ENST00000447916.1/ENST00000447916.1, intron 5 of 5)	1	101802560	101996926	194367	2	118427	ENST00000370103.9	-214021	ENSG00000118733	OLFM3	olfactomedin 3
chr1	102295906	102296306	401	*	E2F3_1_q01_peak_703	30	.	5.20507	7.07877	3.09441	234	Intron (ENST00000447916.1/ENST00000447916.1, intron 5 of 5)	1	101802560	101996926	194367	2	118427	ENST00000370103.9	-298980	ENSG00000118733	OLFM3	olfactomedin 3
chr1	102833275	102833439	165	*	E2F3_1_q01_peak_704	15	.	3.99102	4.84603	1.59192	34	Intron (ENST00000414418.1/112268286, intron 1 of 6)	1	102763322	102853842	90521	2	112268286	ENST00000414418.1	20403		LOC112268286	uncharacterized LOC112268286
chr1	103570033	103570216	184	*	E2F3_1_q01_peak_705	16	.	4.02908	4.90736	1.62836	23	Promoter (<=1kb)	1	103569553	103570674	1122	1	648740	ENST00000425123.1	480		ACTG1P4	actin gamma 1 pseudogene 4
chr1	104580131	104580380	250	*	E2F3_1_q01_peak_706	14	.	3.74699	4.60066	1.43655	123	Distal Intergenic	1	104998406	105032365	33960	2	105378880	ENST00000648518.1	451985		LOC105378880	uncharacterized LOC105378880
chr1	104616496	104616860	365	*	E2F3_1_q01_peak_707	15	.	3.97226	4.81591	1.57118	144	Distal Intergenic	1	104998406	105032365	33960	2	105378880	ENST00000648518.1	415505		LOC105378880	uncharacterized LOC105378880
chr1	104911334	104911671	338	*	E2F3_1_q01_peak_708	16	.	4.06788	4.97022	1.6695	7	Distal Intergenic	1	104998406	105032365	33960	2	105378880	ENST00000648518.1	120694		LOC105378880	uncharacterized LOC105378880
chr1	105746284	105746495	212	*	E2F3_1_q01_peak_709	16	.	4.02908	4.90736	1.62836	155	Distal Intergenic	1	105602062	105618991	16930	2	101928476	ENST00000654698.1	-127293	ENSG00000230768	LINC01676	long intergenic non-protein coding RNA 1676
chr1	105923715	105923904	190	*	E2F3_1_q01_peak_710	26	.	4.83444	6.47723	2.66233	169	Distal Intergenic	1	105927624	105952894	25271	2	105378884	ENST00000446693.5	28990		LINC01677	long intergenic non-protein coding RNA 1677
chr1	105962802	105962971	170	*	E2F3_1_q01_peak_711	14	.	3.8176	4.52616	1.4087	93	Intron (ENST00000635570.1/105378886, intron 1 of 7)	1	105956740	106063067	106328	1	107985116	ENST00000635233.1	6062		LOC107985116	uncharacterized LOC107985116
chr1	106120870	106121069	200	*	E2F3_1_q01_peak_712	19	.	4.16685	5.43081	1.95947	74	Intron (ENST00000634868.1/105378886, intron 5 of 5)	1	106038547	106124564	86018	1	105378886	ENST00000634868.1	82323		LOC105378886	uncharacterized LOC105378886
chr1	106467602	106467795	194	*	E2F3_1_q01_peak_713	23	.	4.62673	5.98358	2.30831	74	Distal Intergenic	1	106818224	106851312	33089	1	105378889	ENST00000659929.1	-350429		LINC01661	long intergenic non-protein coding RNA 1661
chr1	106773070	106773249	180	*	E2F3_1_q01_peak_714	13	.	3.63085	4.28008	1.31708	118	Distal Intergenic	1	106818224	106851312	33089	1	105378889	ENST00000659929.1	-44975		LINC01661	long intergenic non-protein coding RNA 1661
chr1	106929404	106929647	244	*	E2F3_1_q01_peak_715	11	.	3.53786	4.05929	1.19607	115	Distal Intergenic	1	106818261	106865316	47056	1	105378889	ENST00000415910.3	111143		LINC01661	long intergenic non-protein coding RNA 1661
chr1	107056809	107057140	332	*	E2F3_1_q01_peak_716	47	.	5.8614	9.17099	4.71072	100	Promoter (<=1kb)	1	107056674	107059294	2621	1	55170	ENST00000370078.2	135	ENSG00000198890	PRMT6	protein arginine methyltransferase 6
chr1	108200016	108200648	633	*	E2F3_1_q01_peak_717	38	.	5.14965	8.02623	3.80816	153	Promoter (<=1kb)	1	108134043	108200343	66301	2	29957	ENST00000565488.6	0	ENSG00000085491	SLC25A24	solute carrier family 25 member 24
chr1	108327353	108327586	234	*	E2F3_1_q01_peak_718	12	.	3.51017	4.09516	1.21695	195	Intron (ENST00000411846.6/ENST00000411846.6, intron 2 of 5)	1	108261196	108273689	12494	2	148545	ENST00000438965.1	-53664	ENSG00000196427	NBPF4	NBPF member 4
chr1	108592509	108592704	196	*	E2F3_1_q01_peak_719	11	.	3.45279	4.00788	1.16751	18	Intron (ENST00000405454.1/284611, intron 1 of 10)	1	108624665	108639322	14658	1	284611	ENST00000483371.1	-31961	ENSG00000162636	EEIG2	EEIG family member 2
chr1	108661561	108661768	208	*	E2F3_1_q01_peak_720	19	.	4.19906	5.48065	1.99508	59	Promoter (<=1kb)	1	108661533	108666246	4714	1	105378890	ENST00000648569.1	28		LOC105378890	uncharacterized LOC105378890
chr1	108746538	108747019	482	*	E2F3_1_q01_peak_721	78	.	6.49447	12.8848	7.88077	127	Promoter (<=1kb)	1	108746674	108757005	10332	1	6814	ENST00000483586.5	0	ENSG00000116266	STXBP3	syntaxin binding protein 3
chr1	108949015	108949195	181	*	E2F3_1_q01_peak_722	16	.	3.97857	4.95619	1.66055	34	Promoter (1-2kb)	1	108925924	108947954	22031	2	23155	ENST00000690707.1	-1061	ENSG00000121940	CLCC1	chloride channel CLIC like 1
chr1	109041686	109042180	495	*	E2F3_1_q01_peak_723	60	.	6.21563	10.8096	6.06006	152	Promoter (<=1kb)	1	108970214	109041986	71773	2	22911	ENST00000400794.7	0	ENSG00000085433	WDR47	WD repeat domain 47
chr1	109090209	109091444	1236	*	E2F3_1_q01_peak_724	75	.	6.53919	12.549	7.57244	537	Promoter (<=1kb)	1	109090764	109096934	6171	1	56900	ENST00000338272.9	0	ENSG00000215717	TMEM167B	transmembrane protein 167B
chr1	109283000	109283387	388	*	E2F3_1_q01_peak_725	49	.	5.66311	9.52842	4.99746	184	Promoter (<=1kb)	1	109279556	109283115	3560	2	84722	ENST00000369904.7	0	ENSG00000134222	PSRC1	proline and serine rich coiled-coil 1
chr1	109426015	109426863	849	*	E2F3_1_q01_peak_726	70	.	6.64689	11.9167	7.01392	426	Promoter (<=1kb)	1	109399042	109426448	27407	2	5686	ENST00000271308.9	0	ENSG00000143106	PSMA5	proteasome 20S subunit alpha 5
chr1	109483558	109483764	207	*	E2F3_1_q01_peak_727	14	.	3.42455	4.6821	1.48882	39	Promoter (<=1kb)	1	109483479	109492704	9226	1	127002	ENST00000463678.5	79	ENSG00000162650	ATXN7L2	ataxin 7 like 2
chr1	109549020	109549187	168	*	E2F3_1_q01_peak_728	19	.	4.1829	5.45563	1.97701	125	Promoter (<=1kb)	1	109548615	109600195	51581	1	2773	ENST00000369851.7	405	ENSG00000065135	GNAI3	G protein subunit alpha i3
chr1	109592181	109592360	180	*	E2F3_1_q01_peak_729	11	.	3.53786	4.05929	1.19607	8	3' UTR	1	109598893	109598967	75	1	406974	ENST00000384976.2	-6533	ENSG00000284443	MIR197	microRNA 197
chr1	109687675	109688006	332	*	E2F3_1_q01_peak_730	26	.	4.83444	6.47723	2.66233	110	Promoter (<=1kb)	1	109687814	109709039	21226	1	2944	ENST00000490021.2	0	ENSG00000134184	GSTM1	glutathione S-transferase mu 1
chr1	109739730	109739989	260	*	E2F3_1_q01_peak_731	14	.	3.64897	4.63246	1.45751	20	Promoter (<=1kb)	1	109736976	109740301	3326	2	2947	ENST00000488824.1	312	ENSG00000134202	GSTM3	glutathione S-transferase mu 3
chr1	109762716	109763071	356	*	E2F3_1_q01_peak_732	30	.	4.33615	6.9666	3.01211	317	Promoter (<=1kb)	1	109751533	109763920	12388	2	79574	ENST00000472325.5	849	ENSG00000198758	EPS8L3	EPS8 signaling adaptor L3
chr1	109839259	109839426	168	*	E2F3_1_q01_peak_733	13	.	3.70056	4.32718	1.33908	128	Intron (ENST00000453347.1/107985167, intron 3 of 3)	1	109828355	109871436	43082	1	107985167	ENST00000453347.1	10904		LINC01768	long intergenic non-protein coding RNA 1768
chr1	109877378	109877575	198	*	E2F3_1_q01_peak_734	17	.	3.79917	5.07228	1.732	83	Distal Intergenic	1	109910242	109921880	11639	1	1435	ENST00000527192.5	-32667	ENSG00000184371	CSF1	colony stimulating factor 1
chr1	109923270	109923466	197	*	E2F3_1_q01_peak_735	32	.	4.50973	7.26559	3.23201	83	Exon (ENST00000329608.11/1435, exon 6 of 9)	1	109915657	109922549	6893	1	1435	ENST00000526001.1	7613	ENSG00000184371	CSF1	colony stimulating factor 1
chr1	110035185	110035490	306	*	E2F3_1_q01_peak_736	25	.	4.40072	6.2594	2.50714	182	Promoter (<=1kb)	1	110034632	110054641	20010	1	85369	ENST00000485775.5	553	ENSG00000143093	STRIP1	striatin interacting protein 1
chr1	110210277	110210575	299	*	E2F3_1_q01_peak_737	17	.	3.50108	5.02442	1.70421	72	Promoter (<=1kb)	1	110210314	110234044	23731	1	3749	ENST00000438661.3	0	ENSG00000116396	KCNC4	potassium voltage-gated channel subfamily C member 4
chr1	110306206	110306373	168	*	E2F3_1_q01_peak_738	20	.	3.91998	5.49145	2.00187	129	Intron (ENST00000449169.1/440600, intron 2 of 3)	1	110338506	110346673	8168	1	64783	ENST00000652747.1	-32133	ENSG00000162775	RBM15	RNA binding motif protein 15
chr1	110338300	110338611	312	*	E2F3_1_q01_peak_739	21	.	3.5313	5.75629	2.15028	59	Promoter (<=1kb)	1	110338506	110346673	8168	1	64783	ENST00000652747.1	0	ENSG00000162775	RBM15	RNA binding motif protein 15
chr1	110338800	110339786	987	*	E2F3_1_q01_peak_740	71	.	5.44652	12.0604	7.13787	68	Promoter (<=1kb)	1	110286375	110339171	52797	2	440600	ENST00000449169.1	0	ENSG00000227963	RBM15-AS1	RBM15 antisense RNA 1
chr1	110694050	110694376	327	*	E2F3_1_q01_peak_741	22	.	4.45752	5.88235	2.2376	287	Distal Intergenic	1	110672465	110674940	2476	2	3738	ENST00000369769.4	-19110	ENSG00000177272	KCNA3	potassium voltage-gated channel subfamily A member 3
chr1	110963524	110964068	545	*	E2F3_1_q01_peak_742	53	.	6.33467	9.93023	5.33003	88	Promoter (<=1kb)	1	110947190	110963922	16733	2	55791	ENST00000369763.5	0	ENSG00000121931	LRIF1	ligand dependent nuclear receptor interacting factor 1
chr1	111030318	111030502	185	*	E2F3_1_q01_peak_743	15	.	3.85161	4.76079	1.53677	167	Distal Intergenic	1	110947222	110963965	16744	2	55791	ENST00000485275.2	-66353	ENSG00000121931	LRIF1	ligand dependent nuclear receptor interacting factor 1
chr1	111139495	111140705	1211	*	E2F3_1_q01_peak_744	55	.	5.83972	10.1814	5.53729	1095	Promoter (<=1kb)	1	111139627	111184808	45182	1	10390	ENST00000498239.5	0	ENSG00000134255	CEPT1	choline/ethanolamine phosphotransferase 1
chr1	111332600	111332848	249	*	E2F3_1_q01_peak_745	19	.	4.19906	5.48065	1.99508	27	Distal Intergenic	1	111346600	111353013	6414	1	128344	ENST00000484512.1	-13752	ENSG00000173947	CIMAP3	ciliary microtubule associated protein 3
chr1	111384033	111384247	215	*	E2F3_1_q01_peak_746	15	.	3.73683	4.76783	1.54185	19	Intron (ENST00000436252.5/441897, intron 7 of 8)	1	111384519	111389851	5333	2	441897	ENST00000411951.1	5604	ENSG00000290561	PGBP	pepsinogen B, pseudogene
chr1	111449018	111449685	668	*	E2F3_1_q01_peak_747	21	.	4.25449	5.78523	2.16876	304	Promoter (<=1kb)	1	111449464	111462773	13310	1	515	ENST00000369722.8	0	ENSG00000116459	ATP5PB	ATP synthase peripheral stalk-membrane subunit b
chr1	111738704	111738871	168	*	E2F3_1_q01_peak_748	27	.	4.24424	6.5334	2.70402	110	Promoter (<=1kb)	1	111727344	111739253	11910	2	55924	ENST00000527621.1	382	ENSG00000197852	INKA2	inka box actin regulator 2
chr1	111739354	111739534	181	*	E2F3_1_q01_peak_749	16	.	3.59128	4.95709	1.66084	80	Promoter (<=1kb)	1	111680630	111739403	58774	2	55924	ENST00000527570.1	0	ENSG00000197852	INKA2	inka box actin regulator 2
chr1	111755671	111755995	325	*	E2F3_1_q01_peak_750	28	.	4.96707	6.69022	2.81135	8	Promoter (<=1kb)	1	111755732	111769982	14251	1	11218	ENST00000679774.1	0	ENSG00000064703	DDX20	DEAD-box helicase 20
chr1	112394263	112394691	429	*	E2F3_1_q01_peak_751	30	.	4.49985	6.96141	3.0077	94	Promoter (1-2kb)	1	112396214	112461164	64951	1	55917	ENST00000271277.11	-1523	ENSG00000143079	CTTNBP2NL	CTTNBP2 N-terminal like
chr1	112619697	112619909	213	*	E2F3_1_q01_peak_752	23	.	4.57004	6.05858	2.36236	145	Promoter (<=1kb)	1	112523518	112619783	96266	2	54879	ENST00000490715.5	0	ENSG00000007341	ST7L	suppression of tumorigenicity 7 like
chr1	112637173	112637576	404	*	E2F3_1_q01_peak_753	26	.	4.81302	6.44304	2.6391	373	Intron (ENST00000485542.5/829, intron 1 of 2)	1	112541794	112620825	79032	2	54879	ENST00000463235.5	-16348	ENSG00000007341	ST7L	suppression of tumorigenicity 7 like
chr1	112674467	112674682	216	*	E2F3_1_q01_peak_754	20	.	4.12367	5.58093	2.0582	119	Promoter (<=1kb)	1	112674659	112700739	26081	1	4343	ENST00000369645.6	0	ENSG00000155363	MOV10	Mov10 RNA helicase
chr1	112705032	112705372	341	*	E2F3_1_q01_peak_755	41	.	4.51965	8.4855	4.16493	270	Promoter (<=1kb)	1	112701614	112704997	3384	2	389	ENST00000534717.5	-35	ENSG00000155366	RHOC	ras homolog family member C
chr1	112707251	112707440	190	*	E2F3_1_q01_peak_756	20	.	3.51528	5.49668	2.00467	119	Promoter (<=1kb)	1	112701131	112707434	6304	2	389	ENST00000369642.7	0	ENSG00000155366	RHOC	ras homolog family member C
chr1	112955871	112956433	563	*	E2F3_1_q01_peak_757	42	.	5.07568	8.54144	4.20989	392	Promoter (<=1kb)	1	112956415	112964072	7658	1	100506392	ENST00000664314.1	0	ENSG00000226419	SLC16A1-AS1	SLC16A1 antisense RNA 1
chr1	112970670	112970857	188	*	E2F3_1_q01_peak_758	20	.	4.41517	5.64133	2.08366	87	Exon (ENST00000428411.6/100506392, exon 3 of 3)	1	112911847	112957593	45747	2	6566	ENST00000679803.1	-13077	ENSG00000155380	SLC16A1	solute carrier family 16 member 1
chr1	113042042	113042222	181	*	E2F3_1_q01_peak_759	15	.	3.85161	4.76079	1.53677	68	Intron (ENST00000627431.2/100506392, intron 5 of 5)	1	113011687	113073113	61427	2	100996251	ENST00000421157.2	30891	ENSG00000238198	LRIG2-DT	LRIG2 divergent transcript
chr1	113072777	113073651	875	*	E2F3_1_q01_peak_760	84	.	7.60807	13.5013	8.43703	654	Promoter (<=1kb)	1	113011687	113073113	61427	2	100996251	ENST00000421157.2	0	ENSG00000238198	LRIG2-DT	LRIG2 divergent transcript
chr1	113390241	113390450	210	*	E2F3_1_q01_peak_761	25	.	4.47488	6.3769	2.58837	39	Promoter (<=1kb)	1	113390515	113685923	295409	1	260425	ENST00000307546.14	-65	ENSG00000081026	MAGI3	membrane associated guanylate kinase, WW and PDZ domain containing 3
chr1	113391076	113391392	317	*	E2F3_1_q01_peak_762	10	.	3.17945	3.73955	1.02492	236	Promoter (<=1kb)	1	113391131	113581102	189972	1	260425	ENST00000486456.1	0	ENSG00000081026	MAGI3	membrane associated guanylate kinase, WW and PDZ domain containing 3
chr1	113423473	113423885	413	*	E2F3_1_q01_peak_763	10	.	3.34194	3.74782	1.02529	271	Intron (ENST00000307546.14/260425, intron 1 of 20)	1	113391261	113404455	13195	1	260425	ENST00000477955.1	32212	ENSG00000081026	MAGI3	membrane associated guanylate kinase, WW and PDZ domain containing 3
chr1	113737541	113737736	196	*	E2F3_1_q01_peak_764	17	.	3.99815	5.17037	1.79354	132	Promoter (<=1kb)	1	113725335	113738268	12934	2	10745	ENST00000472612.5	532	ENSG00000116793	PHTF1	putative homeodomain transcription factor 1
chr1	113742660	113742861	202	*	E2F3_1_q01_peak_765	20	.	4.28182	5.60888	2.0773	84	Intron (ENST00000369604.6/10745, intron 3 of 18)	1	113725669	113738786	13118	2	10745	ENST00000486855.1	-3874	ENSG00000116793	PHTF1	putative homeodomain transcription factor 1
chr1	113812068	113812514	447	*	E2F3_1_q01_peak_766	27	.	4.61487	6.59827	2.74808	61	Promoter (<=1kb)	1	113812379	113823496	11118	1	100287722	ENST00000429398.5	0	ENSG00000226167	AP4B1-AS1	AP4B1 antisense RNA 1
chr1	113904647	113905636	990	*	E2F3_1_q01_peak_767	173	.	8.60796	22.6698	17.3123	653	Promoter (<=1kb)	1	113894194	113904799	10606	2	10717	ENST00000369569.6	0	ENSG00000134262	AP4B1	adaptor related protein complex 4 subunit beta 1
chr1	113929877	113930222	346	*	E2F3_1_q01_peak_768	20	.	3.91998	5.49145	2.00187	197	Promoter (<=1kb)	1	113929859	113973897	44039	1	204851	ENST00000369555.6	18	ENSG00000163349	HIPK1	homeodomain interacting protein kinase 1
chr1	114087252	114087589	338	*	E2F3_1_q01_peak_769	26	.	4.55159	6.49826	2.67706	260	Distal Intergenic	1	114089292	114152440	63149	2	148281	ENST00000607941.5	64851	ENSG00000134207	SYT6	synaptotagmin 6
chr1	114191287	114191515	229	*	E2F3_1_q01_peak_770	21	.	4.20997	5.71573	2.12001	57	Distal Intergenic	1	114090774	114153880	63107	2	148281	ENST00000641643.2	-37407	ENSG00000134207	SYT6	synaptotagmin 6
chr1	114669678	114670110	433	*	E2F3_1_q01_peak_771	51	.	6.20933	9.72883	5.16066	261	Promoter (<=1kb)	1	114582850	114670049	87200	2	163259	ENST00000393274.6	0	ENSG00000175984	DENND2C	DENN domain containing 2C
chr1	114855068	114855278	211	*	E2F3_1_q01_peak_772	39	.	5.78341	8.21903	3.95542	36	Promoter (<=1kb)	1	114855133	114995367	140235	1	6847	ENST00000369518.1	0	ENSG00000198765	SYCP1	synaptonemal complex protein 1
chr1	115120167	115120334	168	*	E2F3_1_q01_peak_773	20	.	4.26501	5.58281	2.05829	116	Distal Intergenic	1	115099580	115102686	3107	1	105378916	ENST00000448680.2	20587	ENSG00000233730	LINC01765	long intergenic non-protein coding RNA 1765
chr1	115179482	115179783	302	*	E2F3_1_q01_peak_774	26	.	4.36659	6.46662	2.65639	128	Distal Intergenic	1	115099580	115102686	3107	1	105378916	ENST00000448680.2	79902	ENSG00000233730	LINC01765	long intergenic non-protein coding RNA 1765
chr1	115210433	115210640	208	*	E2F3_1_q01_peak_775	30	.	5.05655	7.04249	3.06613	29	Distal Intergenic	1	115283034	115368072	85039	1	112840934	ENST00000425449.1	-72394	ENSG00000228035	NGF-AS1	NGF antisense RNA 1
chr1	115293801	115294005	205	*	E2F3_1_q01_peak_776	11	.	3.29893	3.92039	1.12218	135	Intron (ENST00000425449.1/112840934, intron 1 of 1)	1	115283034	115368072	85039	1	112840934	ENST00000425449.1	10767	ENSG00000228035	NGF-AS1	NGF antisense RNA 1
chr1	115523555	115523764	210	*	E2F3_1_q01_peak_777	15	.	3.97226	4.81591	1.57118	141	Distal Intergenic	1	115621872	115622005	134	2	124900438	ENST00000384771.1	98241	ENSG00000207502	LOC124900438	small nucleolar RNA SNORA42/SNORA80 family
chr1	115665847	115666049	203	*	E2F3_1_q01_peak_778	20	.	4.12367	5.58093	2.0582	152	Intron (ENST00000355485.7/81839, intron 4 of 7)	1	115671045	115684076	13032	1	81839	ENST00000478369.5	-4996	ENSG00000173218	VANGL1	VANGL planar cell polarity protein 1
chr1	115666289	115666478	190	*	E2F3_1_q01_peak_779	15	.	3.74973	4.7877	1.55314	12	Intron (ENST00000355485.7/81839, intron 4 of 7)	1	115671045	115684076	13032	1	81839	ENST00000478369.5	-4567	ENSG00000173218	VANGL1	VANGL planar cell polarity protein 1
chr1	115976679	115976857	179	*	E2F3_1_q01_peak_780	23	.	4.39388	6.00278	2.32176	74	Promoter (<=1kb)	1	115976614	116031890	55277	1	55356	ENST00000369502.1	65	ENSG00000163393	SLC22A15	solute carrier family 22 member 15
chr1	116297968	116298188	221	*	E2F3_1_q01_peak_781	15	.	3.85161	4.76079	1.53677	130	Promoter (<=1kb)	1	116289237	116297621	8385	2	105378920	ENST00000660713.1	-347		LOC105378920	uncharacterized LOC105378920
chr1	116509172	116509555	384	*	E2F3_1_q01_peak_782	25	.	4.45985	6.3531	2.57272	81	Distal Intergenic	1	116493350	116502634	9285	1	112268235	ENST00000660250.1	15822		LOC112268235	uncharacterized LOC112268235
chr1	116517342	116517658	317	*	E2F3_1_q01_peak_783	15	.	3.82113	4.71405	1.50744	303	Intron (ENST00000369489.10/965, intron 5 of 5)	1	116493350	116502634	9285	1	112268235	ENST00000660250.1	23992		LOC112268235	uncharacterized LOC112268235
chr1	116570549	116571171	623	*	E2F3_1_q01_peak_784	19	.	3.90844	5.47284	1.98927	478	Promoter (<=1kb)	1	116514534	116571026	56493	2	965	ENST00000369489.10	0	ENSG00000116815	CD58	CD58 molecule
chr1	116639172	116639352	181	*	E2F3_1_q01_peak_785	16	.	3.2205	4.94102	1.65001	21	Intron (ENST00000369483.5/3321, intron 2 of 11)	1	116616264	116646945	30682	2	3321	ENST00000481589.1	7593	ENSG00000143061	IGSF3	immunoglobulin superfamily member 3
chr1	116646971	116647160	190	*	E2F3_1_q01_peak_786	13	.	2.80393	4.29419	1.32346	81	Promoter (<=1kb)	1	116616264	116646945	30682	2	3321	ENST00000481589.1	-26	ENSG00000143061	IGSF3	immunoglobulin superfamily member 3
chr1	116735710	116735920	211	*	E2F3_1_q01_peak_787	21	.	4.19533	5.69288	2.10662	149	Distal Intergenic	1	116754430	116769229	14800	1	914	ENST00000369478.4	-18510	ENSG00000116824	CD2	CD2 molecule
chr1	116982641	116982861	221	*	E2F3_1_q01_peak_788	31	.	5.12091	7.1446	3.14231	110	Intron (ENST00000393203.3/5738, intron 7 of 8)	1	116967060	116974497	7438	1	5738	ENST00000496699.1	15581	ENSG00000134247	PTGFRN	prostaglandin F2 receptor inhibitor
chr1	117060053	117060270	218	*	E2F3_1_q01_peak_789	96	.	7.88887	14.8391	9.69345	157	Promoter (<=1kb)	1	117060326	117107453	47128	1	8458	ENST00000369466.9	-56	ENSG00000116830	TTF2	transcription termination factor 2
chr1	117122051	117122298	248	*	E2F3_1_q01_peak_790	21	.	4.2247	5.73874	2.13795	241	Promoter (<=1kb)	1	117118034	117121792	3759	2	80263	ENST00000485032.1	-259	ENSG00000134253	TRIM45	tripartite motif containing 45
chr1	117366872	117367453	582	*	E2F3_1_q01_peak_791	22	.	4.20557	5.94915	2.28441	70	Promoter (<=1kb)	1	117367449	117528872	161424	1	10905	ENST00000356554.7	0	ENSG00000198162	MAN1A2	mannosidase alpha class 1A member 2
chr1	117605985	117606278	294	*	E2F3_1_q01_peak_792	19	.	4.15093	5.40619	1.94603	271	Promoter (<=1kb)	1	117606048	117628389	22342	1	54855	ENST00000369448.4	0	ENSG00000183508	TENT5C	terminal nucleotidyltransferase 5C
chr1	117639726	117639898	173	*	E2F3_1_q01_peak_793	14	.	3.61256	4.57633	1.42258	75	Distal Intergenic	1	117606048	117628389	22342	1	54855	ENST00000369448.4	33678	ENSG00000183508	TENT5C	terminal nucleotidyltransferase 5C
chr1	117769614	117769933	320	*	E2F3_1_q01_peak_794	19	.	4.31732	5.38402	1.93	94	Distal Intergenic	1	117688621	117688742	122	2	124900444	ENST00000390964.1	-80872	ENSG00000212266	LOC124900444	small nucleolar RNA SNORA40
chr1	117828245	117828417	173	*	E2F3_1_q01_peak_795	19	.	4.24066	5.36456	1.91777	52	Distal Intergenic	1	117870184	117887733	17550	2	54834	ENST00000491626.5	59316	ENSG00000196505	GDAP2	ganglioside induced differentiation associated protein 2
chr1	117929361	117929796	436	*	E2F3_1_q01_peak_796	38	.	5.51599	8.02341	3.80816	49	Promoter (<=1kb)	1	117929720	117941788	12069	1	10885	ENST00000369441.7	0	ENSG00000065183	WDR3	WD repeat domain 3
chr1	118517170	118517384	215	*	E2F3_1_q01_peak_797	11	.	3.50362	4.00406	1.16751	97	Distal Intergenic	1	118185349	118207051	21703	1	105378930	ENST00000664031.1	331821	ENSG00000287980	LOC105378930	uncharacterized LOC105378930
chr1	118672047	118672267	221	*	E2F3_1_q01_peak_798	17	.	4.16822	5.13458	1.7728	143	Distal Intergenic	1	118883047	118914125	31079	2	6913	ENST00000449873.5	241858	ENSG00000092607	TBX15	T-box transcription factor 15
chr1	118730954	118731144	191	*	E2F3_1_q01_peak_799	16	.	3.99503	4.98162	1.67558	176	Distal Intergenic	1	118883047	118914125	31079	2	6913	ENST00000449873.5	182981	ENSG00000092607	TBX15	T-box transcription factor 15
chr1	119140082	119140902	821	*	E2F3_1_q01_peak_800	42	.	5.33564	8.64857	4.29232	575	Promoter (<=1kb)	1	119140391	119238057	97667	1	101929147	ENST00000667138.1	0	ENSG00000231365	WARS2-AS1	WARS2 antisense RNA 1
chr1	119171657	119171842	186	*	E2F3_1_q01_peak_801	20	.	4.29877	5.63518	2.08366	19	Intron (ENST00000667138.1/101929147, intron 3 of 3)	1	119146409	119160747	14339	1	101929147	ENST00000445565.2	25248	ENSG00000231365	WARS2-AS1	WARS2 antisense RNA 1
chr1	119339678	119339881	204	*	E2F3_1_q01_peak_802	24	.	4.60882	6.11956	2.40786	40	Intron (ENST00000457683.1/105378934, intron 2 of 3)	1	119328252	119356182	27931	1	105378934	ENST00000457683.1	11426	ENSG00000232650	LINC01780	long intergenic non-protein coding RNA 1780
chr1	119374444	119374645	202	*	E2F3_1_q01_peak_803	17	.	3.91177	5.03725	1.70948	172	Intron (ENST00000457318.5/51179, intron 1 of 4)	1	119368946	119370331	1386	1	100874270	ENST00000419144.1	5498	ENSG00000230921	HAO2-IT1	HAO2 intronic transcript 1
chr1	119481802	119481979	178	*	E2F3_1_q01_peak_804	10	.	3.25336	3.70718	1.00452	8	Distal Intergenic	1	119507198	119511602	4405	1	3283	ENST00000531340.5	-25219	ENSG00000203857	HSD3B1	hydroxy-delta-5-steroid dehydrogenase, 3 beta- and steroid delta-isomerase 1
chr1	119596564	119596774	211	*	E2F3_1_q01_peak_805	10	.	3.32659	3.72386	1.01316	12	Promoter (2-3kb)	1	119597702	119599271	1570	2	644242	ENST00000562811.1	2497	ENSG00000260941	LINC00622	long intergenic non-protein coding RNA 622
chr1	119601904	119602152	249	*	E2F3_1_q01_peak_806	21	.	4.47658	5.73984	2.13795	91	Promoter (2-3kb)	1	119597702	119599271	1570	2	644242	ENST00000562811.1	-2633	ENSG00000260941	LINC00622	long intergenic non-protein coding RNA 622
chr1	119647600	119648261	662	*	E2F3_1_q01_peak_807	20	.	4.09568	5.53718	2.03098	420	Promoter (<=1kb)	1	119619377	119648266	28890	2	90874	ENST00000421812.3	5	ENSG00000143067	ZNF697	zinc finger protein 697
chr1	119986952	119987213	262	*	E2F3_1_q01_peak_808	28	.	4.98989	6.7271	2.83783	92	Promoter (<=1kb)	1	119950365	119987050	36686	2	4853	ENST00000640021.1	0	ENSG00000134250	NOTCH2	notch receptor 2
chr1	120176391	120176622	232	*	E2F3_1_q01_peak_809	95	.	8.59456	14.7071	9.56538	73	Promoter (<=1kb)	1	120150898	120176520	25623	2	9554	ENST00000578049.4	0	ENSG00000265808	SEC22B	SEC22 homolog B, vesicle trafficking protein
chr1	121184531	121185033	503	*	E2F3_1_q01_peak_810	105	.	8.972	15.7384	10.5452	120	Promoter (<=1kb)	1	121184811	121187305	2495	1	653464	ENST00000617209.1	0	ENSG00000171943	SRGAP2C	SLIT-ROBO Rho GTPase activating protein 2C
chr1	125180062	125180440	379	*	E2F3_1_q01_peak_811	923	.	20.4077	97.8801	92.3002	148	Distal Intergenic	1	121519345	121568791	49447	1	647121	ENST00000458200.2	3660717	ENSG00000291141	EMBP1	embigin pseudogene 1
chr1	125183513	125184062	550	*	E2F3_1_q01_peak_812	622	.	16.3562	67.7522	62.2284	254	Distal Intergenic	1	121519345	121568791	49447	1	647121	ENST00000458200.2	3664168	ENSG00000291141	EMBP1	embigin pseudogene 1
chr1	143214678	143214859	182	*	E2F3_1_q01_peak_813	209	.	13.5618	26.3228	20.9304	57	Distal Intergenic	1	143419625	143420207	583	2	107985200	ENST00000622095.1	205348	ENSG00000232527	LOC107985200	uncharacterized LOC107985200
chr1	143246823	143247276	454	*	E2F3_1_q01_peak_814	239	.	14.4152	29.4098	23.9968	232	Distal Intergenic	1	143419625	143420207	583	2	107985200	ENST00000622095.1	172931	ENSG00000232527	LOC107985200	uncharacterized LOC107985200
chr1	143254010	143254361	352	*	E2F3_1_q01_peak_815	51	.	6.55007	9.71782	5.1524	260	Distal Intergenic	1	143419625	143420207	583	2	107985200	ENST00000622095.1	165846	ENSG00000232527	LOC107985200	uncharacterized LOC107985200
chr1	144103677	144104049	373	*	E2F3_1_q01_peak_816	39	.	5.78341	8.21903	3.95542	52	Distal Intergenic	1	143975087	144068350	93264	1	100996712	ENST00000605551.2	128590		SRGAP2D	SLIT-ROBO Rho GTPase activating protein 2D (pseudogene)
chr1	144412540	144412977	438	*	E2F3_1_q01_peak_817	60	.	7.07571	10.8479	6.09415	118	Promoter (<=1kb)	1	144412576	144412740	165	1	101954267	ENST00000384476.1	0	ENSG00000207205	RNVU1-15	RNA, variant U1 small nuclear 15
chr1	145281111	145281576	466	*	E2F3_1_q01_peak_818	146	.	10.9885	19.9929	14.6759	320	Promoter (<=1kb)	1	145281116	145281279	164	1	101954266	ENST00000384770.1	0	ENSG00000207501	RNVU1-14	RNA, variant U1 small nuclear 14
chr1	145768082	145768300	219	*	E2F3_1_q01_peak_819	50	.	6.13648	9.61192	5.06864	114	Intron (ENST00000582693.5/27246, intron 4 of 8)	1	145746389	145773843	27455	2	27246	ENST00000539368.2	5543	ENSG00000265491	RNF115	ring finger protein 115
chr1	145824069	145824371	303	*	E2F3_1_q01_peak_820	23	.	4.58935	6.08893	2.38617	265	Promoter (<=1kb)	1	145824074	145827165	3092	1	10623	ENST00000698753.1	0	ENSG00000186141	POLR3C	RNA polymerase III subunit C
chr1	145859104	145859326	223	*	E2F3_1_q01_peak_821	18	.	3.73263	5.18803	1.80858	181	Promoter (<=1kb)	1	145848522	145859081	10560	2	10401	ENST00000393045.7	-23	ENSG00000131788	PIAS3	protein inhibitor of activated STAT 3
chr1	145874837	145875030	194	*	E2F3_1_q01_peak_822	24	.	4.35739	6.19066	2.45868	70	Exon (ENST00000544626.2/148741, exon 6 of 12)	1	145866560	145885866	19307	2	148741	ENST00000544626.2	10836	ENSG00000198483	ANKRD35	ankyrin repeat domain 35
chr1	145885926	145886138	213	*	E2F3_1_q01_peak_823	45	.	5.71204	8.93158	4.5205	41	Promoter (<=1kb)	1	145866564	145885866	19303	2	148741	ENST00000355594.9	-60	ENSG00000198483	ANKRD35	ankyrin repeat domain 35
chr1	145892073	145892365	293	*	E2F3_1_q01_peak_824	30	.	4.49985	6.96141	3.0077	121	3' UTR	1	145866564	145885866	19303	2	148741	ENST00000355594.9	-6207	ENSG00000198483	ANKRD35	ankyrin repeat domain 35
chr1	145918760	145918926	167	*	E2F3_1_q01_peak_825	23	.	4.27325	6.05694	2.36236	4	Promoter (<=1kb)	1	145911350	145918717	7368	2	8799	ENST00000369306.8	-43	ENSG00000131779	PEX11B	peroxisomal biogenesis factor 11 beta
chr1	145926901	145927220	320	*	E2F3_1_q01_peak_826	14	.	3.58869	4.53952	1.4087	313	Promoter (<=1kb)	1	145927105	145941206	14102	1	105371260	ENST00000437797.5	0	ENSG00000234222	LIX1L-AS1	LIX1L antisense RNA 1
chr1	146051524	146052159	636	*	E2F3_1_q01_peak_827	30	.	4.67677	6.96813	3.01217	580	Promoter (<=1kb)	1	146050441	146052244	1804	2	101954276	ENST00000659152.1	85	ENSG00000201558	RNVU1-6	RNA, variant U1 small nuclear 6
chr1	146656194	146656385	192	*	E2F3_1_q01_peak_828	17	.	3.96894	5.12533	1.7683	83	Intron (ENST00000614586.3/100288805, intron 13 of 78)	1	146743160	146779280	36121	1	100288805	ENST00000650199.1	-86775		HYDIN2	HYDIN axonemal central pair apparatus protein 2 (pseudogene)
chr1	146866597	146866803	207	*	E2F3_1_q01_peak_829	14	.	3.76158	4.62296	1.44961	157	Intron (ENST00000614586.3/100288805, intron 70 of 78)	1	146938324	146996198	57875	1	149013	ENST00000698835.1	-71521	ENSG00000268043	NBPF12	NBPF member 12
chr1	147084022	147084513	492	*	E2F3_1_q01_peak_830	34	.	5.05196	7.56866	3.46214	109	Promoter (<=1kb)	1	147084616	147084756	141	2	101447996	ENST00000651973.1	243	ENSG00000286172	RNVU1-8	RNA, variant U1 small nuclear 8
chr1	147091566	147091815	250	*	E2F3_1_q01_peak_831	20	.	4.47542	5.65644	2.08366	5	Distal Intergenic	1	147084616	147084756	141	2	101447996	ENST00000651973.1	-6810	ENSG00000286172	RNVU1-8	RNA, variant U1 small nuclear 8
chr1	147172146	147172421	276	*	E2F3_1_q01_peak_832	66	.	6.62049	11.4777	6.62654	112	Promoter (<=1kb)	1	147155106	147172470	17365	2	5565	ENST00000254101.4	49	ENSG00000131791	PRKAB2	protein kinase AMP-activated non-catalytic subunit beta 2
chr1	147242489	147242857	369	*	E2F3_1_q01_peak_833	16	.	3.99503	4.98162	1.67558	119	Promoter (<=1kb)	1	147242654	147295730	53077	1	9557	ENST00000652587.1	0	ENSG00000131778	CHD1L	chromodomain helicase DNA binding protein 1 like
chr1	147389799	147390019	221	*	E2F3_1_q01_peak_834	14	.	3.84569	4.61476	1.44429	174	Intron (ENST00000619867.4/100289211, intron 4 of 5)	1	147270995	147276247	5253	1	9557	ENST00000469625.2	118804	ENSG00000131778	CHD1L	chromodomain helicase DNA binding protein 1 like
chr1	147599809	147600097	289	*	E2F3_1_q01_peak_835	42	.	5.5114	8.60957	4.26189	67	Promoter (<=1kb)	1	147600196	147611693	11498	1	607	ENST00000497938.1	-99	ENSG00000116128	BCL9	BCL9 transcription coactivator
chr1	147681988	147682181	194	*	E2F3_1_q01_peak_836	16	.	3.89773	5.01563	1.69684	104	Distal Intergenic	1	147642230	147670524	28295	2	51205	ENST00000583509.7	-11464	ENSG00000162836	ACP6	acid phosphatase 6, lysophosphatidic
chr1	148011411	148011575	165	*	E2F3_1_q01_peak_837	17	.	4.1275	5.06756	1.72896	17	Promoter (<=1kb)	1	147993862	148012099	18238	2	100034743	ENST00000401008.6	524		PDZK1P1	PDZ domain containing 1 pseudogene 1
chr1	148013384	148013575	192	*	E2F3_1_q01_peak_838	64	.	7.28937	11.2143	6.40229	42	Promoter (<=1kb)	1	148013203	148025928	12726	1	51463	ENST00000665117.1	181	ENSG00000188092	GPR89B	G protein-coupled receptor 89B
chr1	148038501	148038854	354	*	E2F3_1_q01_peak_839	47	.	6.39345	9.26843	4.78434	72	Promoter (<=1kb)	1	148038753	148038916	164	2	26864	ENST00000383858.1	62	ENSG00000206585	RNVU1-7	RNA, variant U1 small nuclear 7
chr1	148160947	148161376	430	*	E2F3_1_q01_peak_840	22	.	4.47589	5.91105	2.25641	243	Promoter (1-2kb)	1	148162710	148163413	704	1	100505824	ENST00000432038.1	-1334	ENSG00000232265	LINC02805	long intergenic non-protein coding RNA 2805
chr1	148263259	148263845	587	*	E2F3_1_q01_peak_841	20	.	4.26501	5.58281	2.05829	168	Exon (ENST00000363009.1/ENST00000363009.1, exon 1 of 1)	1	148208088	148255012	46925	2	101927468	ENST00000628063.2	-8247	ENSG00000227733	LOC101927468	uncharacterized LOC101927468
chr1	148334509	148334905	397	*	E2F3_1_q01_peak_842	34	.	5.01696	7.51283	3.41736	122	Promoter (<=1kb)	1	148334479	148334554	76	2	100847044	ENST00000635826.1	0	ENSG00000283676	MIR5087	microRNA 5087
chr1	148402417	148402699	283	*	E2F3_1_q01_peak_843	28	.	5.06344	6.72153	2.83511	169	Promoter (<=1kb)	1	148402516	148425219	22704	1	100132057	ENST00000634549.1	0	ENSG00000291232	PDE4DIPP6	PDE4DIP pseudogene 6
chr1	148522556	148523175	620	*	E2F3_1_q01_peak_844	138	.	10.1985	19.1282	13.8326	360	Promoter (<=1kb)	1	148522601	148522765	165	1	124904621	ENST00000622285.1	0	ENSG00000274210	RNVU1-27	RNA, variant U1 small nuclear 27
chr1	149845535	149845703	169	*	E2F3_1_q01_peak_845	15	.	3.7758	4.82785	1.58049	59	Promoter (2-3kb)	1	149842218	149842750	533	2	8337	ENST00000369159.3	-2785	ENSG00000288825	H2AC18	H2A clustered histone 18
chr1	149887842	149888017	176	*	E2F3_1_q01_peak_846	20	.	3.55223	5.56517	2.05064	4	Promoter (<=1kb)	1	149887469	149887965	497	2	317772	ENST00000331128.6	0	ENSG00000184270	H2AC21	H2A clustered histone 21
chr1	149899497	149899711	215	*	E2F3_1_q01_peak_847	14	.	3.45152	4.52169	1.4087	136	Promoter (<=1kb)	1	149899568	149900795	1228	1	51027	ENST00000369152.6	0	ENSG00000178096	BOLA1	bolA family member 1
chr1	150010470	150010784	315	*	E2F3_1_q01_peak_848	39	.	5.4926	8.27011	3.99713	179	Promoter (<=1kb)	1	149937812	150010726	72915	2	56957	ENST00000581312.6	0	ENSG00000264522	OTUD7B	OTU deubiquitinase 7B
chr1	150067157	150067838	682	*	E2F3_1_q01_peak_849	48	.	5.97296	9.34976	4.85324	524	Promoter (<=1kb)	1	150067279	150145323	78045	1	11311	ENST00000643970.2	0	ENSG00000136631	VPS45	vacuolar protein sorting 45 homolog
chr1	150236002	150236310	309	*	E2F3_1_q01_peak_850	42	.	5.13325	8.63941	4.28533	194	Promoter (<=1kb)	1	150218417	150236112	17696	2	81611	ENST00000583931.6	0	ENSG00000143401	ANP32E	acidic nuclear phosphoprotein 32 family member E
chr1	150321259	150321627	369	*	E2F3_1_q01_peak_851	43	.	5.75446	8.6873	4.32051	202	Promoter (<=1kb)	1	150321479	150335030	13552	1	9129	ENST00000496202.5	0	ENSG00000117360	PRPF3	pre-mRNA processing factor 3
chr1	150363690	150364052	363	*	E2F3_1_q01_peak_852	28	.	4.55901	6.7784	2.87705	319	Promoter (<=1kb)	1	150364147	150476566	112420	1	23248	ENST00000369068.5	-95	ENSG00000163125	RPRD2	regulation of nuclear pre-mRNA domain containing 2
chr1	150548694	150549139	446	*	E2F3_1_q01_peak_853	14	.	3.22798	4.55068	1.4087	170	Promoter (<=1kb)	1	150549369	150560932	11564	1	54507	ENST00000369039.9	-230	ENSG00000143382	ADAMTSL4	ADAMTS like 4
chr1	150550102	150550346	245	*	E2F3_1_q01_peak_854	19	.	3.46483	5.40275	1.94404	89	Promoter (<=1kb)	1	150549839	150560667	10829	1	54507	ENST00000674058.1	263	ENSG00000143382	ADAMTSL4	ADAMTS like 4
chr1	150629215	150629856	642	*	E2F3_1_q01_peak_855	90	.	6.95008	14.1253	9.01902	6	Promoter (<=1kb)	1	150629814	150635726	5913	1	112268239	ENST00000702956.1	0	ENSG00000288880	LOC112268239	uncharacterized LOC112268239
chr1	150876231	150876912	682	*	E2F3_1_q01_peak_856	73	.	6.65012	12.328	7.37139	614	Promoter (<=1kb)	1	150809713	150876599	66887	2	405	ENST00000358595.10	0	ENSG00000143437	ARNT	aryl hydrocarbon receptor nuclear translocator
chr1	151048317	151048626	310	*	E2F3_1_q01_peak_857	49	.	5.6279	9.46998	4.94907	263	Promoter (<=1kb)	1	151048569	151051986	3418	1	54964	ENST00000465135.1	0	ENSG00000143443	C1orf56	chromosome 1 open reading frame 56
chr1	151059419	151059727	309	*	E2F3_1_q01_peak_858	24	.	4.20191	6.19774	2.46513	149	Promoter (<=1kb)	1	151050973	151059649	8677	2	56882	ENST00000540998.5	0	ENSG00000197622	CDC42SE1	CDC42 small effector 1
chr1	151197085	151197407	323	*	E2F3_1_q01_peak_859	18	.	3.50479	5.25209	1.84676	299	Promoter (<=1kb)	1	151197949	151231761	33813	1	8394	ENST00000447555.5	-542	ENSG00000143398	PIP5K1A	phosphatidylinositol-4-phosphate 5-kinase type 1 alpha
chr1	151254687	151255028	342	*	E2F3_1_q01_peak_860	57	.	5.76861	10.4281	5.73563	117	Promoter (<=1kb)	1	151254709	151267459	12751	1	5710	ENST00000368881.8	0	ENSG00000159352	PSMD4	proteasome 26S subunit ubiquitin receptor, non-ATPase 4
chr1	151281753	151282253	501	*	E2F3_1_q01_peak_861	146	.	7.10378	19.9352	14.619	382	Promoter (<=1kb)	1	151279678	151282000	2323	2	100507670	ENST00000661167.2	0	ENSG00000232671	ZNF687-AS1	ZNF687 antisense RNA 1
chr1	151282841	151283020	180	*	E2F3_1_q01_peak_862	13	.	2.95058	4.41673	1.39232	68	Promoter (<=1kb)	1	151282312	151291903	9592	1	57592	ENST00000324048.9	529	ENSG00000143373	ZNF687	zinc finger protein 687
chr1	151475131	151475300	170	*	E2F3_1_q01_peak_863	14	.	3.76158	4.62296	1.44961	121	Distal Intergenic	1	151402724	151459494	56771	2	23126	ENST00000710270.1	-15637	ENSG00000143442	POGZ	pogo transposable element derived with ZNF domain
chr1	151513647	151514018	372	*	E2F3_1_q01_peak_864	17	.	3.77541	5.03486	1.70853	54	Promoter (2-3kb)	1	151511387	151538692	27306	1	57530	ENST00000271636.12	2260	ENSG00000143375	CGN	cingulin
chr1	151539779	151540497	719	*	E2F3_1_q01_peak_865	50	.	5.1156	9.61789	5.06961	174	Promoter (<=1kb)	1	151540305	151583583	43279	1	7286	ENST00000392712.7	0	ENSG00000143367	TUFT1	tuftelin 1
chr1	151562047	151562241	195	*	E2F3_1_q01_peak_866	28	.	4.67993	6.70102	2.81982	154	Promoter (<=1kb)	1	151562522	151565021	2500	1	7286	ENST00000461859.1	-281	ENSG00000143367	TUFT1	tuftelin 1
chr1	151602890	151603250	361	*	E2F3_1_q01_peak_867	22	.	4.45752	5.88235	2.2376	21	Distal Intergenic	1	151612006	151693618	81613	1	81609	ENST00000642376.1	-8756	ENSG00000143376	SNX27	sorting nexin 27
chr1	151611948	151612216	269	*	E2F3_1_q01_peak_868	20	.	4.15204	5.62526	2.08366	90	Promoter (<=1kb)	1	151612006	151693618	81613	1	81609	ENST00000642376.1	0	ENSG00000143376	SNX27	sorting nexin 27
chr1	151612441	151612700	260	*	E2F3_1_q01_peak_869	15	.	3.73683	4.76783	1.54185	194	Promoter (<=1kb)	1	151612481	151667231	54751	1	81609	ENST00000643814.1	0	ENSG00000143376	SNX27	sorting nexin 27
chr1	151828122	151828299	178	*	E2F3_1_q01_peak_870	11	.	3.12128	3.99011	1.16086	161	Promoter (2-3kb)	1	151806071	151826096	20026	2	6097	ENST00000356728.11	-2026	ENSG00000143365	RORC	RAR related orphan receptor C
chr1	151909440	151909907	468	*	E2F3_1_q01_peak_871	28	.	4.72995	6.77996	2.87764	332	Promoter (<=1kb)	1	151870866	151909511	38646	2	117145	ENST00000368814.8	0	ENSG00000159445	THEM4	thioesterase superfamily member 4
chr1	151967893	151968103	211	*	E2F3_1_q01_peak_872	13	.	3.61531	4.25616	1.30491	124	Distal Intergenic	1	151982918	151992578	9661	2	6281	ENST00000368809.1	24475	ENSG00000197747	S100A10	S100 calcium binding protein A10
chr1	151992483	151992916	434	*	E2F3_1_q01_peak_873	42	.	4.28241	8.60357	4.25807	274	Promoter (<=1kb)	1	151982918	151992578	9661	2	6281	ENST00000368809.1	0	ENSG00000197747	S100A10	S100 calcium binding protein A10
chr1	152011917	152012082	166	*	E2F3_1_q01_peak_874	11	.	3.39163	4.06072	1.19607	20	Intron (ENST00000432386.1/441908, intron 3 of 12)	1	152018662	152022508	3847	1	441908	ENST00000413192.1	-6580		NBPF18P	NBPF member 18, pseudogene
chr1	152048002	152048679	678	*	E2F3_1_q01_peak_875	51	.	5.53827	9.67054	5.11378	234	Promoter (<=1kb)	1	152032506	152047907	15402	2	6282	ENST00000478109.1	-95	ENSG00000163191	S100A11	S100 calcium binding protein A11
chr1	152132117	152132294	178	*	E2F3_1_q01_peak_876	31	.	5.09927	7.11024	3.11898	82	Intron (ENST00000628080.1/ENST00000628080.1, intron 1 of 1)	1	152106317	152115444	9128	2	7062	ENST00000614923.2	-16673	ENSG00000159450	TCHH	trichohyalin
chr1	152159015	152159203	189	*	E2F3_1_q01_peak_877	15	.	3.72402	4.7481	1.53124	120	Promoter (<=1kb)	1	152153595	152159228	5634	2	126638	ENST00000316073.3	25	ENSG00000215853	RPTN	repetin
chr1	152198989	152199177	189	*	E2F3_1_q01_peak_878	15	.	3.97226	4.81591	1.57118	168	Intron (ENST00000593011.5/339400, intron 1 of 3)	1	152189352	152365652	176301	1	339400	ENST00000666686.1	9637	ENSG00000237975	CCDST	cervical cancer associated DHX9 suppressive transcript
chr1	152220844	152221013	170	*	E2F3_1_q01_peak_879	13	.	3.66233	4.32865	1.33908	78	Exon (ENST00000368801.4/388697, exon 3 of 3)	1	152212076	152224193	12118	2	388697	ENST00000368801.4	3180	ENSG00000197915	HRNR	hornerin
chr1	152796303	152796752	450	*	E2F3_1_q01_peak_880	20	.	4.29877	5.63518	2.08366	185	Promoter (<=1kb)	1	152796721	152798181	1461	1	353134	ENST00000326233.7	0	ENSG00000172155	LCE1D	late cornified envelope 1D
chr1	153049351	153049646	296	*	E2F3_1_q01_peak_881	12	.	3.49565	4.07304	1.20489	203	Distal Intergenic	1	153039828	153041931	2104	2	6703	ENST00000368757.1	-7420	ENSG00000163216	SPRR2D	small proline rich protein 2D
chr1	153272056	153272564	509	*	E2F3_1_q01_peak_882	29	.	4.99379	6.94319	2.99278	328	Distal Intergenic	1	153259687	153262124	2438	1	4014	ENST00000368742.4	12369	ENSG00000203782	LORICRIN	loricrin cornified envelope precursor protein
chr1	153535800	153536334	535	*	E2F3_1_q01_peak_883	41	.	4.3874	8.52535	4.19642	191	Promoter (<=1kb)	1	153534599	153535991	1393	2	6277	ENST00000368719.9	0	ENSG00000197956	S100A6	S100 calcium binding protein A6
chr1	153565639	153565907	269	*	E2F3_1_q01_peak_884	23	.	3.77439	5.97195	2.30127	260	Promoter (<=1kb)	1	153561108	153565844	4737	2	6273	ENST00000368708.9	0	ENSG00000196754	S100A2	S100 calcium binding protein A2
chr1	153566415	153566586	172	*	E2F3_1_q01_peak_885	18	.	3.52844	5.29425	1.87538	20	Promoter (<=1kb)	1	153561343	153566755	5413	2	6273	ENST00000368709.6	169	ENSG00000196754	S100A2	S100 calcium binding protein A2
chr1	153609093	153609433	341	*	E2F3_1_q01_peak_886	32	.	4.38695	7.34158	3.2893	175	Promoter (<=1kb)	1	153606886	153609337	2452	2	140576	ENST00000368704.5	0	ENSG00000188643	S100A16	S100 calcium binding protein A16
chr1	153633906	153634484	579	*	E2F3_1_q01_peak_887	55	.	5.422	10.1795	5.53729	153	Promoter (<=1kb)	1	153633982	153646305	12324	1	26097	ENST00000368690.7	0	ENSG00000160679	CHTOP	chromatin target of PRMT1
chr1	153671066	153671346	281	*	E2F3_1_q01_peak_888	25	.	4.40072	6.2594	2.50714	109	Promoter (<=1kb)	1	153661788	153671028	9241	2	3608	ENST00000615950.4	-38	ENSG00000143621	ILF2	interleukin enhancer binding factor 2
chr1	153922711	153923419	709	*	E2F3_1_q01_peak_889	22	.	4.06055	5.96516	2.29765	516	Promoter (<=1kb)	1	153923284	153935245	11962	1	101928059	ENST00000641448.2	0	ENSG00000284738	LOC101928059	uncharacterized LOC101928059
chr1	153958307	153958628	322	*	E2F3_1_q01_peak_890	28	.	3.93559	6.78275	2.87941	43	Promoter (<=1kb)	1	153947669	153958615	10947	2	200186	ENST00000303569.10	0	ENSG00000160741	CRTC2	CREB regulated transcription coactivator 2
chr1	153963069	153963647	579	*	E2F3_1_q01_peak_891	41	.	4.23731	8.50708	4.18227	380	Promoter (<=1kb)	1	153959099	153963492	4394	2	27173	ENST00000621013.4	0	ENSG00000143570	SLC39A1	solute carrier family 39 member 1
chr1	153986172	153986378	207	*	E2F3_1_q01_peak_892	14	.	3.55313	4.68341	1.48964	55	Promoter (<=1kb)	1	153975850	153986246	10397	2	5872	ENST00000648869.1	0	ENSG00000143545	RAB13	RAB13, member RAS oncogene family
chr1	154182708	154182977	270	*	E2F3_1_q01_peak_893	30	.	4.72252	7.04165	3.06613	238	Promoter (<=1kb)	1	154157190	154183042	25853	2	7170	ENST00000651873.1	65	ENSG00000143549	TPM3	tropomyosin 3
chr1	154183182	154183367	186	*	E2F3_1_q01_peak_894	18	.	3.94831	5.30649	1.88232	143	Promoter (<=1kb)	1	154155308	154183189	27882	2	7170	ENST00000368533.8	0	ENSG00000143549	TPM3	tropomyosin 3
chr1	154298885	154299141	257	*	E2F3_1_q01_peak_895	14	.	3.86328	4.64252	1.46215	125	Distal Intergenic	1	154288460	154288527	68	1	124904806	ENST00000516873.1	10425	ENSG00000252682	LOC124904806	small nucleolar RNA SNORD59
chr1	154507516	154507871	356	*	E2F3_1_q01_peak_896	15	.	3.82113	4.71405	1.50744	189	Intron (ENST00000368482.8/126668, intron 3 of 12)	1	154502972	154548147	45176	1	126668	ENST00000368480.3	4544	ENSG00000163239	TDRD10	tudor domain containing 10
chr1	154558856	154559157	302	*	E2F3_1_q01_peak_897	40	.	5.12525	8.30143	4.02213	185	Promoter (<=1kb)	1	154552382	154559028	6647	2	55585	ENST00000497453.1	0	ENSG00000160714	UBE2Q1	ubiquitin conjugating enzyme E2 Q1
chr1	154601990	154602175	186	*	E2F3_1_q01_peak_898	15	.	3.7113	4.7285	1.51602	39	Promoter (2-3kb)	1	154582077	154599446	17370	2	103	ENST00000681429.1	-2544	ENSG00000160710	ADAR	adenosine deaminase RNA specific
chr1	154607898	154608070	173	*	E2F3_1_q01_peak_899	20	.	4.1808	5.67019	2.09251	76	Promoter (<=1kb)	1	154581695	154608114	26420	2	103	ENST00000647682.2	44	ENSG00000160710	ADAR	adenosine deaminase RNA specific
chr1	154766590	154766808	219	*	E2F3_1_q01_peak_900	24	.	4.52568	6.20856	2.47252	28	Intron (ENST00000271915.9/3782, intron 3 of 7)	1	154707426	154859843	152418	2	3782	ENST00000361147.8	93035	ENSG00000143603	KCNN3	potassium calcium-activated channel subfamily N member 3
chr1	154936713	154936929	217	*	E2F3_1_q01_peak_901	14	.	3.5427	4.66685	1.47798	67	Promoter (<=1kb)	1	154924740	154936719	11980	2	10654	ENST00000368467.4	0	ENSG00000163344	PMVK	phosphomevalonate kinase
chr1	154961526	154961840	315	*	E2F3_1_q01_peak_902	20	.	3.70332	5.60342	2.0764	280	Promoter (<=1kb)	1	154961825	154962623	799	1	101928120	ENST00000605085.1	0		PYGO2-AS1	PYGO2 and SHC1 antisense RNA 1
chr1	154970754	154971086	333	*	E2F3_1_q01_peak_903	25	.	3.43928	6.25632	2.50594	82	Promoter (<=1kb)	1	154962298	154970747	8450	2	6464	ENST00000448116.7	-7	ENSG00000160691	SHC1	SHC adaptor protein 1
chr1	154983180	154983765	586	*	E2F3_1_q01_peak_904	44	.	5.26766	8.86703	4.46633	365	Promoter (<=1kb)	1	154983338	154988132	4795	1	80308	ENST00000492620.1	0	ENSG00000160688	FLAD1	flavin adenine dinucleotide synthetase 1
chr1	155001089	155001255	167	*	E2F3_1_q01_peak_905	27	.	3.6228	6.6542	2.78709	35	Promoter (1-2kb)	1	155002630	155018522	15893	1	51043	ENST00000417934.6	-1375	ENSG00000160685	ZBTB7B	zinc finger and BTB domain containing 7B
chr1	155017294	155017685	392	*	E2F3_1_q01_peak_906	62	.	5.11932	11.0162	6.22885	324	Promoter (2-3kb)	1	155014448	155016981	2534	1	51043	ENST00000292176.2	2846	ENSG00000160685	ZBTB7B	zinc finger and BTB domain containing 7B
chr1	155064026	155064230	205	*	E2F3_1_q01_peak_907	22	.	3.61593	5.91891	2.26329	146	Promoter (<=1kb)	1	155063761	155069538	5778	1	1945	ENST00000427683.2	265	ENSG00000243364	EFNA4	ephrin A4
chr1	155078838	155079065	228	*	E2F3_1_q01_peak_908	13	.	3.11015	4.34278	1.35241	6	Promoter (<=1kb)	1	155078837	155087538	8702	1	1944	ENST00000368408.4	1	ENSG00000143590	EFNA3	ephrin A3
chr1	155084906	155085173	268	*	E2F3_1_q01_peak_909	20	.	3.37209	5.6658	2.0895	201	Promoter (<=1kb)	1	155085516	155086982	1467	1	125467750	ENST00000470294.5	-343	ENSG00000251246	EFNA4-EFNA3	EFNA4-EFNA3 readthrough
chr1	155125917	155126377	461	*	E2F3_1_q01_peak_910	33	.	4.12275	7.41696	3.34419	342	Promoter (1-2kb)	1	155127876	155134857	6982	1	1942	ENST00000368406.2	-1499	ENSG00000169242	EFNA1	ephrin A1
chr1	155135441	155135850	410	*	E2F3_1_q01_peak_911	52	.	4.86006	9.80023	5.22332	403	Promoter (<=1kb)	1	155135812	155138857	3046	1	55974	ENST00000368401.6	0	ENSG00000169241	SLC50A1	solute carrier family 50 member 1
chr1	155193356	155193845	490	*	E2F3_1_q01_peak_912	70	.	5.08252	11.9932	7.07607	67	Promoter (<=1kb)	1	155192202	155192916	715	2	4582	ENST00000466913.1	-440	ENSG00000185499	MUC1	mucin 1, cell surface associated
chr1	155207162	155207713	552	*	E2F3_1_q01_peak_913	14	.	3.15269	4.61309	1.44429	408	Promoter (<=1kb)	1	155195588	155207897	12310	2	7059	ENST00000368378.7	184	ENSG00000169231	THBS3	thrombospondin 3
chr1	155208555	155209155	601	*	E2F3_1_q01_peak_914	45	.	4.75716	8.94373	4.52994	39	Promoter (<=1kb)	1	155208695	155213823	5129	1	4580	ENST00000368376.8	0	ENSG00000173171	MTX1	metaxin 1
chr1	155215462	155215702	241	*	E2F3_1_q01_peak_915	33	.	4.24719	7.37346	3.31249	65	Exon (ENST00000459805.5/2630, exon 5 of 8)	1	155212455	155213739	1285	1	4580	ENST00000495492.1	3007	ENSG00000173171	MTX1	metaxin 1
chr1	155216531	155216847	317	*	E2F3_1_q01_peak_916	44	.	4.72611	8.88438	4.48076	157	Promoter (2-3kb)	1	155214368	155218874	4507	2	2630	ENST00000566701.5	2027	ENSG00000291137	GBA1LP	glucosylceramidase beta 1 like, pseudogene
chr1	155227458	155227760	303	*	E2F3_1_q01_peak_917	67	.	4.42123	11.6671	6.79614	188	Promoter (<=1kb)	1	155213821	155227462	13642	2	2630	ENST00000693149.1	0	ENSG00000291137	GBA1LP	glucosylceramidase beta 1 like, pseudogene
chr1	155262124	155262403	280	*	E2F3_1_q01_peak_918	52	.	5.66832	9.89183	5.29944	199	Promoter (<=1kb)	1	155255981	155262360	6380	2	10067	ENST00000302631.8	0	ENSG00000116521	SCAMP3	secretory carrier membrane protein 3
chr1	155277192	155277377	186	*	E2F3_1_q01_peak_919	81	.	6.19406	13.1576	8.126	98	Promoter (<=1kb)	1	155277463	155289848	12386	1	57657	ENST00000368358.4	-86	ENSG00000143630	HCN3	hyperpolarization activated cyclic nucleotide gated potassium channel 3
chr1	155278536	155278751	216	*	E2F3_1_q01_peak_920	47	.	5.28082	9.22801	4.7555	42	Promoter (<=1kb)	1	155268094	155278491	10398	2	1196	ENST00000471047.1	-45	ENSG00000176444	CLK2	CDC like kinase 2
chr1	155308675	155309042	368	*	E2F3_1_q01_peak_921	19	.	3.97431	5.34724	1.90555	143	Promoter (<=1kb)	1	155308748	155320666	11919	1	2224	ENST00000611010.4	0	ENSG00000160752	FDPS	farnesyl diphosphate synthase
chr1	155323405	155323705	301	*	E2F3_1_q01_peak_922	38	.	4.18714	8.11216	3.8755	213	Promoter (<=1kb)	1	155323937	155331114	7178	1	23623	ENST00000368347.8	-232	ENSG00000160753	RUSC1	RUN and SH3 domain containing 1
chr1	155323913	155324267	355	*	E2F3_1_q01_peak_923	28	.	3.75324	6.67942	2.80506	184	Promoter (<=1kb)	1	155323937	155331114	7178	1	23623	ENST00000368347.8	0	ENSG00000160753	RUSC1	RUN and SH3 domain containing 1
chr1	155423805	155424015	211	*	E2F3_1_q01_peak_924	20	.	4.43546	5.67379	2.09395	103	Intron (ENST00000368346.7/55870, intron 5 of 27)	1	155433178	155434262	1085	1	645682	ENST00000413175.2	-9163	ENSG00000237872	POU5F1P4	POU class 5 homeobox 1 pseudogene 4
chr1	155454373	155454542	170	*	E2F3_1_q01_peak_925	21	.	4.49743	5.77344	2.16041	117	Intron (ENST00000368346.7/55870, intron 4 of 27)	1	155433178	155434262	1085	1	645682	ENST00000413175.2	21195	ENSG00000237872	POU5F1P4	POU class 5 homeobox 1 pseudogene 4
chr1	155562995	155563239	245	*	E2F3_1_q01_peak_926	33	.	5.32421	7.4693	3.38499	24	Promoter (<=1kb)	1	155563235	155614651	51417	1	55154	ENST00000697770.1	0	ENSG00000125459	MSTO1	misato mitochondrial distribution and morphology regulator 1
chr1	155609518	155609723	206	*	E2F3_1_q01_peak_927	13	.	3.73877	4.39152	1.37485	33	Promoter (<=1kb)	1	155610205	155612316	2112	1	55154	ENST00000488901.5	-482	ENSG00000125459	MSTO1	misato mitochondrial distribution and morphology regulator 1
chr1	155651897	155652176	280	*	E2F3_1_q01_peak_928	13	.	3.56704	4.32667	1.33908	130	Intron (ENST00000500626.2/ENST00000500626.2, intron 1 of 8)	1	155659446	155671091	11646	2	55249	ENST00000442834.6	18915	ENSG00000163374	YY1AP1	YY1 associated protein 1
chr1	155688600	155688825	226	*	E2F3_1_q01_peak_929	24	.	4.62845	6.15049	2.42954	173	Promoter (<=1kb)	1	155659443	155688656	29214	2	55249	ENST00000368339.9	0	ENSG00000163374	YY1AP1	YY1 associated protein 1
chr1	156054700	156055004	305	*	E2F3_1_q01_peak_930	31	.	4.4621	7.18389	3.17291	277	Promoter (<=1kb)	1	156054782	156058506	3725	1	28956	ENST00000368305.9	0	ENSG00000116586	LAMTOR2	late endosomal/lysosomal adaptor, MAPK and MTOR activator 2
chr1	156097595	156097824	230	*	E2F3_1_q01_peak_931	14	.	3.54189	4.4673	1.4087	98	Promoter (1-2kb)	1	156099034	156139293	40260	1	4000	ENST00000675939.1	-1210	ENSG00000160789	LMNA	lamin A/C
chr1	156114187	156114633	447	*	E2F3_1_q01_peak_932	60	.	5.58387	10.8402	6.0876	315	Promoter (<=1kb)	1	156114251	156139293	25043	1	4000	ENST00000361308.9	0	ENSG00000160789	LMNA	lamin A/C
chr1	156126463	156126820	358	*	E2F3_1_q01_peak_933	31	.	3.96348	7.10255	3.11323	8	Promoter (<=1kb)	1	156126545	156140081	13537	1	4000	ENST00000504687.7	0	ENSG00000160789	LMNA	lamin A/C
chr1	156162959	156163131	173	*	E2F3_1_q01_peak_934	11	.	3.37976	4.04274	1.18988	6	Promoter (1-2kb)	1	156161227	156175647	14421	1	64218	ENST00000462892.1	1732	ENSG00000196189	SEMA4A	semaphorin 4A
chr1	156216451	156216807	357	*	E2F3_1_q01_peak_935	1536	.	23.249	159.356	153.665	172	Intron (ENST00000490491.5/100527963, intron 1 of 6)	1	156213026	156239718	26693	1	11243	ENST00000497069.2	3425	ENSG00000160783	PMF1	polyamine modulated factor 1
chr1	156316973	156317163	191	*	E2F3_1_q01_peak_936	10	.	3.38886	3.82144	1.06669	134	Intron (ENST00000295688.8/7203, intron 10 of 13)	1	156308992	156325089	16098	2	7203	ENST00000368261.7	7926	ENSG00000163468	CCT3	chaperonin containing TCP1 subunit 3
chr1	156338379	156338819	441	*	E2F3_1_q01_peak_937	56	.	5.92937	10.3321	5.6584	139	Promoter (<=1kb)	1	156338503	156346990	8488	1	128229	ENST00000368253.6	0	ENSG00000163467	TSACC	TSSK6 activating cochaperone
chr1	156367115	156367295	181	*	E2F3_1_q01_peak_938	13	.	3.44092	4.31129	1.33289	82	Promoter (<=1kb)	1	156320839	156367837	46999	2	7203	ENST00000463132.5	542	ENSG00000163468	CCT3	chaperonin containing TCP1 subunit 3
chr1	156422880	156423088	209	*	E2F3_1_q01_peak_939	14	.	3.77629	4.64544	1.46313	5	Promoter (1-2kb)	1	156404252	156421811	17560	2	10485	ENST00000701766.1	-1069	ENSG00000125462	MIR9-1HG	MIR9-1 host gene
chr1	156456609	156457510	902	*	E2F3_1_q01_peak_940	43	.	5.14784	8.66421	4.30255	754	Promoter (<=1kb)	1	156404253	156456613	52361	2	10485	ENST00000673141.1	0	ENSG00000125462	MIR9-1HG	MIR9-1 host gene
chr1	156501051	156501237	187	*	E2F3_1_q01_peak_941	24	.	3.91428	6.22392	2.4821	141	Promoter (<=1kb)	1	156483261	156500779	17519	2	4209	ENST00000489057.1	-272	ENSG00000116604	MEF2D	myocyte enhancer factor 2D
chr1	156510775	156510967	193	*	E2F3_1_q01_peak_942	21	.	4.40332	5.79778	2.1788	124	Exon (ENST00000564032.1/ENST00000564032.1, exon 1 of 1)	1	156483261	156500779	17519	2	4209	ENST00000489057.1	-9996	ENSG00000116604	MEF2D	myocyte enhancer factor 2D
chr1	156591825	156592149	325	*	E2F3_1_q01_peak_943	26	.	4.37979	6.4881	2.67057	188	Promoter (<=1kb)	1	156591778	156593876	2099	1	128240	ENST00000368233.3	47	ENSG00000163382	NAXE	NAD(P)HX epimerase
chr1	156619383	156619555	173	*	E2F3_1_q01_peak_944	12	.	3.42775	4.11543	1.22617	4	Promoter (<=1kb)	1	156619415	156625725	6311	1	60484	ENST00000255039.6	0	ENSG00000132702	HAPLN2	hyaluronan and proteoglycan link protein 2
chr1	156630008	156630179	172	*	E2F3_1_q01_peak_945	14	.	3.80606	4.69099	1.49414	117	Distal Intergenic	1	156624064	156625535	1472	1	60484	ENST00000494218.1	5944	ENSG00000132702	HAPLN2	hyaluronan and proteoglycan link protein 2
chr1	156712847	156713154	308	*	E2F3_1_q01_peak_946	35	.	4.79103	7.74324	3.59278	65	Exon (ENST00000428641.1/ENST00000428641.1, exon 1 of 2)	1	156700875	156705816	4942	2	1382	ENST00000368220.1	-7031	ENSG00000143320	CRABP2	cellular retinoic acid binding protein 2
chr1	156728542	156729098	557	*	E2F3_1_q01_peak_947	139	.	8.44281	19.2069	13.9096	305	Promoter (<=1kb)	1	156728949	156734470	5522	1	51093	ENST00000519086.5	0	ENSG00000143303	METTL25B	methyltransferase like 25B
chr1	156740842	156741459	618	*	E2F3_1_q01_peak_948	54	.	5.59557	10.1275	5.49186	207	Promoter (<=1kb)	1	156737303	156741088	3786	2	79590	ENST00000361531.6	0	ENSG00000143314	MRPL24	mitochondrial ribosomal protein L24
chr1	156751811	156752088	278	*	E2F3_1_q01_peak_949	24	.	4.01612	6.14561	2.42615	89	Promoter (<=1kb)	1	156742109	156751721	9613	2	3068	ENST00000710272.1	-90	ENSG00000143321	HDGF	heparin binding growth factor
chr1	156851565	156851759	195	*	E2F3_1_q01_peak_950	14	.	3.46142	4.53748	1.4087	96	Exon (ENST00000368195.4/3645, exon 4 of 22)	1	156840063	156859117	19055	2	3645	ENST00000368195.4	7358	ENSG00000027644	INSRR	insulin receptor related receptor
chr1	156897096	156897318	223	*	E2F3_1_q01_peak_951	13	.	3.3933	4.42867	1.39304	39	Intron (ENST00000444016.5/375033, intron 1 of 6)	1	156893725	156906756	13032	1	375033	ENST00000455314.5	3371	ENSG00000187800	PEAR1	platelet endothelial aggregation receptor 1
chr1	156968004	156968243	240	*	E2F3_1_q01_peak_952	28	.	4.85323	6.72165	2.83511	83	Exon (ENST00000368194.8/9826, exon 11 of 41)	1	156967911	156971825	3915	2	9826	ENST00000483682.1	3582	ENSG00000132694	ARHGEF11	Rho guanine nucleotide exchange factor 11
chr1	157085497	157085718	222	*	E2F3_1_q01_peak_953	15	.	3.88258	4.80834	1.56829	145	Distal Intergenic	1	157092043	157099808	7766	2	440695	ENST00000454449.3	14090	ENSG00000253831	ETV3L	ETS variant transcription factor 3 like
chr1	157326147	157326376	230	*	E2F3_1_q01_peak_954	18	.	4.25213	5.27414	1.86191	213	Distal Intergenic	1	157287267	157310655	23389	2	101928202	ENST00000650679.1	-15492		LOC101928202	SLAM family member 5
chr1	157739643	157740084	442	*	E2F3_1_q01_peak_955	43	.	5.93517	8.69747	4.32957	152	Distal Intergenic	1	157766614	157767774	1161	2	79368	ENST00000469986.1	27690	ENSG00000132704	FCRL2	Fc receptor like 2
chr1	158019372	158019563	192	*	E2F3_1_q01_peak_956	26	.	4.68373	6.45573	2.64722	36	Intron (ENST00000360089.8/55243, intron 1 of 12)	1	158025550	158031166	5617	1	100505785	ENST00000419415.1	-5987		KIRREL1-IT1	KIRREL1 intronic transcript 1
chr1	158329274	158329551	278	*	E2F3_1_q01_peak_957	40	.	5.86776	8.35991	4.0663	150	Promoter (1-2kb)	1	158327951	158331025	3075	2	910	ENST00000451207.5	1474	ENSG00000158485	CD1B	CD1b molecule
chr1	158374506	158374680	175	*	E2F3_1_q01_peak_958	20	.	4.47542	5.65644	2.08366	56	Distal Intergenic	1	158355894	158357497	1604	1	913	ENST00000368162.2	18612	ENSG00000158488	CD1E	CD1e molecule
chr1	158733811	158734101	291	*	E2F3_1_q01_peak_959	15	.	3.93525	4.75676	1.53517	120	Distal Intergenic	1	158716327	158720720	4394	2	391114	ENST00000368145.2	-13091	ENSG00000203757	OR6K3	olfactory receptor family 6 subfamily K member 3
chr1	159500395	159500736	342	*	E2F3_1_q01_peak_960	26	.	4.93408	6.4977	2.67706	137	Distal Intergenic	1	159346166	159469068	122903	2	124904433	ENST00000431862.1	-31327		LOC124904433	uncharacterized LOC124904433
chr1	159610252	159610427	176	*	E2F3_1_q01_peak_961	12	.	3.60837	4.17424	1.25852	11	Distal Intergenic	1	159587826	159588865	1040	1	325	ENST00000255040.3	22426	ENSG00000132703	APCS	amyloid P component, serum
chr1	159663008	159663320	313	*	E2F3_1_q01_peak_962	22	.	4.58281	5.91184	2.25641	267	Distal Intergenic	1	159712291	159713767	1477	2	1401	ENST00000473196.1	50447	ENSG00000132693	CRP	C-reactive protein
chr1	159916530	159916720	191	*	E2F3_1_q01_peak_963	11	.	3.39163	4.06072	1.19607	18	Distal Intergenic	1	159918107	159923717	5611	2	8407	ENST00000368096.5	6997	ENSG00000158710	TAGLN2	transgelin 2
chr1	159924612	159924803	192	*	E2F3_1_q01_peak_964	17	.	3.42822	5.11492	1.75969	187	Promoter (<=1kb)	1	159918777	159924551	5775	2	8407	ENST00000320307.8	-61	ENSG00000158710	TAGLN2	transgelin 2
chr1	159925237	159925598	362	*	E2F3_1_q01_peak_965	45	.	4.78862	9.0037	4.57864	77	Promoter (<=1kb)	1	159918111	159925507	7397	2	8407	ENST00000368097.9	0	ENSG00000158710	TAGLN2	transgelin 2
chr1	160098441	160098610	170	*	E2F3_1_q01_peak_966	15	.	3.39441	4.84067	1.5896	29	Promoter (<=1kb)	1	160091343	160098619	7277	2	93185	ENST00000314485.12	9	ENSG00000162729	IGSF8	immunoglobulin superfamily member 8
chr1	160194357	160194536	180	*	E2F3_1_q01_peak_967	18	.	3.89731	5.22651	1.83071	1	Promoter (1-2kb)	1	160192638	160199053	6416	1	844	ENST00000481081.1	1719	ENSG00000143318	CASQ1	calsequestrin 1
chr1	160261987	160262419	433	*	E2F3_1_q01_peak_968	34	.	5.23334	7.57461	3.46647	130	Promoter (<=1kb)	1	160262015	160262720	706	1	100287049	ENST00000642063.1	0	ENSG00000228606	DCAF8-DT	DCAF8 divergent transcript
chr1	160808176	160808461	286	*	E2F3_1_q01_peak_969	15	.	3.88258	4.80834	1.56829	11	Promoter (1-2kb)	1	160809749	160815339	5591	1	4063	ENST00000479663.2	-1288	ENSG00000122224	LY9	lymphocyte antigen 9
chr1	160999482	160999649	168	*	E2F3_1_q01_peak_970	28	.	4.91249	6.81492	2.89111	128	Promoter (1-2kb)	1	160999910	161001177	1268	2	50848	ENST00000472573.5	1528	ENSG00000158769	F11R	F11 receptor
chr1	161020964	161021541	578	*	E2F3_1_q01_peak_971	36	.	5.1784	7.77013	3.61428	259	Promoter (<=1kb)	1	160995211	161021152	25942	2	50848	ENST00000368026.11	0	ENSG00000158769	F11R	F11 receptor
chr1	161056277	161056454	178	*	E2F3_1_q01_peak_972	26	.	4.49002	6.40086	2.60799	29	Exon (ENST00000461003.5/257106, exon 3 of 10)	1	161039251	161045977	6727	2	7391	ENST00000368021.7	-10300	ENSG00000158773	USF1	upstream transcription factor 1
chr1	161132819	161133306	488	*	E2F3_1_q01_peak_973	19	.	3.97431	5.34724	1.90555	290	Promoter (<=1kb)	1	161120977	161132688	11712	2	9191	ENST00000545495.5	-131	ENSG00000158796	DEDD	death effector domain containing
chr1	161227270	161227585	316	*	E2F3_1_q01_peak_974	19	.	4.04084	5.4514	1.97701	264	Promoter (<=1kb)	1	161227186	161227261	76	1	100847090	ENST00000583479.1	84	ENSG00000284035	MIR5187	microRNA 5187
chr1	161399377	161399669	293	*	E2F3_1_q01_peak_975	28	.	4.67993	6.70102	2.81982	203	Exon (ENST00000636161.1/ENST00000636161.1, exon 1 of 2)	1	161364733	161367876	3144	2	257177	ENST00000367974.2	-31501	ENSG00000188931	CFAP126	cilia and flagella associated protein 126
chr1	161749786	161750043	258	*	E2F3_1_q01_peak_976	39	.	5.657	8.24879	3.98037	61	Promoter (<=1kb)	1	161749786	161757238	7453	1	11266	ENST00000367943.5	0	ENSG00000081721	DUSP12	dual specificity phosphatase 12
chr1	161971841	161972018	178	*	E2F3_1_q01_peak_977	26	.	4.37979	6.4881	2.67057	114	Intron (ENST00000681801.1/22926, intron 16 of 16)	1	161983553	161985232	1680	2	25903	ENST00000367938.1	13214	ENSG00000162745	OLFML2B	olfactomedin like 2B
chr1	162023415	162023584	170	*	E2F3_1_q01_peak_978	16	.	3.8838	4.99416	1.68607	132	Promoter (<=1kb)	1	161983456	162023640	40185	2	25903	ENST00000367940.2	56	ENSG00000162745	OLFML2B	olfactomedin like 2B
chr1	162197744	162197923	180	*	E2F3_1_q01_peak_979	20	.	4.29877	5.63518	2.08366	63	Intron (ENST00000361897.10/9722, intron 2 of 9)	1	162167905	162175243	7339	2	105371475	ENST00000671049.1	-22501		LOC105371475	uncharacterized LOC105371475
chr1	162448356	162448669	314	*	E2F3_1_q01_peak_980	17	.	4.1275	5.06756	1.72896	18	Distal Intergenic	1	162402477	162412138	9662	2	117157	ENST00000493550.1	-36218	ENSG00000198574	SH2D1B	SH2 domain containing 1B
chr1	162562212	162562518	307	*	E2F3_1_q01_peak_981	12	.	3.46465	4.17134	1.25852	107	Promoter (<=1kb)	1	162561722	162601240	39519	1	6675	ENST00000367926.9	490	ENSG00000117143	UAP1	UDP-N-acetylglucosamine pyrophosphorylase 1
chr1	162623937	162624130	194	*	E2F3_1_q01_peak_982	11	.	3.43711	3.89776	1.10952	35	Distal Intergenic	1	162631373	162780410	149038	1	4921	ENST00000446985.6	-7243	ENSG00000162733	DDR2	discoidin domain receptor tyrosine kinase 2
chr1	162888107	162888274	168	*	E2F3_1_q01_peak_983	18	.	4.13179	5.19399	1.81026	66	Distal Intergenic	1	162854297	162868761	14465	2	339512	ENST00000367910.5	-19346	ENSG00000185860	CCDC190	coiled-coil domain containing 190
chr1	163014369	163014536	168	*	E2F3_1_q01_peak_984	24	.	4.7403	6.17096	2.44501	139	Distal Intergenic	1	163068775	163076802	8028	1	5999	ENST00000421743.6	-54239	ENSG00000117152	RGS4	regulator of G protein signaling 4
chr1	163321687	163321853	167	*	E2F3_1_q01_peak_985	23	.	4.6715	6.05711	2.36236	51	Promoter (<=1kb)	1	163248275	163321792	73518	2	127814295	ENST00000449680.5	0	ENSG00000232995	LOC127814295	uncharacterized LOC127814295
chr1	163492361	163492531	171	*	E2F3_1_q01_peak_986	31	.	5.25544	7.16219	3.15773	33	Distal Intergenic	1	163340255	163343815	3561	1	83540	ENST00000531529.1	152106	ENSG00000143228	NUF2	NUF2 component of NDC80 kinetochore complex
chr1	163498808	163499220	413	*	E2F3_1_q01_peak_987	23	.	4.62673	5.98358	2.30831	271	Distal Intergenic	1	163340255	163343815	3561	1	83540	ENST00000531529.1	158553	ENSG00000143228	NUF2	NUF2 component of NDC80 kinetochore complex
chr1	164602165	164602388	224	*	E2F3_1_q01_peak_988	15	.	3.99102	4.84603	1.59192	69	Promoter (2-3kb)	1	164605193	164847071	241879	1	5087	ENST00000468104.5	-2805	ENSG00000185630	PBX1	PBX homeobox 1
chr1	164716535	164716711	177	*	E2F3_1_q01_peak_989	21	.	4.36791	5.74264	2.13795	115	Intron (ENST00000420696.7/5087, intron 2 of 8)	1	164700343	164850312	149970	1	5087	ENST00000699847.1	16192	ENSG00000185630	PBX1	PBX homeobox 1
chr1	164852932	164853132	201	*	E2F3_1_q01_peak_990	41	.	5.75508	8.40631	4.10148	84	Intron (ENST00000699845.1/5087, intron 7 of 7)	1	164812728	164850357	37630	1	5087	ENST00000465089.2	40204	ENSG00000185630	PBX1	PBX homeobox 1
chr1	165441989	165442156	168	*	E2F3_1_q01_peak_991	21	.	4.35041	5.71542	2.12001	118	Promoter (2-3kb)	1	165400922	165445126	44205	2	6258	ENST00000359842.10	2970	ENSG00000143171	RXRG	retinoid X receptor gamma
chr1	165544631	165544850	220	*	E2F3_1_q01_peak_992	23	.	4.39388	6.00278	2.32176	100	Promoter (<=1kb)	1	165544000	165563957	19958	1	440699	ENST00000294818.2	631	ENSG00000162763	LRRC52	leucine rich repeat containing 52
chr1	165598169	165598369	201	*	E2F3_1_q01_peak_993	15	.	3.95367	4.78616	1.55305	160	Exon (ENST00000669787.1/ENST00000669787.1, exon 1 of 4)	1	165476841	165582155	105315	2	400794	ENST00000416424.5	-16014	ENSG00000237463	LRRC52-AS1	LRRC52 antisense RNA 1
chr1	165680268	165680495	228	*	E2F3_1_q01_peak_994	18	.	4.27364	5.31025	1.88232	35	Promoter (<=1kb)	1	165668674	165680635	11962	2	223	ENST00000491436.1	140	ENSG00000143149	ALDH9A1	aldehyde dehydrogenase 9 family member A1
chr1	165768771	165769045	275	*	E2F3_1_q01_peak_995	33	.	5.15211	7.44614	3.36746	92	Promoter (<=1kb)	1	165768929	165775176	6248	1	100147773	ENST00000423121.1	0		TMCO1-AS1	TMCO1 antisense RNA 1
chr1	165925049	165925238	190	*	E2F3_1_q01_peak_996	19	.	4.24066	5.36456	1.91777	94	Distal Intergenic	1	165907921	165907976	56	1	100500832	ENST00000636291.1	17128	ENSG00000283936	MIR3658	microRNA 3658
chr1	166121337	166121619	283	*	E2F3_1_q01_peak_997	40	.	5.36077	8.36721	4.07129	155	Intron (ENST00000435676.2/149297, intron 1 of 2)	1	166154743	166154798	56	2	100126349	ENST00000401133.1	33179	ENSG00000215952	MIR921	microRNA 921
chr1	166875921	166876258	338	*	E2F3_1_q01_peak_998	47	.	6.06786	9.18905	4.724	85	Promoter (<=1kb)	1	166856510	166876264	19755	2	117143	ENST00000367874.5	6	ENSG00000152382	TADA1	transcriptional adaptor 1
chr1	167527427	167527595	169	*	E2F3_1_q01_peak_999	10	.	3.27861	3.74505	1.02529	126	Distal Intergenic	1	167430634	167518640	88007	2	919	ENST00000392122.4	-8787	ENSG00000198821	CD247	CD247 molecule
chr1	167721923	167722528	606	*	E2F3_1_q01_peak_1000	18	.	4.07311	5.28599	1.86811	66	Promoter (<=1kb)	1	167721950	167765896	43947	1	9019	ENST00000464954.1	0	ENSG00000197965	MPZL1	myelin protein zero like 1
chr1	167738823	167739031	209	*	E2F3_1_q01_peak_1001	17	.	4.16822	5.13458	1.7728	21	Intron (ENST00000464954.1/9019, intron 1 of 1)	1	167722152	167787844	65693	1	9019	ENST00000474859.5	16671	ENSG00000197965	MPZL1	myelin protein zero like 1
chr1	167760027	167760199	173	*	E2F3_1_q01_peak_1002	10	.	3.27861	3.74505	1.02529	7	Intron (ENST00000464954.1/9019, intron 1 of 1)	1	167765058	167788012	22955	1	9019	ENST00000474729.5	-4859	ENSG00000197965	MPZL1	myelin protein zero like 1
chr1	168136237	168136489	253	*	E2F3_1_q01_peak_1003	19	.	4.11945	5.35754	1.91381	8	Promoter (<=1kb)	1	168084759	168136386	51628	2	23432	ENST00000367838.5	0	ENSG00000143147	GPR161	G protein-coupled receptor 161
chr1	168178993	168179240	248	*	E2F3_1_q01_peak_1004	27	.	4.92206	6.61768	2.76247	37	Promoter (<=1kb)	1	168179055	168192395	13341	1	261726	ENST00000367830.3	0	ENSG00000143155	TIPRL	TOR signaling pathway regulator
chr1	168225691	168225927	237	*	E2F3_1_q01_peak_1005	36	.	5.1784	7.77013	3.61428	51	Promoter (<=1kb)	1	168225938	168236770	10833	1	375035	ENST00000471981.1	-11	ENSG00000213064	SFT2D2	SFT2 domain containing 2
chr1	168250509	168250901	393	*	E2F3_1_q01_peak_1006	24	.	4.76368	6.2099	2.47252	72	3' UTR	1	168245565	168247343	1779	2	84832	ENST00000358576.4	-3166	ENSG00000293109	ANKRD36BP1	ankyrin repeat domain 36B pseudogene 1
chr1	169105770	169106402	633	*	E2F3_1_q01_peak_1007	28	.	4.38663	6.7726	2.87316	280	Promoter (<=1kb)	1	169106323	169131777	25455	1	481	ENST00000690184.1	0	ENSG00000143153	ATP1B1	ATPase Na+/K+ transporting subunit beta 1
chr1	169151353	169151572	220	*	E2F3_1_q01_peak_1008	18	.	4.23084	5.23854	1.83818	77	Intron (ENST00000688755.1/481, intron 6 of 8)	1	169122909	169132699	9791	1	481	ENST00000687013.1	28444	ENSG00000143153	ATP1B1	ATPase Na+/K+ transporting subunit beta 1
chr1	169367659	169368199	541	*	E2F3_1_q01_peak_1009	55	.	6.46517	10.1404	5.50337	213	Promoter (<=1kb)	1	169132531	169367797	235267	2	29922	ENST00000367811.8	0	ENSG00000143156	NME7	NME/NM23 family member 7
chr1	169485347	169485948	602	*	E2F3_1_q01_peak_1010	25	.	4.43009	6.30595	2.54043	282	Promoter (<=1kb)	1	169463909	169485944	22036	2	10560	ENST00000236137.10	0	ENSG00000117479	SLC19A2	solute carrier family 19 member 2
chr1	169794903	169795284	382	*	E2F3_1_q01_peak_1011	26	.	4.66563	6.42738	2.62565	28	Promoter (<=1kb)	1	169795040	169854080	59041	1	55732	ENST00000359326.9	0	ENSG00000000460	FIRRM	FIGNL1 interacting regulator of recombination and mitosis
chr1	170049191	170049487	297	*	E2F3_1_q01_peak_1012	25	.	4.85958	6.37096	2.58531	4	Intron (ENST00000367765.5/22920, intron 2 of 19)	1	170024468	170032210	7743	2	22920	ENST00000474292.1	-16981	ENSG00000075945	KIFAP3	kinesin associated protein 3
chr1	170074406	170074792	387	*	E2F3_1_q01_peak_1013	82	.	7.98631	13.3195	8.27104	206	Promoter (<=1kb)	1	169921326	170074588	153263	2	22920	ENST00000367767.5	0	ENSG00000075945	KIFAP3	kinesin associated protein 3
chr1	170191452	170191714	263	*	E2F3_1_q01_peak_1014	14	.	3.84569	4.61476	1.44429	71	Intron (ENST00000661719.1/105371609, intron 1 of 1)	1	170204621	170241564	36944	1	105371609	ENST00000661826.1	-12907	ENSG00000233985	LINC01681	long intergenic non-protein coding RNA 1681
chr1	170354706	170354905	200	*	E2F3_1_q01_peak_1015	17	.	4.18889	5.16877	1.79354	176	Distal Intergenic	1	170271395	170284277	12883	2	284688	ENST00000440404.6	-70429	ENSG00000224286	LINC01142	long intergenic non-protein coding RNA 1142
chr1	170718258	170718439	182	*	E2F3_1_q01_peak_1016	11	.	3.52066	4.03149	1.18061	173	Intron (ENST00000553786.1/5396, intron 2 of 2)	1	170722617	170736399	13783	1	5396	ENST00000476867.6	-4178	ENSG00000116132	PRRX1	paired related homeobox 1
chr1	171485071	171485401	331	*	E2F3_1_q01_peak_1017	35	.	5.49385	7.74326	3.59278	188	Promoter (<=1kb)	1	171485530	171593511	107982	1	23215	ENST00000647382.2	-129	ENSG00000117523	PRRC2C	proline rich coiled-coil 2C
chr1	171486002	171486237	236	*	E2F3_1_q01_peak_1018	14	.	3.89893	4.69898	1.49704	51	Promoter (<=1kb)	1	171485596	171515859	30264	1	23215	ENST00000467601.1	406	ENSG00000117523	PRRC2C	proline rich coiled-coil 2C
chr1	171742110	171742354	245	*	E2F3_1_q01_peak_1019	40	.	5.70562	8.32679	4.03984	131	Promoter (<=1kb)	1	171703950	171742074	38125	2	8674	ENST00000367740.2	-36	ENSG00000117533	VAMP4	vesicle associated membrane protein 4
chr1	171781211	171781383	173	*	E2F3_1_q01_peak_1020	15	.	3.85161	4.76079	1.53677	43	Promoter (<=1kb)	1	171781660	171797716	16057	1	51603	ENST00000361735.4	-277	ENSG00000010165	METTL13	methyltransferase 13, eEF1A N-terminus and K55
chr1	172068132	172068311	180	*	E2F3_1_q01_peak_1021	16	.	4.02908	4.90736	1.62836	68	Intron (ENST00000688173.1/26052, intron 9 of 14)	1	172138808	172138888	81	1	100422882	ENST00000636555.1	-70497	ENSG00000283152	MIR3120	microRNA 3120
chr1	172322308	172322676	369	*	E2F3_1_q01_peak_1022	28	.	5.11476	6.81174	2.89067	174	Intron (ENST00000485254.3/26052, intron 17 of 20)	1	172387188	172389222	2035	1	26052	ENST00000491124.1	-64512	ENSG00000197959	DNM3	dynamin 3
chr1	172332556	172332822	267	*	E2F3_1_q01_peak_1023	36	.	5.60815	7.76094	3.60742	93	Intron (ENST00000485254.3/26052, intron 17 of 20)	1	172387188	172389222	2035	1	26052	ENST00000491124.1	-54366	ENSG00000197959	DNM3	dynamin 3
chr1	172532775	172533316	542	*	E2F3_1_q01_peak_1024	61	.	6.49622	10.8939	6.13188	196	Promoter (<=1kb)	1	172533118	172611831	78714	1	51430	ENST00000616058.4	0	ENSG00000094975	SUCO	SUN domain containing ossification factor
chr1	172565620	172565850	231	*	E2F3_1_q01_peak_1025	19	.	4.24066	5.36456	1.91777	35	Intron (ENST00000367723.8/51430, intron 6 of 22)	1	172569027	172570513	1487	1	51430	ENST00000608673.1	-3177	ENSG00000094975	SUCO	SUN domain containing ossification factor
chr1	172804421	172804686	266	*	E2F3_1_q01_peak_1026	14	.	3.83607	4.55809	1.4087	66	Intron (ENST00000432694.2/ENST00000432694.2, intron 1 of 4)	1	172659144	172666075	6932	1	356	ENST00000340030.4	145277	ENSG00000117560	FASLG	Fas ligand
chr1	173476985	173477186	202	*	E2F3_1_q01_peak_1027	26	.	4.68373	6.45573	2.64722	48	Promoter (<=1kb)	1	173417793	173476996	59204	2	101928673	ENST00000660739.1	0	ENSG00000203739	PRDX6-AS1	PRDX6 antisense RNA 1
chr1	173570378	173570583	206	*	E2F3_1_q01_peak_1028	29	.	5.05961	6.84025	2.91144	42	Intron (ENST00000431459.1/ENST00000431459.1, intron 1 of 2)	1	173500470	173576751	76282	2	284525	ENST00000466087.1	6168	ENSG00000162753	SLC9C2	solute carrier family 9 member C2 (putative)
chr1	173714962	173715331	370	*	E2F3_1_q01_peak_1029	30	.	5.13131	6.95739	3.0048	257	Promoter (<=1kb)	1	173714981	173786692	71712	1	27252	ENST00000209884.5	0	ENSG00000076321	KLHL20	kelch like family member 20
chr1	173824076	173825069	994	*	E2F3_1_q01_peak_1030	32	.	5.05405	7.29125	3.25062	194	Promoter (<=1kb)	1	173824653	173858389	33737	1	55157	ENST00000648960.1	0	ENSG00000117593	DARS2	aspartyl-tRNA synthetase 2, mitochondrial
chr1	173868012	173868666	655	*	E2F3_1_q01_peak_1031	180	.	8.98857	23.4329	18.067	400	Promoter (<=1kb)	1	173868082	173886636	18555	1	84614	ENST00000367704.5	0	ENSG00000185278	ZBTB37	zinc finger and BTB domain containing 37
chr1	174022125	174022418	294	*	E2F3_1_q01_peak_1032	21	.	4.38554	5.77009	2.15906	196	Promoter (<=1kb)	1	173931084	174022357	91274	2	149041	ENST00000367696.7	0	ENSG00000135870	RC3H1	ring finger and CCCH-type domains 1
chr1	174461297	174461497	201	*	E2F3_1_q01_peak_1033	14	.	3.83607	4.55809	1.4087	161	Intron (ENST00000357444.10/9910, intron 13 of 13)	1	174447964	174449545	1582	1	9293	ENST00000367685.5	13333	ENSG00000203737	GPR52	G protein-coupled receptor 52
chr1	174711521	174711827	307	*	E2F3_1_q01_peak_1034	25	.	4.70871	6.27726	2.52086	184	Intron (ENST00000251507.8/9910, intron 17 of 20)	1	174701022	174990513	289492	1	9910	ENST00000347255.6	10499	ENSG00000152061	RABGAP1L	RAB GTPase activating protein 1 like
chr1	174756989	174757159	171	*	E2F3_1_q01_peak_1035	15	.	3.97226	4.81591	1.57118	25	Exon (ENST00000420029.1/ENST00000420029.1, exon 1 of 1)	1	174799932	174995308	195377	1	9910	ENST00000489615.5	-42773	ENSG00000152061	RABGAP1L	RAB GTPase activating protein 1 like
chr1	174965194	174965359	166	*	E2F3_1_q01_peak_1036	19	.	4.33949	5.42171	1.95537	78	Promoter (<=1kb)	1	174964959	174993880	28922	1	9910	ENST00000485114.1	235	ENSG00000152061	RABGAP1L	RAB GTPase activating protein 1 like
chr1	174999489	175000051	563	*	E2F3_1_q01_peak_1037	42	.	5.33564	8.64857	4.29232	259	Promoter (<=1kb)	1	174999945	175005050	5106	1	27101	ENST00000483307.1	0	ENSG00000116161	CACYBP	calcyclin binding protein
chr1	175023263	175023802	540	*	E2F3_1_q01_peak_1038	62	.	6.79452	11.0122	6.22508	205	Promoter (<=1kb)	1	175012958	175023425	10468	2	63931	ENST00000476371.1	0	ENSG00000120333	MRPS14	mitochondrial ribosomal protein S14
chr1	175742983	175743174	192	*	E2F3_1_q01_peak_1039	20	.	4.37516	5.57747	2.05682	81	Promoter (<=1kb)	1	175315194	175743595	428402	2	7143	ENST00000367674.7	421	ENSG00000116147	TNR	tenascin R
chr1	175763130	175763296	167	*	E2F3_1_q01_peak_1040	16	.	4.01163	5.0073	1.69025	29	Distal Intergenic	1	175315194	175743595	428402	2	7143	ENST00000367674.7	-19535	ENSG00000116147	TNR	tenascin R
chr1	175877232	175877461	230	*	E2F3_1_q01_peak_1041	24	.	4.52568	6.20856	2.47252	4	Promoter (<=1kb)	1	175877343	175880468	3126	1	101928751	ENST00000457217.1	0	ENSG00000224718	LINC01657	long intergenic non-protein coding RNA 1657
chr1	176207389	176207593	205	*	E2F3_1_q01_peak_1042	18	.	4.0278	5.21609	1.82465	55	Promoter (<=1kb)	1	175944831	176207286	262456	2	64326	ENST00000367669.8	-103	ENSG00000143207	COP1	COP1 E3 ubiquitin ligase
chr1	176424886	176425095	210	*	E2F3_1_q01_peak_1043	15	.	3.97226	4.81591	1.57118	169	Intron (ENST00000654248.1/ENST00000654248.1, intron 4 of 5)	1	176463171	176691204	228034	1	60676	ENST00000367661.7	-38076	ENSG00000116183	PAPPA2	pappalysin 2
chr1	176624813	176625162	350	*	E2F3_1_q01_peak_1044	15	.	3.95367	4.78616	1.55305	80	Intron (ENST00000367661.7/60676, intron 3 of 4)	1	176553488	176555736	2249	1	60676	ENST00000486075.1	71325	ENSG00000116183	PAPPA2	pappalysin 2
chr1	176715462	176715678	217	*	E2F3_1_q01_peak_1045	17	.	4.14776	5.10085	1.75124	63	Intron (ENST00000367662.5/60676, intron 12 of 22)	1	176791445	176836802	45358	1	60676	ENST00000479836.1	-75767	ENSG00000116183	PAPPA2	pappalysin 2
chr1	177078149	177078326	178	*	E2F3_1_q01_peak_1046	11	.	3.48675	3.97698	1.15231	8	Intron (ENST00000367657.7/460, intron 1 of 22)	1	176976053	177032550	56498	2	460	ENST00000473640.1	-45599	ENSG00000152092	ASTN1	astrotactin 1
chr1	177677207	177677431	225	*	E2F3_1_q01_peak_1047	30	.	5.18025	7.03782	3.06415	82	Intron (ENST00000663166.1/ENST00000663166.1, intron 1 of 4)	1	177700524	177710330	9807	1	101928778	ENST00000427173.1	-23093	ENSG00000236720	LINC01741	long intergenic non-protein coding RNA 1741
chr1	177946063	177946268	206	*	E2F3_1_q01_peak_1048	16	.	3.89773	5.01563	1.69684	152	Promoter (2-3kb)	1	177929835	177948644	18810	2	89866	ENST00000327037.8	2376	ENSG00000120341	SEC16B	SEC16 homolog B, endoplasmic reticulum export factor
chr1	178022178	178022517	340	*	E2F3_1_q01_peak_1049	32	.	5.25467	7.35783	3.29992	248	Promoter (<=1kb)	1	177928788	178022544	93757	2	111240474	ENST00000354921.7	27	ENSG00000120341	CRYZL2P-SEC16B	CRYZL2P-SEC16B readthrough
chr1	178037910	178038099	190	*	E2F3_1_q01_peak_1050	14	.	3.80606	4.69099	1.49414	56	Promoter (<=1kb)	1	177928791	178038007	109217	2	111240474	ENST00000464428.2	0	ENSG00000120341	CRYZL2P-SEC16B	CRYZL2P-SEC16B readthrough
chr1	178067936	178068131	196	*	E2F3_1_q01_peak_1051	15	.	3.95367	4.78616	1.55305	154	Distal Intergenic	1	178091509	178093600	2092	2	100302401	ENST00000419458.1	25469	ENSG00000224687	RASAL2-AS1	RASAL2 antisense RNA 1
chr1	178093589	178094617	1029	*	E2F3_1_q01_peak_1052	70	.	6.18639	11.929	7.02469	710	Promoter (<=1kb)	1	178090677	178093655	2979	2	100302401	ENST00000654141.1	0	ENSG00000224687	RASAL2-AS1	RASAL2 antisense RNA 1
chr1	178350201	178350575	375	*	E2F3_1_q01_peak_1053	19	.	4.22212	5.33541	1.90021	68	Intron (ENST00000367649.8/9462, intron 3 of 17)	1	178341471	178484147	142677	1	9462	ENST00000462775.5	8730	ENSG00000075391	RASAL2	RAS protein activator like 2
chr1	179042938	179043134	197	*	E2F3_1_q01_peak_1054	11	.	3.41098	3.94451	1.13743	29	Intron (ENST00000440702.5/9917, intron 1 of 2)	1	179025894	179076567	50674	1	9917	ENST00000263733.5	17044	ENSG00000116199	FAM20B	FAM20B glycosaminoglycan xylosylkinase
chr1	179081773	179082017	245	*	E2F3_1_q01_peak_1055	27	.	4.48837	6.66422	2.79346	146	Promoter (<=1kb)	1	179082070	179085855	3786	1	64222	ENST00000367625.8	-53	ENSG00000186283	TOR3A	torsin family 3 member A
chr1	179091592	179092136	545	*	E2F3_1_q01_peak_1056	24	.	4.38618	6.23634	2.49071	451	Exon (ENST00000472001.1/64222, exon 4 of 5)	1	179085798	179088496	2699	1	64222	ENST00000495145.1	5794	ENSG00000186283	TOR3A	torsin family 3 member A
chr1	179293712	179294046	335	*	E2F3_1_q01_peak_1057	56	.	6.33595	10.2724	5.61078	80	Promoter (<=1kb)	1	179293714	179358677	64964	1	6646	ENST00000539888.5	0	ENSG00000057252	SOAT1	sterol O-acyltransferase 1
chr1	179442614	179442793	180	*	E2F3_1_q01_peak_1058	11	.	3.50362	4.00406	1.16751	66	Intron (ENST00000617277.4/126859, intron 15 of 24)	1	179491703	179554735	63033	1	126859	ENST00000484883.1	-48910	ENSG00000162779	AXDND1	axonemal dynein light chain domain containing 1
chr1	179484279	179484605	327	*	E2F3_1_q01_peak_1059	35	.	5.29596	7.67378	3.54187	169	Intron (ENST00000617277.4/126859, intron 17 of 24)	1	179491703	179554735	63033	1	126859	ENST00000484883.1	-7098	ENSG00000162779	AXDND1	axonemal dynein light chain domain containing 1
chr1	179506210	179506402	193	*	E2F3_1_q01_peak_1060	21	.	4.40332	5.79778	2.1788	33	Intron (ENST00000617277.4/126859, intron 19 of 24)	1	179491703	179554735	63033	1	126859	ENST00000484883.1	14507	ENSG00000162779	AXDND1	axonemal dynein light chain domain containing 1
chr1	179824360	179824611	252	*	E2F3_1_q01_peak_1061	10	.	3.27861	3.74505	1.02529	108	Distal Intergenic	1	179816184	179818191	2008	2	105371634	ENST00000415218.1	-6169		LOC105371634	uncharacterized LOC105371634
chr1	179882086	179882684	599	*	E2F3_1_q01_peak_1062	55	.	5.83972	10.1814	5.53729	326	Promoter (<=1kb)	1	179882285	179920076	37792	1	26092	ENST00000606911.7	0	ENSG00000143337	TOR1AIP1	torsin 1A interacting protein 1
chr1	180168169	180168511	343	*	E2F3_1_q01_peak_1063	15	.	3.64983	4.83667	1.58584	258	Intron (ENST00000367602.8/5768, intron 2 of 11)	1	180154897	180198034	43138	1	5768	ENST00000367600.5	13272	ENSG00000116260	QSOX1	quiescin sulfhydryl oxidase 1
chr1	180174004	180174172	169	*	E2F3_1_q01_peak_1064	12	.	3.42775	4.11543	1.22617	2	Intron (ENST00000367602.8/5768, intron 2 of 11)	1	180154897	180198034	43138	1	5768	ENST00000367600.5	19107	ENSG00000116260	QSOX1	quiescin sulfhydryl oxidase 1
chr1	180219129	180219426	298	*	E2F3_1_q01_peak_1065	16	.	3.84258	4.93069	1.6447	231	Distal Intergenic	1	180230264	180278984	48721	1	89884	ENST00000263726.4	-10838	ENSG00000121454	LHX4	LIM homeobox 4
chr1	180502402	180502676	275	*	E2F3_1_q01_peak_1066	40	.	5.5558	8.37071	4.07371	63	Promoter (<=1kb)	1	180288230	180502577	214348	2	84320	ENST00000367595.4	0	ENSG00000230124	ACBD6	acyl-CoA binding domain containing 6
chr1	180502917	180503234	318	*	E2F3_1_q01_peak_1067	14	.	3.71813	4.55661	1.4087	4	Promoter (<=1kb)	1	180269653	180502954	233302	2	84320	ENST00000642319.1	0	ENSG00000230124	ACBD6	acyl-CoA binding domain containing 6
chr1	180508909	180509238	330	*	E2F3_1_q01_peak_1068	37	.	5.59573	7.90938	3.72457	93	Promoter (<=1kb)	1	180509380	180566523	57144	1	148756	ENST00000673955.1	-142	ENSG00000236719	OVAAL	ovarian adenocarcinoma amplified long non-coding RNA
chr1	180631934	180632331	398	*	E2F3_1_q01_peak_1069	19	.	4.25937	5.39402	1.93612	161	Promoter (<=1kb)	1	180632022	180890279	258258	1	9213	ENST00000367590.9	0	ENSG00000143324	XPR1	xenotropic and polytropic retrovirus receptor 1
chr1	180816250	180816430	181	*	E2F3_1_q01_peak_1070	22	.	4.60467	5.94749	2.28379	21	Intron (ENST00000367590.9/9213, intron 7 of 14)	1	180836652	180874055	37404	1	9213	ENST00000498177.1	-20222	ENSG00000143324	XPR1	xenotropic and polytropic retrovirus receptor 1
chr1	181022498	181022941	444	*	E2F3_1_q01_peak_1071	20	.	4.21536	5.50587	2.00991	46	Promoter (<=1kb)	1	180972725	181022870	50146	2	10228	ENST00000258301.6	0	ENSG00000135823	STX6	syntaxin 6
chr1	181056604	181056803	200	*	E2F3_1_q01_peak_1072	11	.	3.46696	4.0294	1.18061	166	3' UTR	1	181044861	181052389	7529	1	3140	ENST00000684375.1	11743	ENSG00000153029	MR1	major histocompatibility complex, class I-related
chr1	181088334	181088827	494	*	E2F3_1_q01_peak_1073	50	.	5.45998	9.53662	5.0035	129	Promoter (<=1kb)	1	181088700	181092900	4201	1	51278	ENST00000367577.7	0	ENSG00000162783	IER5	immediate early response 5
chr1	181141494	181141753	260	*	E2F3_1_q01_peak_1074	20	.	4.28182	5.60888	2.0773	205	Distal Intergenic	1	181174484	181182208	7725	1	101928973	ENST00000435023.1	-32731	ENSG00000237292	LINC01732	long intergenic non-protein coding RNA 1732
chr1	181182256	181182469	214	*	E2F3_1_q01_peak_1075	26	.	4.66563	6.42738	2.62565	90	Downstream (<=300bp)	1	181175337	181182207	6871	1	101928973	ENST00000438428.1	6919	ENSG00000237292	LINC01732	long intergenic non-protein coding RNA 1732
chr1	181426241	181426423	183	*	E2F3_1_q01_peak_1076	17	.	3.94015	5.08097	1.7391	18	Intron (ENST00000524607.6/777, intron 2 of 11)	1	181482854	181801580	318727	1	777	ENST00000367570.6	-56431	ENSG00000198216	CACNA1E	calcium voltage-gated channel subunit alpha1 E
chr1	181728607	181728773	167	*	E2F3_1_q01_peak_1077	24	.	4.18975	6.17781	2.45112	72	Intron (ENST00000367570.6/777, intron 18 of 46)	1	181732466	181776928	44463	1	777	ENST00000700188.1	-3693	ENSG00000198216	CACNA1E	calcium voltage-gated channel subunit alpha1 E
chr1	181895500	181895807	308	*	E2F3_1_q01_peak_1078	23	.	4.69421	6.09458	2.39018	53	Distal Intergenic	1	181793668	181813262	19595	1	777	ENST00000700190.1	101832	ENSG00000198216	CACNA1E	calcium voltage-gated channel subunit alpha1 E
chr1	181975370	181975553	184	*	E2F3_1_q01_peak_1079	11	.	3.50362	4.00406	1.16751	57	Intron (ENST00000671017.1/ENST00000671017.1, intron 1 of 1)	1	182054570	182061712	7143	2	127665	ENST00000339948.3	86159	ENSG00000179930	ZNF648	zinc finger protein 648
chr1	182030007	182030260	254	*	E2F3_1_q01_peak_1080	26	.	4.85605	6.51178	2.68787	221	Distal Intergenic	1	182054570	182061712	7143	2	127665	ENST00000339948.3	31452	ENSG00000179930	ZNF648	zinc finger protein 648
chr1	182391448	182391835	388	*	E2F3_1_q01_peak_1081	17	.	4.09673	5.13936	1.77498	304	Promoter (<=1kb)	1	182378098	182391790	13693	2	2752	ENST00000331872.11	0	ENSG00000135821	GLUL	glutamate-ammonia ligase
chr1	182555536	182555748	213	*	E2F3_1_q01_peak_1082	17	.	4.06226	5.08578	1.7412	77	Promoter (<=1kb)	1	182556136	182560597	4462	1	353299	ENST00000634342.1	-388	ENSG00000121446	RGSL1	regulator of G protein signaling like 1
chr1	182839171	182839825	655	*	E2F3_1_q01_peak_1083	34	.	5.25405	7.60739	3.4924	291	Promoter (<=1kb)	1	182839347	182887982	48636	1	1660	ENST00000367549.4	0	ENSG00000135829	DHX9	DExH-box helicase 9
chr1	183023948	183024316	369	*	E2F3_1_q01_peak_1084	26	.	4.49002	6.40086	2.60799	173	Promoter (<=1kb)	1	183023420	183145592	122173	1	3915	ENST00000258341.5	528	ENSG00000135862	LAMC1	laminin subunit gamma 1
chr1	183272316	183272485	170	*	E2F3_1_q01_peak_1085	12	.	3.40359	4.07882	1.2093	52	Intron (ENST00000294868.8/23057, intron 8 of 10)	1	183252424	183278685	26262	2	23057	ENST00000464047.1	6200	ENSG00000157064	NMNAT2	nicotinamide nucleotide adenylyltransferase 2
chr1	183463225	183463472	248	*	E2F3_1_q01_peak_1086	17	.	4.10743	5.03469	1.70853	204	Intron (ENST00000421703.5/284649, intron 3 of 4)	1	183461746	183471729	9984	2	284649	ENST00000432837.1	8257	ENSG00000232860	SMG7-AS1	SMG7 antisense RNA 1
chr1	183471139	183471879	741	*	E2F3_1_q01_peak_1087	74	.	6.46545	12.4203	7.45461	373	Promoter (<=1kb)	1	183460874	183471746	10873	2	284649	ENST00000421703.5	0	ENSG00000232860	SMG7-AS1	SMG7 antisense RNA 1
chr1	183472694	183473012	319	*	E2F3_1_q01_peak_1088	34	.	4.67182	7.54178	3.44062	128	Promoter (<=1kb)	1	183472932	183515894	42963	1	9887	ENST00000502375.1	0	ENSG00000116698	SMG7	SMG7 nonsense mediated mRNA decay factor
chr1	183635296	183635953	658	*	E2F3_1_q01_peak_1089	89	.	7.65807	14.0123	8.91658	504	Promoter (<=1kb)	1	183620846	183635783	14938	2	10092	ENST00000359856.11	0	ENSG00000162704	ARPC5	actin related protein 2/3 complex subunit 5
chr1	184051650	184051899	250	*	E2F3_1_q01_peak_1090	74	.	7.18718	12.4039	7.44026	57	Promoter (<=1kb)	1	184051722	184121999	70278	1	102724830	ENST00000643916.1	0		LOC102724830	uncharacterized LOC102724830
chr1	184094885	184095163	279	*	E2F3_1_q01_peak_1091	26	.	4.72037	6.51311	2.68787	58	3' UTR	1	184119042	184123978	4937	1	102724830	ENST00000645316.1	-23879		LOC102724830	uncharacterized LOC102724830
chr1	184164532	184164782	251	*	E2F3_1_q01_peak_1092	20	.	4.41517	5.64133	2.08366	52	Distal Intergenic	1	184119042	184123978	4937	1	102724830	ENST00000645316.1	45490		LOC102724830	uncharacterized LOC102724830
chr1	184222524	184222689	166	*	E2F3_1_q01_peak_1093	16	.	4.01163	5.0073	1.69025	106	Distal Intergenic	1	184119042	184123978	4937	1	102724830	ENST00000645316.1	103482		LOC102724830	uncharacterized LOC102724830
chr1	184494366	184494725	360	*	E2F3_1_q01_peak_1094	10	.	3.42087	3.87201	1.09532	208	Intron (ENST00000235307.7/81563, intron 2 of 5)	1	184504537	184621652	117116	1	81563	ENST00000675405.1	-9812	ENSG00000116667	C1orf21	chromosome 1 open reading frame 21
chr1	184576510	184576714	205	*	E2F3_1_q01_peak_1095	16	.	4.04839	4.93859	1.64794	14	Intron (ENST00000235307.7/81563, intron 3 of 5)	1	184568399	184619936	51538	1	81563	ENST00000367514.7	8111	ENSG00000116667	C1orf21	chromosome 1 open reading frame 21
chr1	184754559	184755384	826	*	E2F3_1_q01_peak_1096	33	.	5.15211	7.44614	3.36746	372	Promoter (<=1kb)	1	184690237	184754858	64622	2	80267	ENST00000318130.13	0	ENSG00000116406	EDEM3	ER degradation enhancing alpha-mannosidase like protein 3
chr1	185156699	185157219	521	*	E2F3_1_q01_peak_1097	84	.	7.37223	13.5391	8.47284	398	Promoter (<=1kb)	1	185157080	185291007	133928	1	54823	ENST00000367501.7	0	ENSG00000116668	SWT1	SWT1 RNA endoribonuclease homolog
chr1	185272861	185273026	166	*	E2F3_1_q01_peak_1098	28	.	5.11476	6.81174	2.89067	105	Intron (ENST00000367501.7/54823, intron 17 of 18)	1	185300097	185300918	822	2	10625	ENST00000468217.1	27892	ENSG00000116679	IVNS1ABP	influenza virus NS1A binding protein
chr1	185360067	185360304	238	*	E2F3_1_q01_peak_1099	12	.	3.57276	4.11599	1.22617	93	Distal Intergenic	1	185331257	185335039	3783	2	100288079	ENST00000565520.1	-25028	ENSG00000293113	GS1-279B7.1	microtubule associated protein 1 light chain 3 beta pseudogene
chr1	185400919	185401189	271	*	E2F3_1_q01_peak_1100	23	.	4.6715	6.05711	2.36236	33	Distal Intergenic	1	185331257	185335039	3783	2	100288079	ENST00000565520.1	-65880	ENSG00000293113	GS1-279B7.1	microtubule associated protein 1 light chain 3 beta pseudogene
chr1	185811287	185811557	271	*	E2F3_1_q01_peak_1101	16	.	4.06788	4.97022	1.6695	110	Intron (ENST00000271588.9/83872, intron 1 of 106)	1	185734391	186190949	456559	1	83872	ENST00000271588.9	76896	ENSG00000143341	HMCN1	hemicentin 1
chr1	185817118	185817346	229	*	E2F3_1_q01_peak_1102	21	.	4.51848	5.80743	2.18358	155	Intron (ENST00000271588.9/83872, intron 1 of 106)	1	185734391	186190949	456559	1	83872	ENST00000271588.9	82727	ENSG00000143341	HMCN1	hemicentin 1
chr1	185864748	185864919	172	*	E2F3_1_q01_peak_1103	17	.	4.18889	5.16877	1.79354	24	Intron (ENST00000271588.9/83872, intron 3 of 106)	1	185957069	185993437	36369	1	83872	ENST00000485744.5	-92150	ENSG00000143341	HMCN1	hemicentin 1
chr1	186121376	186121547	172	*	E2F3_1_q01_peak_1104	11	.	3.50362	4.00406	1.16751	87	Intron (ENST00000271588.9/83872, intron 80 of 106)	1	186153826	186172118	18293	1	83872	ENST00000475585.1	-32279	ENSG00000143341	HMCN1	hemicentin 1
chr1	186375247	186375643	397	*	E2F3_1_q01_peak_1105	60	.	6.4043	10.7444	6.00265	223	Promoter (<=1kb)	1	186311652	186375253	63602	2	7175	ENST00000367478.9	0	ENSG00000047410	TPR	translocated promoter region, nuclear basket protein
chr1	186633371	186633628	258	*	E2F3_1_q01_peak_1106	19	.	4.22212	5.33541	1.90021	143	Distal Intergenic	1	186674496	186675869	1374	2	5743	ENST00000466691.1	42241	ENSG00000073756	PTGS2	prostaglandin-endoperoxide synthase 2
chr1	186633836	186634002	167	*	E2F3_1_q01_peak_1107	13	.	3.72695	4.42883	1.39304	108	Distal Intergenic	1	186674496	186675869	1374	2	5743	ENST00000466691.1	41867	ENSG00000073756	PTGS2	prostaglandin-endoperoxide synthase 2
chr1	187013977	187014155	179	*	E2F3_1_q01_peak_1108	28	.	5.11476	6.81174	2.89067	4	Distal Intergenic	1	187070700	187686130	615431	1	106144535	ENST00000643891.1	-56545		LINC01037	long intergenic non-protein coding RNA 1037
chr1	189921225	189921391	167	*	E2F3_1_q01_peak_1109	14	.	3.83607	4.55809	1.4087	59	Distal Intergenic	1	189775465	189814918	39454	1	107985456	ENST00000419614.1	145760	ENSG00000232212	LINC01701	long intergenic non-protein coding RNA 1701
chr1	190119519	190119683	165	*	E2F3_1_q01_peak_1110	18	.	4.20976	5.20341	1.81487	17	Intron (ENST00000367462.5/339479, intron 7 of 7)	1	190216952	190226196	9245	2	339479	ENST00000463404.1	106513	ENSG00000162670	BRINP3	BMP/retinoic acid inducible neural specific 3
chr1	190911973	190912175	203	*	E2F3_1_q01_peak_1111	19	.	4.33949	5.42171	1.95537	32	Intron (ENST00000648197.1/ENST00000648197.1, intron 5 of 5)	1	190624890	190801658	176769	1	440704	ENST00000413356.1	287083	ENSG00000231175	LINC01720	long intergenic non-protein coding RNA 1720
chr1	191983600	191983769	170	*	E2F3_1_q01_peak_1112	20	.	4.43051	5.57816	2.05682	36	Intron (ENST00000664489.1/ENST00000664489.1, intron 4 of 4)	1	192158462	192185815	27354	1	64407	ENST00000367460.4	-174693	ENSG00000150681	RGS18	regulator of G protein signaling 18
chr1	192729149	192729350	202	*	E2F3_1_q01_peak_1113	22	.	4.60467	5.94749	2.28379	75	Intron (ENST00000644134.1/105371665, intron 3 of 6)	1	192517639	192739443	221805	2	105371664	ENST00000434300.2	10093		LOC105371664	uncharacterized LOC105371664
chr1	192808754	192809114	361	*	E2F3_1_q01_peak_1114	44	.	5.82387	8.79813	4.41103	173	Promoter (<=1kb)	1	192809039	192810899	1861	1	5997	ENST00000483295.1	0	ENSG00000116741	RGS2	regulator of G protein signaling 2
chr1	193059450	193060008	559	*	E2F3_1_q01_peak_1115	25	.	4.47488	6.3769	2.58837	64	Promoter (<=1kb)	1	193012250	193059496	47247	2	51377	ENST00000367455.8	0	ENSG00000116750	UCHL5	ubiquitin C-terminal hydrolase L5
chr1	193105060	193105481	422	*	E2F3_1_q01_peak_1116	56	.	6.54609	10.271	5.61078	370	Promoter (<=1kb)	1	193090866	193105433	14568	2	51022	ENST00000608166.2	0	ENSG00000023572	GLRX2	glutaredoxin 2
chr1	193775825	193776110	286	*	E2F3_1_q01_peak_1117	16	.	4.06788	4.97022	1.6695	86	Intron (ENST00000656143.1/124904475, intron 2 of 5)	1	193473224	194198708	725485	1	124904475	ENST00000656143.1	302601		LOC124904475	uncharacterized LOC124904475
chr1	193853632	193853973	342	*	E2F3_1_q01_peak_1118	22	.	4.53972	5.84182	2.20852	148	Intron (ENST00000656143.1/124904475, intron 2 of 5)	1	194126140	194197587	71448	1	124904476	ENST00000655677.1	-272167		LOC124904476	uncharacterized LOC124904476
chr1	194103927	194104114	188	*	E2F3_1_q01_peak_1119	20	.	4.37516	5.57747	2.05682	18	Intron (ENST00000656143.1/124904475, intron 4 of 5)	1	194126140	194197587	71448	1	124904476	ENST00000655677.1	-22026		LOC124904476	uncharacterized LOC124904476
chr1	195030794	195031048	255	*	E2F3_1_q01_peak_1120	20	.	4.35543	5.54607	2.03607	48	Distal Intergenic	1	195747166	195763425	16260	2	105371672	ENST00000657207.1	732377	ENSG00000287364	LOC105371672	uncharacterized LOC105371672
chr1	195066304	195066573	270	*	E2F3_1_q01_peak_1121	25	.	4.81115	6.28934	2.5268	131	Distal Intergenic	1	195747166	195763425	16260	2	105371672	ENST00000657207.1	696852	ENSG00000287364	LOC105371672	uncharacterized LOC105371672
chr1	195097339	195097643	305	*	E2F3_1_q01_peak_1122	11	.	3.43711	3.89776	1.10952	244	Distal Intergenic	1	195747166	195763425	16260	2	105371672	ENST00000657207.1	665782	ENSG00000287364	LOC105371672	uncharacterized LOC105371672
chr1	195295040	195295370	331	*	E2F3_1_q01_peak_1123	28	.	5.11476	6.81174	2.89067	41	Distal Intergenic	1	195747166	195763425	16260	2	105371672	ENST00000657207.1	468055	ENSG00000287364	LOC105371672	uncharacterized LOC105371672
chr1	195526068	195526306	239	*	E2F3_1_q01_peak_1124	19	.	4.33949	5.42171	1.95537	64	Distal Intergenic	1	195747166	195763425	16260	2	105371672	ENST00000657207.1	237119	ENSG00000287364	LOC105371672	uncharacterized LOC105371672
chr1	195912578	195912743	166	*	E2F3_1_q01_peak_1125	39	.	5.81126	8.26541	3.99366	107	Distal Intergenic	1	195747166	195763501	16336	2	105371672	ENST00000661259.1	-149077	ENSG00000287364	LOC105371672	uncharacterized LOC105371672
chr1	196162973	196163170	198	*	E2F3_1_q01_peak_1126	21	.	4.49743	5.77344	2.16041	134	Distal Intergenic	1	196044883	196065235	20353	2	105371673	ENST00000430519.2	-97738		LINC01724	long intergenic non-protein coding RNA 1724
chr1	196275974	196276179	206	*	E2F3_1_q01_peak_1127	20	.	4.47542	5.65644	2.08366	171	Intron (ENST00000367433.9/343450, intron 24 of 26)	1	196340489	196428207	87719	2	343450	ENST00000466914.2	152028	ENSG00000162687	KCNT2	potassium sodium-activated channel subfamily T member 2
chr1	197050745	197050959	215	*	E2F3_1_q01_peak_1128	20	.	4.47542	5.65644	2.08366	165	Promoter (<=1kb)	1	197040145	197050845	10701	2	2165	ENST00000490002.1	0	ENSG00000143278	F13B	coagulation factor XIII B chain
chr1	197240410	197240588	179	*	E2F3_1_q01_peak_1129	20	.	4.47542	5.65644	2.08366	125	Distal Intergenic	1	197268204	197478454	210251	1	23418	ENST00000535699.5	-27616	ENSG00000134376	CRB1	crumbs cell polarity complex component 1
chr1	197487081	197487288	208	*	E2F3_1_q01_peak_1130	11	.	3.43711	3.89776	1.10952	57	Distal Intergenic	1	197442170	197478455	36286	1	23418	ENST00000448952.1	44911	ENSG00000134376	CRB1	crumbs cell polarity complex component 1
chr1	197775168	197775335	168	*	E2F3_1_q01_peak_1131	19	.	4.31649	5.48427	1.99601	70	Promoter (<=1kb)	1	197509644	197775307	265664	2	163486	ENST00000294737.11	0	ENSG00000213047	DENND1B	DENN domain containing 1B
chr1	197894299	197894463	165	*	E2F3_1_q01_peak_1132	16	.	4.00996	4.8765	1.60985	25	Distal Intergenic	1	197902630	197907362	4733	1	388722	ENST00000367393.8	-8167	ENSG00000203724	C1orf53	chromosome 1 open reading frame 53
chr1	198328979	198329181	203	*	E2F3_1_q01_peak_1133	16	.	4.00996	4.8765	1.60985	24	Distal Intergenic	1	198277704	198319749	42046	1	140609	ENST00000493790.1	51275	ENSG00000151414	NEK7	NIMA related kinase 7
chr1	198341765	198341934	170	*	E2F3_1_q01_peak_1134	34	.	5.21279	7.54209	3.44062	84	Distal Intergenic	1	198277704	198319749	42046	1	140609	ENST00000493790.1	64061	ENSG00000151414	NEK7	NIMA related kinase 7
chr1	198621220	198621403	184	*	E2F3_1_q01_peak_1135	21	.	4.47658	5.73984	2.13795	29	Distal Intergenic	1	198638457	198708157	69701	1	5788	ENST00000367379.6	-17054	ENSG00000081237	PTPRC	protein tyrosine phosphatase receptor type C
chr1	198702234	198702477	244	*	E2F3_1_q01_peak_1136	10	.	3.32659	3.72386	1.01316	61	Exon (ENST00000442510.8/5788, exon 6 of 33)	1	198696881	198700146	3266	1	5788	ENST00000484135.1	5353	ENSG00000081237	PTPRC	protein tyrosine phosphatase receptor type C
chr1	198729520	198729691	172	*	E2F3_1_q01_peak_1137	18	.	4.27364	5.31025	1.88232	166	3' UTR	1	198718169	198757283	39115	1	5788	ENST00000697633.1	11351	ENSG00000081237	PTPRC	protein tyrosine phosphatase receptor type C
chr1	199046247	199046559	313	*	E2F3_1_q01_peak_1138	26	.	4.88416	6.41261	2.61613	56	Intron (ENST00000432488.1/104266961, intron 2 of 2)	1	199006040	199021037	14998	2	102800316	ENST00000427439.1	-25210		LINC01222	long intergenic non-protein coding RNA 1222
chr1	199221740	199221989	250	*	E2F3_1_q01_peak_1139	24	.	4.50877	6.18215	2.45178	19	Intron (ENST00000452199.1/400800, intron 3 of 3)	1	199148598	199393307	244710	1	400800	ENST00000452199.1	73142	ENSG00000231718	LINC02789	long intergenic non-protein coding RNA 2789
chr1	199669034	199669427	394	*	E2F3_1_q01_peak_1140	15	.	3.95367	4.78616	1.55305	389	Distal Intergenic	1	200027614	200175603	147990	1	2494	ENST00000236914.7	-358187	ENSG00000116833	NR5A2	nuclear receptor subfamily 5 group A member 2
chr1	200360740	200361082	343	*	E2F3_1_q01_peak_1141	16	.	4.08756	5.00225	1.68867	212	Intron (ENST00000637430.1/124904480, intron 3 of 5)	1	200342541	200373814	31274	2	554279	ENST00000367355.6	12732	ENSG00000203721	LINC00862	long intergenic non-protein coding RNA 862
chr1	200473831	200474131	301	*	E2F3_1_q01_peak_1142	16	.	4.00996	4.8765	1.60985	182	Promoter (<=1kb)	1	200474064	200478669	4606	1	124904480	ENST00000670599.1	0		LOC124904480	uncharacterized LOC124904480
chr1	200669524	200669919	396	*	E2F3_1_q01_peak_1143	94	.	7.72934	14.5733	9.43711	335	Promoter (<=1kb)	1	200623896	200669907	46012	2	83479	ENST00000447706.6	0	ENSG00000118197	DDX59	DEAD-box helicase 59
chr1	200670097	200670436	340	*	E2F3_1_q01_peak_1144	33	.	4.98245	7.45775	3.3763	33	Promoter (<=1kb)	1	200644037	200669907	25871	2	83479	ENST00000331314.11	-190	ENSG00000118197	DDX59	DEAD-box helicase 59
chr1	200739259	200739475	217	*	E2F3_1_q01_peak_1145	14	.	3.79112	4.66812	1.47798	100	Promoter (<=1kb)	1	200739779	200858119	118341	1	23271	ENST00000413307.6	-304	ENSG00000118200	CAMSAP2	calmodulin regulated spectrin associated protein family member 2
chr1	200909009	200909259	251	*	E2F3_1_q01_peak_1146	19	.	4.11945	5.35754	1.91381	223	Promoter (<=1kb)	1	200908495	200911598	3104	1	55765	ENST00000526172.1	514	ENSG00000163362	INAVA	innate immunity activator
chr1	201039865	201040067	203	*	E2F3_1_q01_peak_1147	15	.	3.7758	4.82785	1.58049	150	3' UTR	1	201035096	201043073	7978	1	101929305	ENST00000415359.1	4769	ENSG00000229191	LOC101929305	uncharacterized LOC101929305
chr1	201154022	201154528	507	*	E2F3_1_q01_peak_1148	36	.	5.0502	7.86495	3.68855	426	Promoter (<=1kb)	1	201134772	201154474	19703	2	252839	ENST00000367330.6	0	ENSG00000116857	TMEM9	transmembrane protein 9
chr1	201170587	201170891	305	*	E2F3_1_q01_peak_1149	59	.	6.38173	10.7077	5.97238	163	Promoter (<=1kb)	1	201134772	201171574	36803	2	252839	ENST00000367333.6	683	ENSG00000116857	TMEM9	transmembrane protein 9
chr1	201213970	201214140	171	*	E2F3_1_q01_peak_1150	17	.	3.83539	5.12925	1.7709	65	Promoter (<=1kb)	1	201213096	201228952	15857	1	91156	ENST00000473483.1	874	ENSG00000163395	IGFN1	immunoglobulin like and fibronectin type III domain containing 1
chr1	201275429	201275618	190	*	E2F3_1_q01_peak_1151	37	.	5.08292	7.91807	3.73083	73	Distal Intergenic	1	201283452	201332993	49542	1	5317	ENST00000263946.7	-7834	ENSG00000081277	PKP1	plakophilin 1
chr1	201298704	201298893	190	*	E2F3_1_q01_peak_1152	16	.	3.80223	4.86855	1.6072	131	Intron (ENST00000263946.7/5317, intron 2 of 14)	1	201283703	201328836	45134	1	5317	ENST00000352845.3	15001	ENSG00000081277	PKP1	plakophilin 1
chr1	201459973	201460164	192	*	E2F3_1_q01_peak_1153	18	.	3.80756	5.30973	1.88232	179	Distal Intergenic	1	201465944	201466657	714	2	23612	ENST00000497057.1	6493	ENSG00000174307	PHLDA3	pleckstrin homology like domain family A member 3
chr1	201461986	201462175	190	*	E2F3_1_q01_peak_1154	23	.	4.11827	6.06035	2.36352	114	Distal Intergenic	1	201465944	201466657	714	2	23612	ENST00000497057.1	4482	ENSG00000174307	PHLDA3	pleckstrin homology like domain family A member 3
chr1	201468892	201469133	242	*	E2F3_1_q01_peak_1155	36	.	4.64587	7.7992	3.63774	48	Promoter (<=1kb)	1	201464278	201469188	4911	2	23612	ENST00000367311.5	55	ENSG00000174307	PHLDA3	pleckstrin homology like domain family A member 3
chr1	201480598	201480774	177	*	E2F3_1_q01_peak_1156	27	.	4.30243	6.6314	2.76977	21	Distal Intergenic	1	201465958	201469237	3280	2	23612	ENST00000367309.1	-11361	ENSG00000174307	PHLDA3	pleckstrin homology like domain family A member 3
chr1	201489835	201490123	289	*	E2F3_1_q01_peak_1157	14	.	3.55348	4.48519	1.4087	3	Promoter (2-3kb)	1	201483532	201492499	8968	2	1465	ENST00000533402.5	2376	ENSG00000159176	CSRP1	cysteine and glycine rich protein 1
chr1	201611891	201612102	212	*	E2F3_1_q01_peak_1158	19	.	4.01396	5.40934	1.94756	54	Intron (ENST00000685211.1/89796, intron 2 of 33)	1	201622927	201823344	200418	1	89796	ENST00000367302.5	-10825	ENSG00000134369	NAV1	neuron navigator 1
chr1	201671149	201671416	268	*	E2F3_1_q01_peak_1159	19	.	4.04084	5.4514	1.97701	18	Intron (ENST00000685211.1/89796, intron 5 of 33)	1	201648249	201826969	178721	1	89796	ENST00000367296.8	22900	ENSG00000134369	NAV1	neuron navigator 1
chr1	202010221	202010567	347	*	E2F3_1_q01_peak_1160	18	.	3.79667	5.29208	1.87337	121	Promoter (<=1kb)	1	201995696	202010463	14768	2	102723465	ENST00000419190.2	0		ELF3-AS1	ELF3 antisense RNA 1
chr1	202018176	202018904	729	*	E2F3_1_q01_peak_1161	32	.	4.50973	7.26559	3.23201	409	Distal Intergenic	1	202013778	202015794	2017	1	1999	ENST00000475698.1	4398	ENSG00000163435	ELF3	E74 like ETS transcription factor 3
chr1	202034596	202035176	581	*	E2F3_1_q01_peak_1162	31	.	4.81675	7.19279	3.1795	175	Distal Intergenic	1	202013778	202015794	2017	1	1999	ENST00000475698.1	20818	ENSG00000163435	ELF3	E74 like ETS transcription factor 3
chr1	202056751	202057473	723	*	E2F3_1_q01_peak_1163	36	.	4.98601	7.76058	3.60742	246	Distal Intergenic	1	202013778	202015794	2017	1	1999	ENST00000475698.1	42973	ENSG00000163435	ELF3	E74 like ETS transcription factor 3
chr1	202097753	202097933	181	*	E2F3_1_q01_peak_1164	24	.	4.66823	6.21325	2.47278	136	Distal Intergenic	1	202122886	202128598	5713	1	9283	ENST00000683302.1	-24953	ENSG00000170075	GPR37L1	G protein-coupled receptor 37 like 1
chr1	202106042	202106805	764	*	E2F3_1_q01_peak_1165	35	.	4.56389	7.65524	3.52879	324	Distal Intergenic	1	202122886	202128598	5713	1	9283	ENST00000683302.1	-16081	ENSG00000170075	GPR37L1	G protein-coupled receptor 37 like 1
chr1	202107741	202107912	172	*	E2F3_1_q01_peak_1166	10	.	3.03494	3.8494	1.08245	7	Distal Intergenic	1	202122886	202128598	5713	1	9283	ENST00000683302.1	-14974	ENSG00000170075	GPR37L1	G protein-coupled receptor 37 like 1
chr1	202119175	202119366	192	*	E2F3_1_q01_peak_1167	18	.	4.01292	5.19314	1.81026	15	Distal Intergenic	1	202122886	202128598	5713	1	9283	ENST00000683302.1	-3520	ENSG00000170075	GPR37L1	G protein-coupled receptor 37 like 1
chr1	202144012	202144231	220	*	E2F3_1_q01_peak_1168	27	.	4.77641	6.60098	2.74916	178	Promoter (<=1kb)	1	202133404	202144737	11334	2	127829	ENST00000272217.7	506	ENSG00000143862	ARL8A	ADP ribosylation factor like GTPase 8A
chr1	202236315	202236506	192	*	E2F3_1_q01_peak_1169	37	.	5.1328	7.99895	3.79396	51	Exon (ENST00000503519.1/59352, exon 3 of 3)	1	202225423	202236334	10912	1	59352	ENST00000503519.1	10892	ENSG00000133067	LGR6	leucine rich repeat containing G protein-coupled receptor 6
chr1	202341792	202342091	300	*	E2F3_1_q01_peak_1170	47	.	6.24212	9.20093	4.73475	188	Promoter (<=1kb)	1	202331544	202341984	10441	2	29089	ENST00000699423.1	0	ENSG00000077152	UBE2T	ubiquitin conjugating enzyme E2 T
chr1	202410170	202410370	201	*	E2F3_1_q01_peak_1171	14	.	3.89893	4.69898	1.49704	49	Exon (ENST00000606519.1/ENST00000606519.1, exon 1 of 1)	1	202416831	202434763	17933	1	4660	ENST00000466968.1	-6461	ENSG00000077157	PPP1R12B	protein phosphatase 1 regulatory subunit 12B
chr1	202623737	202623934	198	*	E2F3_1_q01_peak_1172	29	.	4.16493	6.94182	2.99278	119	Intron (ENST00000367267.5/127833, intron 1 of 8)	1	202590596	202643453	52858	2	127833	ENST00000367267.5	19519	ENSG00000143858	SYT2	synaptotagmin 2
chr1	202807081	202807367	287	*	E2F3_1_q01_peak_1173	17	.	3.95449	5.10307	1.752	173	Promoter (<=1kb)	1	202729905	202807348	77444	2	10765	ENST00000235790.9	0	ENSG00000117139	KDM5B	lysine demethylase 5B
chr1	202812591	202812770	180	*	E2F3_1_q01_peak_1174	17	.	3.95449	5.10307	1.752	166	Promoter (1-2kb)	1	202810962	202811913	952	1	100506696	ENST00000417262.5	1629	ENSG00000228288	PCAT6	prostate cancer associated transcript 6
chr1	202888851	202889127	277	*	E2F3_1_q01_peak_1175	30	.	4.90468	7.05559	3.07634	90	Promoter (<=1kb)	1	202878282	202889149	10868	2	5877	ENST00000367262.4	22	ENSG00000183155	RABIF	RAB interacting factor
chr1	202926942	202927344	403	*	E2F3_1_q01_peak_1176	67	.	6.97149	11.6647	6.79551	236	Promoter (<=1kb)	1	202891120	202927234	36115	2	59349	ENST00000367261.8	0	ENSG00000117153	KLHL12	kelch like family member 12
chr1	202958637	202958835	199	*	E2F3_1_q01_peak_1177	27	.	4.40644	6.53139	2.70262	17	Promoter (<=1kb)	1	202943764	202958572	14809	2	51094	ENST00000417068.5	-65	ENSG00000159346	ADIPOR1	adiponectin receptor 1
chr1	203076084	203076277	194	*	E2F3_1_q01_peak_1178	14	.	3.68611	4.6897	1.49414	86	Promoter (<=1kb)	1	203076003	203076981	979	1	8497	ENST00000594572.1	81	ENSG00000143847	PPFIA4	PTPRF interacting protein alpha 4
chr1	203128110	203128320	211	*	E2F3_1_q01_peak_1179	42	.	5.13325	8.63941	4.28533	145	Promoter (<=1kb)	1	203128306	203166749	38444	1	134	ENST00000367235.1	0	ENSG00000163485	ADORA1	adenosine A1 receptor
chr1	203205547	203205776	230	*	E2F3_1_q01_peak_1180	13	.	3.66233	4.32865	1.33908	49	Distal Intergenic	1	203212835	203218021	5187	2	1118	ENST00000479483.1	12245	ENSG00000133063	CHIT1	chitinase 1
chr1	203305423	203305749	327	*	E2F3_1_q01_peak_1181	55	.	6.04103	10.1514	5.51268	119	Promoter (<=1kb)	1	203305491	203309569	4079	1	7832	ENST00000475157.1	0	ENSG00000159388	BTG2	BTG anti-proliferation factor 2
chr1	203487237	203487467	231	*	E2F3_1_q01_peak_1182	15	.	3.85161	4.76079	1.53677	123	3' UTR	1	203494153	203508949	14797	1	26254	ENST00000367222.7	-6686	ENSG00000188770	OPTC	opticin
chr1	203668731	203668900	170	*	E2F3_1_q01_peak_1183	20	.	4.28182	5.60888	2.0773	95	Intron (ENST00000341360.7/493, intron 1 of 21)	1	203630097	203741076	110980	1	493	ENST00000705901.1	38634	ENSG00000058668	ATP2B4	ATPase plasma membrane Ca2+ transporting 4
chr1	203720505	203720786	282	*	E2F3_1_q01_peak_1184	37	.	5.7264	7.96832	3.77164	239	Exon (ENST00000341360.7/493, exon 16 of 22)	1	203723897	203728310	4414	1	493	ENST00000458092.5	-3111	ENSG00000058668	ATP2B4	ATPase plasma membrane Ca2+ transporting 4
chr1	203784410	203784647	238	*	E2F3_1_q01_peak_1185	28	.	4.96707	6.69022	2.81135	87	Distal Intergenic	1	203795623	203854124	58502	1	100381270	ENST00000550078.3	-10976	ENSG00000257315	ZBED6	zinc finger BED-type containing 6
chr1	203861403	203861796	394	*	E2F3_1_q01_peak_1186	19	.	4.16685	5.43081	1.95947	48	Promoter (<=1kb)	1	203861599	203871152	9554	1	6635	ENST00000414487.7	0	ENSG00000182004	SNRPE	small nuclear ribonucleoprotein polypeptide E
chr1	203926451	203926670	220	*	E2F3_1_q01_peak_1187	15	.	3.99102	4.84603	1.59192	205	Distal Intergenic	1	203863625	203870051	6427	1	6635	ENST00000367208.1	62826	ENSG00000182004	SNRPE	small nuclear ribonucleoprotein polypeptide E
chr1	204057580	204057802	223	*	E2F3_1_q01_peak_1188	23	.	4.62673	5.98358	2.30831	11	Distal Intergenic	1	204073115	204119859	46745	1	9580	ENST00000367203.8	-15313	ENSG00000143842	SOX13	SRY-box transcription factor 13
chr1	204073101	204073400	300	*	E2F3_1_q01_peak_1189	27	.	4.40644	6.53139	2.70262	112	Promoter (<=1kb)	1	204073115	204119859	46745	1	9580	ENST00000367203.8	0	ENSG00000143842	SOX13	SRY-box transcription factor 13
chr1	204104336	204104780	445	*	E2F3_1_q01_peak_1190	50	.	5.73486	9.64729	5.09471	265	Intron (ENST00000367203.8/9580, intron 1 of 6)	1	204112916	204127741	14826	1	9580	ENST00000618875.4	-8136	ENSG00000143842	SOX13	SRY-box transcription factor 13
chr1	204431587	204431809	223	*	E2F3_1_q01_peak_1191	26	.	4.68373	6.45573	2.64722	115	Promoter (<=1kb)	1	204431340	204432271	932	2	5287	ENST00000462752.1	462	ENSG00000133056	PIK3C2B	phosphatidylinositol-4-phosphate 3-kinase catalytic subunit type 2 beta
chr1	204734725	204734905	181	*	E2F3_1_q01_peak_1192	17	.	4.02836	5.03321	1.70853	46	Distal Intergenic	1	204617170	204685738	68569	2	10446	ENST00000367177.4	-48987	ENSG00000170382	LRRN2	leucine rich repeat neuronal 2
chr1	205008894	205009076	183	*	E2F3_1_q01_peak_1193	23	.	4.25954	6.03512	2.34642	102	Promoter (<=1kb)	1	205008445	205021031	12587	1	23114	ENST00000503221.1	449	ENSG00000163531	NFASC	neurofascin
chr1	205298632	205298886	255	*	E2F3_1_q01_peak_1194	25	.	4.44492	6.32945	2.55554	125	Distal Intergenic	1	205302063	205321745	19683	2	81788	ENST00000367157.6	22859	ENSG00000163545	NUAK2	NUAK family kinase 2
chr1	205749359	205749788	430	*	E2F3_1_q01_peak_1195	83	.	6.57167	13.4441	8.38521	99	Promoter (<=1kb)	1	205712822	205750182	37361	2	64710	ENST00000367142.5	394	ENSG00000069275	NUCKS1	nuclear casein kinase and cyclin dependent kinase substrate 1
chr1	205908956	205909129	174	*	E2F3_1_q01_peak_1196	13	.	3.70056	4.32718	1.33908	166	Distal Intergenic	1	205923151	205924745	1595	2	115019	ENST00000461505.1	15616	ENSG00000174502	SLC26A9	solute carrier family 26 member 9
chr1	206203055	206203259	205	*	E2F3_1_q01_peak_1197	58	.	7.0328	10.5604	5.84508	119	Promoter (<=1kb)	1	206203346	206205829	2484	1	23380	ENST00000603708.1	-87	ENSG00000266028	SRGAP2	SLIT-ROBO Rho GTPase activating protein 2
chr1	206480453	206480631	179	*	E2F3_1_q01_peak_1198	34	.	4.8624	7.55894	3.45423	108	Exon (ENST00000581977.7/9641, exon 13 of 22)	1	206474803	206474864	62	1	102466202	ENST00000622159.1	5650	ENSG00000278465	MIR6769B	microRNA 6769b
chr1	206513390	206513598	209	*	E2F3_1_q01_peak_1199	13	.	3.58027	4.34676	1.3542	101	Intron (ENST00000579436.7/83593, intron 1 of 5)	1	206518388	206589448	71061	1	83593	ENST00000636182.1	-4790	ENSG00000266094	RASSF5	Ras association domain family member 5
chr1	206890659	206890826	168	*	E2F3_1_q01_peak_1200	23	.	4.4588	6.10413	2.39591	75	Distal Intergenic	1	206897443	206903480	6038	1	11009	ENST00000391929.7	-6617	ENSG00000162892	IL24	interleukin 24
chr1	206983046	206983319	274	*	E2F3_1_q01_peak_1201	20	.	4.24833	5.55695	2.04402	208	Distal Intergenic	1	206957967	206970625	12659	2	83953	ENST00000400962.8	-12421	ENSG00000162897	FCAMR	Fc alpha and mu receptor
chr1	207053192	207053356	165	*	E2F3_1_q01_peak_1202	19	.	3.98744	5.36781	1.91979	23	Promoter (<=1kb)	1	207053275	207063167	9893	1	5208	ENST00000464777.5	0	ENSG00000123836	PFKFB2	6-phosphofructo-2-kinase/fructose-2,6-biphosphatase 2
chr1	207104353	207104577	225	*	E2F3_1_q01_peak_1203	28	.	4.98989	6.7271	2.83783	75	Promoter (<=1kb)	1	207104378	207115465	11088	1	722	ENST00000424088.1	0	ENSG00000123838	C4BPA	complement component 4 binding protein alpha
chr1	207165371	207165583	213	*	E2F3_1_q01_peak_1204	21	.	4.49743	5.77344	2.16041	116	Exon (ENST00000415474.1/ENST00000415474.1, exon 1 of 11)	1	207104378	207115465	11088	1	722	ENST00000424088.1	60993	ENSG00000123838	C4BPA	complement component 4 binding protein alpha
chr1	207241573	207241811	239	*	E2F3_1_q01_peak_1205	32	.	5.05405	7.29125	3.25062	166	Promoter (1-2kb)	1	207240122	207309292	69171	1	124904497	ENST00000634239.1	1451		LINC02942	long intergenic non-protein coding RNA 2942
chr1	207255318	207255488	171	*	E2F3_1_q01_peak_1206	23	.	4.64901	6.02012	2.33587	46	Intron (ENST00000634239.1/124904497, intron 2 of 3)	1	207249067	207309121	60055	1	124904497	ENST00000417084.1	6251		LINC02942	long intergenic non-protein coding RNA 2942
chr1	207304801	207305043	243	*	E2F3_1_q01_peak_1207	21	.	4.2247	5.73874	2.13795	167	Intron (ENST00000634239.1/124904497, intron 3 of 3)	1	207321519	207365940	44422	1	1604	ENST00000695822.1	-16476	ENSG00000196352	CD55	CD55 molecule (Cromer blood group)
chr1	207321191	207321751	561	*	E2F3_1_q01_peak_1208	121	.	8.57409	17.4157	12.1653	254	Promoter (<=1kb)	1	207321519	207365940	44422	1	1604	ENST00000695822.1	0	ENSG00000196352	CD55	CD55 molecule (Cromer blood group)
chr1	207751982	207752361	380	*	E2F3_1_q01_peak_1209	25	.	4.62983	6.37137	2.58531	269	Promoter (<=1kb)	1	207752037	207795466	43430	1	4179	ENST00000695777.1	0	ENSG00000117335	CD46	CD46 molecule
chr1	208181185	208181377	193	*	E2F3_1_q01_peak_1210	17	.	3.82324	5.11014	1.75749	132	Intron (ENST00000367033.4/5362, intron 3 of 31)	1	208209987	208217014	7028	2	5362	ENST00000460870.1	35637	ENSG00000076356	PLXNA2	plexin A2
chr1	208812625	208812850	226	*	E2F3_1_q01_peak_1211	16	.	4.04839	4.93859	1.64794	103	Distal Intergenic	1	208728729	208730227	1499	1	105372893	ENST00000660747.1	83896	ENSG00000232812	LINC01717	long intergenic non-protein coding RNA 1717
chr1	209080288	209080576	289	*	E2F3_1_q01_peak_1212	20	.	4.33587	5.515	2.01492	144	Distal Intergenic	1	209107503	209114419	6917	1	105372895	ENST00000668810.1	-26927		LOC105372895	uncharacterized LOC105372895
chr1	209123596	209123839	244	*	E2F3_1_q01_peak_1213	11	.	3.43711	3.89776	1.10952	179	Distal Intergenic	1	209107503	209114419	6917	1	105372895	ENST00000668810.1	16093		LOC105372895	uncharacterized LOC105372895
chr1	209190781	209191010	230	*	E2F3_1_q01_peak_1214	20	.	4.41517	5.64133	2.08366	62	Intron (ENST00000666483.1/105372896, intron 2 of 3)	1	209147267	209260279	113013	2	105372896	ENST00000666483.1	69269		LOC105372896	uncharacterized LOC105372896
chr1	209266865	209267035	171	*	E2F3_1_q01_peak_1215	36	.	5.60815	7.76094	3.60742	40	Promoter (<=1kb)	1	209147268	209266758	119491	2	105372896	ENST00000654974.1	-107		LOC105372896	uncharacterized LOC105372896
chr1	209584367	209584611	245	*	E2F3_1_q01_peak_1216	20	.	4.1808	5.67019	2.09251	184	Promoter (<=1kb)	1	209583729	209609913	26185	1	57172	ENST00000423146.5	638	ENSG00000008118	CAMK1G	calcium/calmodulin dependent protein kinase IG
chr1	209699874	209700043	170	*	E2F3_1_q01_peak_1217	13	.	3.70056	4.32718	1.33908	22	Intron (ENST00000615289.4/3290, intron 1 of 5)	1	209704846	209734929	30084	1	3290	ENST00000367027.5	-4803	ENSG00000117594	HSD11B1	hydroxysteroid 11-beta dehydrogenase 1
chr1	210372516	210372680	165	*	E2F3_1_q01_peak_1218	11	.	3.31024	3.93751	1.13389	9	Promoter (2-3kb)	1	210369715	210590542	220828	1	55733	ENST00000545781.2	2801	ENSG00000054392	HHAT	hedgehog acyltransferase
chr1	210402105	210402303	199	*	E2F3_1_q01_peak_1219	37	.	5.42582	7.87987	3.70062	117	Intron (ENST00000413764.6/55733, intron 5 of 11)	1	210369715	210590542	220828	1	55733	ENST00000545781.2	32390	ENSG00000054392	HHAT	hedgehog acyltransferase
chr1	210496479	210496650	172	*	E2F3_1_q01_peak_1220	10	.	3.30426	3.78357	1.04783	30	Intron (ENST00000413764.6/55733, intron 8 of 11)	1	210439583	210676296	236714	1	55733	ENST00000367009.2	56896	ENSG00000054392	HHAT	hedgehog acyltransferase
chr1	210863948	210864251	304	*	E2F3_1_q01_peak_1221	10	.	3.40479	3.84657	1.08016	199	Intron (ENST00000367007.5/3756, intron 7 of 11)	1	210919759	211019190	99432	2	3756	ENST00000639385.1	154939	ENSG00000143473	KCNH1	potassium voltage-gated channel subfamily H member 1
chr1	211148174	211148391	218	*	E2F3_1_q01_peak_1222	16	.	4.08756	5.00225	1.68867	199	Intron (ENST00000638880.1/3756, intron 3 of 6)	1	210678315	211134165	455851	2	3756	ENST00000639952.1	-14009	ENSG00000143473	KCNH1	potassium voltage-gated channel subfamily H member 1
chr1	211221572	211221744	173	*	E2F3_1_q01_peak_1223	19	.	4.24066	5.36456	1.91777	133	Distal Intergenic	1	211082872	211188533	105662	2	3756	ENST00000638880.1	-33039	ENSG00000143473	KCNH1	potassium voltage-gated channel subfamily H member 1
chr1	211260552	211260756	205	*	E2F3_1_q01_peak_1224	29	.	4.81573	6.91529	2.97131	43	Promoter (<=1kb)	1	211259975	211316385	56411	1	55758	ENST00000367005.8	577	ENSG00000117625	RCOR3	REST corepressor 3
chr1	211407803	211408057	255	*	E2F3_1_q01_peak_1225	34	.	5.52262	7.61318	3.49645	116	Intron (ENST00000669618.1/84791, intron 4 of 5)	1	211399258	211432534	33277	1	84791	ENST00000610948.1	8545	ENSG00000153363	LINC00467	long intergenic non-protein coding RNA 467
chr1	211620175	211620380	206	*	E2F3_1_q01_peak_1226	19	.	4.04084	5.4514	1.97701	145	Distal Intergenic	1	211639440	211654627	15188	1	105748977	ENST00000670044.1	-19060	ENSG00000227764	NTRAS	non-coding transcript regulating alternative splicing
chr1	211675707	211676112	406	*	E2F3_1_q01_peak_1227	41	.	5.22025	8.45854	4.1433	290	Promoter (<=1kb)	1	211675749	211686714	10966	1	91548	ENST00000667973.1	0	ENSG00000231057	NEK2-DT	NEK2 divergent transcript
chr1	211901506	211901708	203	*	E2F3_1_q01_peak_1228	15	.	3.91406	4.85674	1.59738	38	Distal Intergenic	1	211936249	211936634	386	1	124904505	ENST00000416056.2	-34541		LOC124904505	peptidyl-prolyl cis-trans isomerase NIMA-interacting 4-like
chr1	211997845	211998104	260	*	E2F3_1_q01_peak_1229	15	.	3.93525	4.75676	1.53517	257	Intron (ENST00000469606.5/25896, intron 8 of 20)	1	212006665	212011627	4963	2	25896	ENST00000460867.1	13523	ENSG00000143493	INTS7	integrator complex subunit 7
chr1	212035096	212035622	527	*	E2F3_1_q01_peak_1230	66	.	6.41819	11.5341	6.67631	453	Promoter (<=1kb)	1	211940399	212035536	95138	2	25896	ENST00000469606.5	0	ENSG00000143493	INTS7	integrator complex subunit 7
chr1	212055749	212056039	291	*	E2F3_1_q01_peak_1231	22	.	4.56116	5.87662	2.23467	114	Intron (ENST00000542077.5/51514, intron 4 of 13)	1	212051524	212052006	483	2	100131205	ENST00000401418.2	-3743	ENSG00000220749	RPL21P28	ribosomal protein L21 pseudogene 28
chr1	212284849	212285324	476	*	E2F3_1_q01_peak_1232	27	.	4.61487	6.59827	2.74808	406	Promoter (<=1kb)	1	212180141	212285068	104928	2	101929541	ENST00000685933.1	0	ENSG00000226251	LINC02608	long intergenic non-protein coding RNA 2608
chr1	212485759	212486273	515	*	E2F3_1_q01_peak_1233	75	.	6.275	12.4906	7.51807	398	Distal Intergenic	1	212466808	212472905	6098	2	105372907	ENST00000661486.1	-12854	ENSG00000224535	LINC02771	long intergenic non-protein coding RNA 2771
chr1	212494069	212494266	198	*	E2F3_1_q01_peak_1234	11	.	3.39726	3.92376	1.12218	27	Distal Intergenic	1	212466808	212472905	6098	2	105372907	ENST00000661486.1	-21164	ENSG00000224535	LINC02771	long intergenic non-protein coding RNA 2771
chr1	212558156	212558501	346	*	E2F3_1_q01_peak_1235	34	.	5.06964	7.59686	3.48423	243	Exon (ENST00000564287.3/ENST00000564287.3, exon 1 of 1)	1	212565334	212619535	54202	1	467	ENST00000366981.8	-6833	ENSG00000162772	ATF3	activating transcription factor 3
chr1	212596243	212596461	219	*	E2F3_1_q01_peak_1236	23	.	4.40993	6.02784	2.34071	13	Intron (ENST00000366981.8/467, intron 1 of 3)	1	212608670	212619247	10578	1	467	ENST00000465155.5	-12209	ENSG00000162772	ATF3	activating transcription factor 3
chr1	212607971	212608931	961	*	E2F3_1_q01_peak_1237	65	.	5.85472	11.3348	6.50148	569	Promoter (<=1kb)	1	212608670	212619247	10578	1	467	ENST00000465155.5	0	ENSG00000162772	ATF3	activating transcription factor 3
chr1	212759943	212760119	177	*	E2F3_1_q01_peak_1238	16	.	3.92999	4.88126	1.6119	170	Intron (ENST00000366978.5/25936, intron 4 of 4)	1	212726153	212791581	65429	2	25936	ENST00000366978.5	31462	ENSG00000117697	NSL1	NSL1 component of MIS12 kinetochore complex
chr1	212857891	212858271	381	*	E2F3_1_q01_peak_1239	14	.	3.56362	4.70007	1.49749	242	Promoter (<=1kb)	1	212852105	212858125	6021	2	642946	ENST00000356684.8	0	ENSG00000198468	FLVCR1-DT	FLVCR1 divergent transcript
chr1	213015291	213015511	221	*	E2F3_1_q01_peak_1240	22	.	4.47589	5.91105	2.25641	14	Promoter (<=1kb)	1	213008210	213015493	7284	2	90806	ENST00000481918.1	0	ENSG00000174606	ANGEL2	angel homolog 2
chr1	213051087	213051261	175	*	E2F3_1_q01_peak_1241	23	.	4.58935	6.08893	2.38617	112	Promoter (<=1kb)	1	213051233	213273464	222232	1	26750	ENST00000543354.5	0	ENSG00000136643	RPS6KC1	ribosomal protein S6 kinase C1
chr1	213267047	213267340	294	*	E2F3_1_q01_peak_1242	18	.	4.27364	5.31025	1.88232	223	Intron (ENST00000543354.5/26750, intron 13 of 13)	1	213242060	213262816	20757	1	26750	ENST00000491616.1	24987	ENSG00000136643	RPS6KC1	ribosomal protein S6 kinase C1
chr1	213557444	213557709	266	*	E2F3_1_q01_peak_1243	18	.	4.13179	5.19399	1.81026	86	Intron (ENST00000417161.2/26750, intron 2 of 2)	1	213492288	213579267	86980	1	26750	ENST00000417161.2	65156	ENSG00000136643	RPS6KC1	ribosomal protein S6 kinase C1
chr1	213588898	213589103	206	*	E2F3_1_q01_peak_1244	14	.	3.76158	4.62296	1.44961	29	Distal Intergenic	1	213492288	213579267	86980	1	26750	ENST00000417161.2	96610	ENSG00000136643	RPS6KC1	ribosomal protein S6 kinase C1
chr1	213692732	213692950	219	*	E2F3_1_q01_peak_1245	18	.	3.96127	5.3268	1.89674	83	Distal Intergenic	1	213731416	213794587	63172	1	26750	ENST00000456240.1	-38466	ENSG00000136643	RPS6KC1	ribosomal protein S6 kinase C1
chr1	213714773	213714949	177	*	E2F3_1_q01_peak_1246	20	.	4.41517	5.64133	2.08366	32	Distal Intergenic	1	213731416	213794587	63172	1	26750	ENST00000456240.1	-16467	ENSG00000136643	RPS6KC1	ribosomal protein S6 kinase C1
chr1	214028747	214028919	173	*	E2F3_1_q01_peak_1247	25	.	4.70871	6.27726	2.52086	57	Exon (ENST00000607258.2/ENST00000607258.2, exon 1 of 1)	1	213989718	213996964	7247	1	5629	ENST00000607425.1	39029	ENSG00000117707	PROX1	prospero homeobox 1
chr1	214552102	214552392	291	*	E2F3_1_q01_peak_1248	24	.	4.34314	6.16803	2.4433	91	Promoter (<=1kb)	1	214464702	214552449	87748	2	5784	ENST00000486173.1	57	ENSG00000152104	PTPN14	protein tyrosine phosphatase non-receptor type 14
chr1	214603063	214603285	223	*	E2F3_1_q01_peak_1249	20	.	4.12367	5.58093	2.0582	144	Promoter (<=1kb)	1	214603185	214622834	19650	1	1063	ENST00000706764.1	0	ENSG00000117724	CENPF	centromere protein F
chr1	214754654	214754843	190	*	E2F3_1_q01_peak_1250	10	.	3.38886	3.82144	1.06669	93	Distal Intergenic	1	214655148	214657410	2263	1	1063	ENST00000469862.1	99506	ENSG00000117724	CENPF	centromere protein F
chr1	214764643	214764941	299	*	E2F3_1_q01_peak_1251	17	.	4.11418	5.16654	1.79354	268	Distal Intergenic	1	214655148	214657410	2263	1	1063	ENST00000469862.1	109495	ENSG00000117724	CENPF	centromere protein F
chr1	215181599	215181805	207	*	E2F3_1_q01_peak_1252	21	.	4.47658	5.73984	2.13795	164	Intron (ENST00000486921.5/3776, intron 4 of 6)	1	215083517	215169265	85749	1	3776	ENST00000457122.1	98082	ENSG00000082482	KCNK2	potassium two pore domain channel subfamily K member 2
chr1	215394510	215394675	166	*	E2F3_1_q01_peak_1253	16	.	4.06788	4.97022	1.6695	140	Distal Intergenic	1	215567304	215621807	54504	1	51133	ENST00000259154.9	-172629	ENSG00000136636	KCTD3	potassium channel tetramerization domain containing 3
chr1	215444552	215444788	237	*	E2F3_1_q01_peak_1254	16	.	4.04839	4.93859	1.64794	74	Distal Intergenic	1	215567304	215621807	54504	1	51133	ENST00000259154.9	-122516	ENSG00000136636	KCTD3	potassium channel tetramerization domain containing 3
chr1	215445004	215445236	233	*	E2F3_1_q01_peak_1255	31	.	5.25544	7.16219	3.15773	168	Distal Intergenic	1	215567304	215621807	54504	1	51133	ENST00000259154.9	-122068	ENSG00000136636	KCTD3	potassium channel tetramerization domain containing 3
chr1	215461773	215461961	189	*	E2F3_1_q01_peak_1256	10	.	3.38886	3.82144	1.06669	106	Distal Intergenic	1	215567304	215621807	54504	1	51133	ENST00000259154.9	-105343	ENSG00000136636	KCTD3	potassium channel tetramerization domain containing 3
chr1	215556584	215557099	516	*	E2F3_1_q01_peak_1257	17	.	4.1275	5.06756	1.72896	334	Distal Intergenic	1	215567304	215621807	54504	1	51133	ENST00000259154.9	-10205	ENSG00000136636	KCTD3	potassium channel tetramerization domain containing 3
chr1	215972096	215972381	286	*	E2F3_1_q01_peak_1258	23	.	4.69421	6.09458	2.39018	179	Intron (ENST00000307340.8/7399, intron 35 of 71)	1	216072465	216086917	14453	1	102723833	ENST00000446411.5	-100084	ENSG00000233620	USH2A-AS2	USH2A antisense RNA 2
chr1	216007612	216007859	248	*	E2F3_1_q01_peak_1259	21	.	4.45592	5.70663	2.11563	76	Intron (ENST00000307340.8/7399, intron 32 of 71)	1	216072465	216086917	14453	1	102723833	ENST00000446411.5	-64606	ENSG00000233620	USH2A-AS2	USH2A antisense RNA 2
chr1	216306954	216307259	306	*	E2F3_1_q01_peak_1260	15	.	3.99102	4.84603	1.59192	97	Intron (ENST00000307340.8/7399, intron 9 of 71)	1	216194051	216204366	10316	1	105372918	ENST00000420867.1	112903		USH2A-AS1	USH2A antisense RNA 1
chr1	217631121	217631324	204	*	E2F3_1_q01_peak_1261	14	.	3.811	4.56018	1.4087	49	Promoter (<=1kb)	1	217631324	217774424	143101	1	128153	ENST00000470448.5	0	ENSG00000162814	SPATA17	spermatogenesis associated 17
chr1	217944553	217944723	171	*	E2F3_1_q01_peak_1262	11	.	3.43711	3.89776	1.10952	123	Distal Intergenic	1	217892901	217920034	27134	1	100885798	ENST00000659987.1	51652	ENSG00000231814	LINC00210	long intergenic non-protein coding RNA 210
chr1	218020738	218020923	186	*	E2F3_1_q01_peak_1263	26	.	4.88416	6.41261	2.61613	26	Distal Intergenic	1	218043505	218059140	15636	1	101929631	ENST00000456026.1	-22582	ENSG00000232100	LINC01653	long intergenic non-protein coding RNA 1653
chr1	218082625	218083010	386	*	E2F3_1_q01_peak_1264	36	.	5.3601	7.77549	3.61824	330	Distal Intergenic	1	218046943	218049221	2279	2	105372922	ENST00000664236.1	-33404		LOC105372922	uncharacterized LOC105372922
chr1	218164823	218165054	232	*	E2F3_1_q01_peak_1265	36	.	5.60815	7.76094	3.60742	125	Distal Intergenic	1	218046943	218049221	2279	2	105372922	ENST00000664236.1	-115602		LOC105372922	uncharacterized LOC105372922
chr1	218214374	218214587	214	*	E2F3_1_q01_peak_1266	17	.	4.14776	5.10085	1.75124	31	Distal Intergenic	1	218285293	218337983	52691	1	51018	ENST00000366932.4	-70706	ENSG00000067533	RRP15	ribosomal RNA processing 15 homolog
chr1	218480138	218480345	208	*	E2F3_1_q01_peak_1267	17	.	4.04524	5.05937	1.72518	168	Intron (ENST00000663551.1/440714, intron 1 of 2)	1	218494822	218525976	31155	1	440714	ENST00000668967.1	-14477	ENSG00000228208	LINC02869	long intergenic non-protein coding RNA 2869
chr1	218521451	218521635	185	*	E2F3_1_q01_peak_1268	16	.	4.06788	4.97022	1.6695	148	Intron (ENST00000663551.1/440714, intron 2 of 2)	1	218524840	218525978	1139	1	440714	ENST00000491260.2	-3205	ENSG00000228208	LINC02869	long intergenic non-protein coding RNA 2869
chr1	218553236	218553416	181	*	E2F3_1_q01_peak_1269	16	.	4.02908	4.90736	1.62836	143	Distal Intergenic	1	218541690	218541899	210	2	124904666	ENST00000391308.2	-11337	ENSG00000212610	LOC124904666	small nucleolar RNA U3
chr1	218763895	218764093	199	*	E2F3_1_q01_peak_1270	15	.	3.91701	4.7277	1.51602	83	Distal Intergenic	1	218912757	218916184	3428	2	105372925	ENST00000446002.1	152091		LINC01710	long intergenic non-protein coding RNA 1710
chr1	218855791	218856073	283	*	E2F3_1_q01_peak_1271	21	.	4.49743	5.77344	2.16041	112	Distal Intergenic	1	218912757	218916184	3428	2	105372925	ENST00000446002.1	60111		LINC01710	long intergenic non-protein coding RNA 1710
chr1	218940588	218940891	304	*	E2F3_1_q01_peak_1272	10	.	3.35744	3.77207	1.03898	93	Distal Intergenic	1	218912793	218918714	5922	2	105372925	ENST00000655362.1	-21874		LINC01710	long intergenic non-protein coding RNA 1710
chr1	219039500	219039754	255	*	E2F3_1_q01_peak_1273	16	.	4.00996	4.8765	1.60985	205	Intron (ENST00000691001.1/643723, intron 3 of 4)	1	218912793	218918714	5922	2	105372925	ENST00000655362.1	-120786		LINC01710	long intergenic non-protein coding RNA 1710
chr1	219663125	219663298	174	*	E2F3_1_q01_peak_1274	23	.	4.6715	6.05711	2.36236	84	Distal Intergenic	1	219608012	219613105	5094	2	643136	ENST00000651890.2	-50020	ENSG00000215817	ZC3H11B	zinc finger CCCH-type containing 11B
chr1	219742375	219742540	166	*	E2F3_1_q01_peak_1275	14	.	3.86328	4.64252	1.46215	0	Intron (ENST00000484239.5/105372926, intron 8 of 8)	1	219608012	219613105	5094	2	643136	ENST00000651890.2	-129270	ENSG00000215817	ZC3H11B	zinc finger CCCH-type containing 11B
chr1	219946330	219946500	171	*	E2F3_1_q01_peak_1276	14	.	3.83607	4.55809	1.4087	2	Intron (ENST00000484239.5/105372926, intron 1 of 8)	1	219685427	219958647	273221	2	105372926	ENST00000484239.5	12147		LOC105372926	uncharacterized LOC105372926
chr1	220272304	220272581	278	*	E2F3_1_q01_peak_1277	28	.	5.03615	6.8021	2.89067	153	Promoter (<=1kb)	1	220148293	220272453	124161	2	25782	ENST00000358951.7	0	ENSG00000118873	RAB3GAP2	RAB3 GTPase activating non-catalytic protein subunit 2
chr1	220785331	220785545	215	*	E2F3_1_q01_peak_1278	14	.	3.56514	4.50318	1.4087	106	Promoter (<=1kb)	1	220786352	220814334	27983	1	64757	ENST00000694918.1	-807	ENSG00000186205	MTARC1	mitochondrial amidoxime reducing component 1
chr1	220834888	220835151	264	*	E2F3_1_q01_peak_1279	16	.	4.08756	5.00225	1.68867	152	Intron (ENST00000651706.1/64757, intron 6 of 8)	1	220829255	220832429	3175	1	101929730	ENST00000431347.1	5633	ENSG00000238078	LINC01352	long intergenic non-protein coding RNA 1352
chr1	221158108	221158276	169	*	E2F3_1_q01_peak_1280	12	.	3.55522	4.08745	1.21251	3	Distal Intergenic	1	221332161	221335958	3798	2	400804	ENST00000434398.2	177682	ENSG00000234754	LINC02817	long intergenic non-protein coding RNA 2817
chr1	221342973	221343146	174	*	E2F3_1_q01_peak_1281	21	.	4.51848	5.80743	2.18358	130	Distal Intergenic	1	221332156	221336489	4334	2	400804	ENST00000662740.1	-6484	ENSG00000234754	LINC02817	long intergenic non-protein coding RNA 2817
chr1	221430346	221430538	193	*	E2F3_1_q01_peak_1282	17	.	4.16822	5.13458	1.7728	145	Distal Intergenic	1	221332156	221336489	4334	2	400804	ENST00000662740.1	-93857	ENSG00000234754	LINC02817	long intergenic non-protein coding RNA 2817
chr1	221839958	221840153	196	*	E2F3_1_q01_peak_1283	42	.	5.73169	8.65097	4.29316	54	Promoter (<=1kb)	1	221819842	221840689	20848	2	101929771	ENST00000665303.1	536		LINC01655	long intergenic non-protein coding RNA 1655
chr1	222017028	222017227	200	*	E2F3_1_q01_peak_1284	14	.	3.89893	4.69898	1.49704	28	Intron (ENST00000668844.1/107985307, intron 2 of 2)	1	221913648	221978523	64876	2	105372950	ENST00000412445.1	-38505	ENSG00000238042	LINC02257	long intergenic non-protein coding RNA 2257
chr1	222211477	222211687	211	*	E2F3_1_q01_peak_1285	23	.	4.6715	6.05711	2.36236	156	Intron (ENST00000652067.1/124904518, intron 3 of 6)	1	222010825	222064773	53949	2	107985307	ENST00000668844.1	-146704		LINC01705	long intergenic non-protein coding RNA 1705
chr1	222253986	222254198	213	*	E2F3_1_q01_peak_1286	28	.	5.03615	6.8021	2.89067	116	Intron (ENST00000652067.1/124904518, intron 3 of 6)	1	222089169	222387434	298266	2	124904518	ENST00000416510.1	133236		LOC124904518	uncharacterized LOC124904518
chr1	222618107	222618423	317	*	E2F3_1_q01_peak_1287	18	.	4.13179	5.19399	1.81026	118	Promoter (<=1kb)	1	222618099	222646135	28037	1	375056	ENST00000470521.1	8	ENSG00000154305	MIA3	MIA SH3 domain ER export factor 3
chr1	222643899	222644549	651	*	E2F3_1_q01_peak_1288	33	.	5.11243	7.38345	3.31974	330	Promoter (<=1kb)	1	222644303	222665823	21521	1	375056	ENST00000340535.11	0	ENSG00000154305	MIA3	MIA SH3 domain ER export factor 3
chr1	222681300	222681471	172	*	E2F3_1_q01_peak_1289	29	.	5.08329	6.87884	2.94189	107	Intron (ENST00000340020.11/64853, intron 6 of 9)	1	222669399	222676218	6820	2	64853	ENST00000495670.5	-5082	ENSG00000186063	AIDA	axin interactor, dorsalization associated
chr1	222700106	222700272	167	*	E2F3_1_q01_peak_1290	14	.	3.76012	4.48052	1.4087	4	Intron (ENST00000340020.11/64853, intron 2 of 9)	1	222670190	222712263	42074	2	64853	ENST00000470437.5	11991	ENSG00000186063	AIDA	axin interactor, dorsalization associated
chr1	222711753	222711938	186	*	E2F3_1_q01_peak_1291	17	.	3.51809	5.05357	1.7237	163	Promoter (<=1kb)	1	222670190	222712263	42074	2	64853	ENST00000470437.5	325	ENSG00000186063	AIDA	axin interactor, dorsalization associated
chr1	222712489	222712807	319	*	E2F3_1_q01_peak_1292	60	.	5.55681	10.7903	6.04327	61	Promoter (<=1kb)	1	222712553	222735196	22644	1	148362	ENST00000612948.4	0	ENSG00000162819	BROX	BRO1 domain and CAAX motif containing
chr1	222737413	222737634	222	*	E2F3_1_q01_peak_1293	17	.	4.04524	5.05937	1.72518	107	Promoter (<=1kb)	1	222737307	222750196	12890	1	400823	ENST00000360827.6	106	ENSG00000197520	FAM177B	family with sequence similarity 177 member B
chr1	222754334	222754797	464	*	E2F3_1_q01_peak_1294	49	.	6.06532	9.4978	4.97236	82	Intron (ENST00000654074.1/105372984, intron 4 of 4)	1	222739684	222749521	9838	1	400823	ENST00000456298.5	14650	ENSG00000197520	FAM177B	family with sequence similarity 177 member B
chr1	222814758	222815365	608	*	E2F3_1_q01_peak_1295	37	.	5.47053	7.951	3.75644	362	Promoter (<=1kb)	1	222815022	222837384	22363	1	84976	ENST00000450784.5	0	ENSG00000154309	DISP1	dispatched RND transporter family member 1
chr1	223090034	223090266	233	*	E2F3_1_q01_peak_1296	20	.	4.26501	5.58281	2.05829	162	Distal Intergenic	1	223091872	223103327	11456	2	102724046	ENST00000659290.1	13061		LOC102724046	uncharacterized LOC102724046
chr1	223108040	223108401	362	*	E2F3_1_q01_peak_1297	10	.	3.32659	3.72386	1.01316	130	Distal Intergenic	1	223095894	223103335	7442	2	107985323	ENST00000664643.1	-4705		LOC107985323	uncharacterized LOC107985323
chr1	223707367	223707820	454	*	E2F3_1_q01_peak_1298	40	.	5.32439	8.30857	4.02561	59	Intron (ENST00000433674.6/824, intron 1 of 20)	1	223712539	223776018	63480	1	824	ENST00000295006.6	-4719	ENSG00000162909	CAPN2	calpain 2
chr1	223846152	223846459	308	*	E2F3_1_q01_peak_1299	34	.	5.06964	7.59686	3.48423	96	Promoter (<=1kb)	1	223810464	223845954	35491	2	7159	ENST00000465119.1	-198	ENSG00000143514	TP53BP2	tumor protein p53 binding protein 2
chr1	223992566	223992813	248	*	E2F3_1_q01_peak_1300	19	.	4.33949	5.42171	1.95537	33	Promoter (<=1kb)	1	223992743	224004789	12047	1	100287497	ENST00000622033.4	0		SEPTIN7P13	septin 7 pseudogene 13
chr1	224183372	224184032	661	*	E2F3_1_q01_peak_1301	92	.	7.57613	14.3171	9.20239	266	Promoter (<=1kb)	1	224183675	224190052	6378	1	8560	ENST00000465848.1	0	ENSG00000143753	DEGS1	delta 4-desaturase, sphingolipid 1
chr1	224265474	224265662	189	*	E2F3_1_q01_peak_1302	11	.	3.27655	3.88651	1.10515	14	Promoter (2-3kb)	1	224227334	224268133	40800	2	4931	ENST00000489194.5	2471	ENSG00000143748	NVL	nuclear VCP like
chr1	224356869	224357326	458	*	E2F3_1_q01_peak_1303	47	.	5.8614	9.17099	4.71072	381	Promoter (<=1kb)	1	224356871	224379452	22582	1	29097	ENST00000366857.9	0	ENSG00000143771	CNIH4	cornichon family member 4
chr1	224625773	224625973	201	*	E2F3_1_q01_peak_1304	14	.	3.79112	4.66812	1.47798	16	Intron (ENST00000498382.5/149111, intron 1 of 5)	1	224616317	224740554	124238	1	149111	ENST00000272133.4	9456	ENSG00000143786	CNIH3	cornichon family AMPA receptor auxiliary protein 3
chr1	224652487	224652656	170	*	E2F3_1_q01_peak_1305	20	.	4.28182	5.60888	2.0773	143	Intron (ENST00000498382.5/149111, intron 1 of 5)	1	224616317	224740554	124238	1	149111	ENST00000272133.4	36170	ENSG00000143786	CNIH3	cornichon family AMPA receptor auxiliary protein 3
chr1	225521405	225521600	196	*	E2F3_1_q01_peak_1306	14	.	3.77777	4.4578	1.4087	49	Intron (ENST00000696609.1/55740, intron 1 of 11)	1	225486765	225524689	37925	2	55740	ENST00000696609.1	3089	ENSG00000154380	ENAH	ENAH actin regulator
chr1	225700100	225700323	224	*	E2F3_1_q01_peak_1307	18	.	4.16745	5.2497	1.84454	173	Promoter (<=1kb)	1	225700264	225716413	16150	1	102723834	ENST00000651661.2	0	ENSG00000227496	LOC102723834	uncharacterized LOC102723834
chr1	225777756	225777949	194	*	E2F3_1_q01_peak_1308	42	.	5.73169	8.65097	4.29316	39	Promoter (<=1kb)	1	225777813	225786969	9157	1	6726	ENST00000619790.4	0	ENSG00000143742	SRP9	signal recognition particle 9
chr1	225845819	225846181	363	*	E2F3_1_q01_peak_1309	18	.	3.79667	5.29208	1.87337	171	Promoter (<=1kb)	1	225840883	225846522	5640	2	9725	ENST00000424332.1	341	ENSG00000196187	TMEM63A	transmembrane protein 63A
chr1	225882404	225883061	658	*	E2F3_1_q01_peak_1310	28	.	4.3744	6.75213	2.85904	34	Promoter (<=1kb)	1	225845536	225882380	36845	2	9725	ENST00000366835.8	-24	ENSG00000196187	TMEM63A	transmembrane protein 63A
chr1	225999122	225999612	491	*	E2F3_1_q01_peak_1311	21	.	4.26954	5.80873	2.18358	281	Promoter (<=1kb)	1	225982702	225999343	16642	2	163859	ENST00000272091.8	0	ENSG00000143751	SDE2	SDE2 telomere maintenance homolog
chr1	226041546	226041715	170	*	E2F3_1_q01_peak_1312	11	.	3.45279	4.00788	1.16751	28	Distal Intergenic	1	226061851	226071523	9673	1	3020	ENST00000366816.5	-20136	ENSG00000163041	H3-3A	H3.3 histone A
chr1	226062515	226062849	335	*	E2F3_1_q01_peak_1313	60	.	6.17587	10.7435	6.00265	178	Promoter (<=1kb)	1	226062714	226067269	4556	1	3020	ENST00000366814.3	0	ENSG00000163041	H3-3A	H3.3 histone A
chr1	226083055	226083337	283	*	E2F3_1_q01_peak_1314	16	.	3.89773	5.01563	1.69684	90	Promoter (<=1kb)	1	226083590	226090289	6700	1	105373113	ENST00000656201.1	-253		LINC01703	long intergenic non-protein coding RNA 1703
chr1	226121684	226122057	374	*	E2F3_1_q01_peak_1315	31	.	4.61907	7.15901	3.1557	169	Distal Intergenic	1	226148003	226155071	7069	1	107985353	ENST00000440540.1	-25946	ENSG00000234478	ACBD3-AS1	ACBD3 antisense RNA 1
chr1	226182196	226182364	169	*	E2F3_1_q01_peak_1316	15	.	3.72402	4.7481	1.53124	1	Intron (ENST00000366812.6/64746, intron 1 of 7)	1	226144679	226186741	42063	2	64746	ENST00000366812.6	4377	ENSG00000182827	ACBD3	acyl-CoA binding domain containing 3
chr1	226186193	226186782	590	*	E2F3_1_q01_peak_1317	49	.	5.87347	9.52539	4.99637	318	Promoter (<=1kb)	1	226144679	226186741	42063	2	64746	ENST00000366812.6	0	ENSG00000182827	ACBD3	acyl-CoA binding domain containing 3
chr1	226325658	226325946	289	*	E2F3_1_q01_peak_1318	31	.	4.99698	7.20119	3.1857	183	Distal Intergenic	1	226231157	226309869	78713	2	286826	ENST00000366808.6	-15789	ENSG00000183814	LIN9	lin-9 DREAM MuvB core complex component
chr1	226394148	226394349	202	*	E2F3_1_q01_peak_1319	22	.	4.47589	5.91105	2.25641	87	Promoter (1-2kb)	1	226388698	226392792	4095	2	142	ENST00000469663.1	-1356	ENSG00000143799	PARP1	poly(ADP-ribose) polymerase 1
chr1	227004687	227004989	303	*	E2F3_1_q01_peak_1320	21	.	4.51848	5.80743	2.18358	18	3' UTR	1	226983007	226987544	4538	1	56997	ENST00000479852.1	21680	ENSG00000163050	COQ8A	coenzyme Q8A
chr1	227779214	227779393	180	*	E2F3_1_q01_peak_1321	20	.	4.1808	5.67019	2.09251	127	Intron (ENST00000681827.1/116841, intron 6 of 6)	1	227786753	227792154	5402	1	105373289	ENST00000654998.1	-7360	ENSG00000286389	LOC105373289	LOC105373289
chr1	227788024	227788213	190	*	E2F3_1_q01_peak_1322	63	.	5.97359	11.1621	6.35649	140	Promoter (<=1kb)	1	227788521	227790575	2055	1	105373289	ENST00000684869.1	-308	ENSG00000286389	LOC105373289	LOC105373289
chr1	227817283	227817492	210	*	E2F3_1_q01_peak_1323	18	.	4.20976	5.20341	1.81487	180	Promoter (1-2kb)	1	227815675	227846470	30796	1	339501	ENST00000366757.4	1608	ENSG00000185888	PRSS38	serine protease 38
chr1	227903392	227903594	203	*	E2F3_1_q01_peak_1324	14	.	3.40697	4.65294	1.46853	34	Distal Intergenic	1	227941590	227941683	94	2	100847072	ENST00000584300.1	38089	ENSG00000264483	MIR5008	microRNA 5008
chr1	227934863	227935088	226	*	E2F3_1_q01_peak_1325	15	.	3.73683	4.76783	1.54185	93	Intron (ENST00000272164.6/7483, intron 1 of 3)	1	227941590	227941683	94	2	100847072	ENST00000584300.1	6595	ENSG00000264483	MIR5008	microRNA 5008
chr1	227946701	227946945	245	*	E2F3_1_q01_peak_1326	29	.	4.30302	6.90913	2.96786	4	Promoter (<=1kb)	1	227918656	227947932	29277	2	7483	ENST00000272164.6	987	ENSG00000143816	WNT9A	Wnt family member 9A
chr1	228046548	228046778	231	*	E2F3_1_q01_peak_1327	17	.	3.81117	5.09115	1.74494	200	Intron (ENST00000284523.2/89780, intron 2 of 3)	1	228073909	228076550	2642	2	100506571	ENST00000623471.1	29772	ENSG00000276255	LINC02809	long intergenic non-protein coding RNA 2809
chr1	228059828	228060077	250	*	E2F3_1_q01_peak_1328	53	.	5.50549	9.96983	5.36141	107	3' UTR	1	228073909	228076550	2642	2	100506571	ENST00000623471.1	16473	ENSG00000276255	LINC02809	long intergenic non-protein coding RNA 2809
chr1	228082253	228082602	350	*	E2F3_1_q01_peak_1329	105	.	7.85465	15.7044	10.5129	279	Promoter (<=1kb)	1	228082708	228099212	16505	1	375	ENST00000272102.10	-106	ENSG00000143761	ARF1	ADP ribosylation factor 1
chr1	228106337	228106531	195	*	E2F3_1_q01_peak_1330	20	.	3.70332	5.60342	2.0764	154	Promoter (<=1kb)	1	228100733	228105411	4679	2	79169	ENST00000472617.5	-926	ENSG00000143793	C1orf35	chromosome 1 open reading frame 35
chr1	228109103	228109450	348	*	E2F3_1_q01_peak_1331	38	.	4.98907	8.07507	3.84799	246	Promoter (<=1kb)	1	228106679	228109280	2602	2	128308	ENST00000366744.5	0	ENSG00000162910	MRPL55	mitochondrial ribosomal protein L55
chr1	228139951	228140167	217	*	E2F3_1_q01_peak_1332	27	.	4.27896	6.59192	2.74434	85	Promoter (<=1kb)	1	228139962	228148840	8879	1	2987	ENST00000366730.5	0	ENSG00000143774	GUK1	guanylate kinase 1
chr1	228141402	228141569	168	*	E2F3_1_q01_peak_1333	11	.	3.1539	4.04308	1.18995	163	Promoter (<=1kb)	1	228141382	228148457	7076	1	2987	ENST00000412265.5	20	ENSG00000143774	GUK1	guanylate kinase 1
chr1	228165644	228166568	925	*	E2F3_1_q01_peak_1334	95	.	6.34327	14.703	9.56159	252	Promoter (<=1kb)	1	228165804	228182257	16454	1	200205	ENST00000366711.4	0	ENSG00000181873	IBA57	iron-sulfur cluster assembly factor IBA57
chr1	228173726	228174105	380	*	E2F3_1_q01_peak_1335	33	.	4.29441	7.46151	3.37852	260	Promoter (<=1kb)	1	228174550	228175575	1026	1	200205	ENST00000546123.2	-445	ENSG00000181873	IBA57	iron-sulfur cluster assembly factor IBA57
chr1	228207507	228207673	167	*	E2F3_1_q01_peak_1336	17	.	3.63056	5.02146	1.70157	18	Promoter (<=1kb)	1	228208044	228378876	170833	1	84033	ENST00000570156.7	-371	ENSG00000154358	OBSCN	obscurin, cytoskeletal calmodulin and titin-interacting RhoGEF
chr1	228210156	228210435	280	*	E2F3_1_q01_peak_1337	22	.	3.71629	5.86637	2.22697	36	Promoter (1-2kb)	1	228211784	228285361	73578	1	84033	ENST00000366704.2	-1349	ENSG00000154358	OBSCN	obscurin, cytoskeletal calmodulin and titin-interacting RhoGEF
chr1	228213433	228213661	229	*	E2F3_1_q01_peak_1338	22	.	3.89644	5.9397	2.27889	223	Promoter (<=1kb)	1	228203503	228213601	10099	2	574407	ENST00000657820.1	0	ENSG00000162913	OBSCN-AS1	OBSCN antisense RNA 1
chr1	228314835	228315048	214	*	E2F3_1_q01_peak_1339	23	.	3.91589	5.97329	2.30229	174	Exon (ENST00000660857.1/84033, exon 3 of 4)	1	228309484	228316119	6636	1	84033	ENST00000660857.1	5351	ENSG00000154358	OBSCN	obscurin, cytoskeletal calmodulin and titin-interacting RhoGEF
chr1	228407199	228407555	357	*	E2F3_1_q01_peak_1340	18	.	3.75374	5.22236	1.82785	22	Promoter (<=1kb)	1	228407365	228410870	3506	1	124904537	ENST00000663818.1	0		LOC124904537	uncharacterized LOC124904537
chr1	228417099	228417579	481	*	E2F3_1_q01_peak_1341	20	.	4.1378	5.60302	2.0762	118	Promoter (<=1kb)	1	228414900	228416861	1962	2	51127	ENST00000457345.2	-238	ENSG00000162931	TRIM17	tripartite motif containing 17
chr1	228428965	228429450	486	*	E2F3_1_q01_peak_1342	16	.	3.92999	4.88126	1.6119	282	Distal Intergenic	1	228424845	228425360	516	2	8290	ENST00000366696.2	-3605	ENSG00000168148	H3-4	H3.4 histone, cluster member
chr1	228452839	228453016	178	*	E2F3_1_q01_peak_1343	14	.	3.58869	4.53952	1.4087	170	Intron (ENST00000691624.1/124904538, intron 1 of 2)	1	228434777	228457873	23097	2	124904538	ENST00000691624.1	4857		LOC124904538	uncharacterized LOC124904538
chr1	228457878	228458090	213	*	E2F3_1_q01_peak_1344	51	.	5.78988	9.73824	5.16891	32	Promoter (<=1kb)	1	228457364	228457873	510	2	92815	ENST00000689584.1	-5	ENSG00000181218	H2AC25	H2A clustered histone 25
chr1	228465699	228466061	363	*	E2F3_1_q01_peak_1345	10	.	3.37307	3.79661	1.05329	141	Distal Intergenic	1	228462074	228462152	79	1	100616308	ENST00000580160.1	3625	ENSG00000266174	MIR4666A	microRNA 4666a
chr1	228487229	228487397	169	*	E2F3_1_q01_peak_1346	14	.	3.67365	4.67049	1.47798	132	Promoter (<=1kb)	1	228487382	228496188	8807	1	149603	ENST00000305943.9	0	ENSG00000168159	RNF187	ring finger protein 187
chr1	228488341	228488656	316	*	E2F3_1_q01_peak_1347	14	.	3.60059	4.55787	1.4087	51	Promoter (<=1kb)	1	228488222	228499899	11678	1	149603	ENST00000482739.3	119	ENSG00000168159	RNF187	ring finger protein 187
chr1	228646971	228648002	1032	*	E2F3_1_q01_peak_1348	43	.	5.5504	8.67221	4.30878	795	Promoter (<=1kb)	1	228646040	228646158	119	2	100169768	ENST00000363500.1	-813	ENSG00000200370	RNA5S17	RNA, 5S ribosomal 17
chr1	229088036	229088221	186	*	E2F3_1_q01_peak_1349	28	.	5.11476	6.81174	2.89067	63	Exon (ENST00000662083.1/105373158, exon 5 of 5)	1	229089200	229094895	5696	2	105373158	ENST00000658958.1	6674	ENSG00000236975	LINC02815	long intergenic non-protein coding RNA 2815
chr1	229204288	229204469	182	*	E2F3_1_q01_peak_1350	23	.	4.37794	5.97791	2.30545	81	Promoter (<=1kb)	1	229092819	229205428	112610	2	105373158	ENST00000666388.1	959	ENSG00000236975	LINC02815	long intergenic non-protein coding RNA 2815
chr1	229328216	229328444	229	*	E2F3_1_q01_peak_1351	15	.	3.95367	4.78616	1.55305	173	Intron (ENST00000366687.5/126731, intron 1 of 2)	1	229321515	229340633	19119	2	126731	ENST00000366686.1	12189	ENSG00000154429	CCSAP	centriole, cilia and spindle associated protein
chr1	229342370	229343246	877	*	E2F3_1_q01_peak_1352	24	.	4.32898	6.14553	2.42615	708	Promoter (<=1kb)	1	229321011	229342517	21507	2	126731	ENST00000366687.5	0	ENSG00000154429	CCSAP	centriole, cilia and spindle associated protein
chr1	229380227	229380421	195	*	E2F3_1_q01_peak_1353	10	.	3.34348	3.8426	1.08016	70	Distal Intergenic	1	229407361	229410570	3210	1	124904541	ENST00000693297.1	-26940		LOC124904541	uncharacterized LOC124904541
chr1	229508103	229508274	172	*	E2F3_1_q01_peak_1354	23	.	4.57004	6.05858	2.36236	56	Promoter (<=1kb)	1	229499167	229508326	9160	2	55746	ENST00000366678.4	52	ENSG00000069248	NUP133	nucleoporin 133
chr1	229558721	229559228	508	*	E2F3_1_q01_peak_1355	68	.	6.52016	11.7051	6.82826	191	Promoter (<=1kb)	1	229516582	229558707	42126	2	23456	ENST00000344517.5	-14	ENSG00000135776	ABCB10	ATP binding cassette subfamily B member 10
chr1	229626079	229626658	580	*	E2F3_1_q01_peak_1356	54	.	6.19654	10.0475	5.42521	490	Promoter (<=1kb)	1	229593134	229626122	32989	2	27097	ENST00000258281.7	0	ENSG00000135801	TAF5L	TATA-box binding protein associated factor 5 like
chr1	229726551	229726762	212	*	E2F3_1_q01_peak_1357	12	.	3.56949	4.18582	1.26577	52	Distal Intergenic	1	229650847	229659126	8280	1	9816	ENST00000434387.1	75704	ENSG00000135763	URB2	URB2 ribosome biogenesis homolog
chr1	229964412	229964605	194	*	E2F3_1_q01_peak_1358	15	.	3.89826	4.83243	1.5824	112	Distal Intergenic	1	230002372	230007195	4824	1	101927532	ENST00000661272.1	-37767	ENSG00000228058	LINC01736	long intergenic non-protein coding RNA 1736
chr1	230120656	230120830	175	*	E2F3_1_q01_peak_1359	16	.	3.99503	4.98162	1.67558	4	Intron (ENST00000494106.1/2590, intron 1 of 6)	1	230067259	230092033	24775	1	2590	ENST00000488903.1	53397	ENSG00000143641	GALNT2	polypeptide N-acetylgalactosaminyltransferase 2
chr1	230315290	230315496	207	*	E2F3_1_q01_peak_1360	15	.	3.83631	4.73732	1.5222	51	3' UTR	1	230323542	230336295	12754	2	79605	ENST00000530424.1	20799	ENSG00000177614	PGBD5	piggyBac transposable element derived 5
chr1	230545127	230545376	250	*	E2F3_1_q01_peak_1361	12	.	3.59991	4.23248	1.28895	164	Intron (ENST00000689608.1/105373164, intron 2 of 3)	1	230592660	230595583	2924	2	101927553	ENST00000412647.2	50207	ENSG00000232964	LINC01737	long intergenic non-protein coding RNA 1737
chr1	230574596	230574790	195	*	E2F3_1_q01_peak_1362	44	.	6.04323	8.87358	4.4718	159	Intron (ENST00000689608.1/105373164, intron 2 of 3)	1	230592660	230595583	2924	2	101927553	ENST00000412647.2	20793	ENSG00000232964	LINC01737	long intergenic non-protein coding RNA 1737
chr1	230978867	230979240	374	*	E2F3_1_q01_peak_1363	62	.	6.33802	11.0123	6.22508	117	Promoter (<=1kb)	1	230978981	230997154	18174	1	64801	ENST00000497753.1	0	ENSG00000173409	ARV1	ARV1 homolog, fatty acid homeostasis modulator
chr1	231337802	231338079	278	*	E2F3_1_q01_peak_1364	32	.	5.03488	7.261	3.22832	112	Promoter (<=1kb)	1	231332753	231337852	5100	2	149371	ENST00000366645.1	0	ENSG00000116903	EXOC8	exocyst complex component 8
chr1	231446336	231446559	224	*	E2F3_1_q01_peak_1365	18	.	4.25213	5.27414	1.86191	4	Intron (ENST00000653908.1/54583, intron 2 of 4)	1	231363756	231422287	58532	2	54583	ENST00000366641.4	-24049	ENSG00000135766	EGLN1	egl-9 family hypoxia inducible factor 1
chr1	231486640	231486833	194	*	E2F3_1_q01_peak_1366	21	.	4.45592	5.70663	2.11563	68	Intron (ENST00000653908.1/54583, intron 1 of 4)	1	231475956	231476288	333	2	645339	ENST00000473818.1	-10352		SNRPD2P2	small nuclear ribonucleoprotein D2 pseudogene 2
chr1	231528162	231528363	202	*	E2F3_1_q01_peak_1367	16	.	4.00996	4.8765	1.60985	117	Promoter (<=1kb)	1	231522461	231528255	5795	2	122526782	ENST00000440665.5	0	ENSG00000233461	LOC122526782	uncharacterized LOC122526782
chr1	231936156	231936370	215	*	E2F3_1_q01_peak_1368	23	.	4.57004	6.05858	2.36236	36	Intron (ENST00000439617.8/27185, intron 9 of 12)	1	231925834	231945233	19400	1	104472714	ENST00000456782.1	10322	ENSG00000226758	DISC1-IT1	DISC1 intronic transcript 1
chr1	232037741	232038119	379	*	E2F3_1_q01_peak_1369	17	.	4.11418	5.16654	1.79354	167	3' UTR	1	231925834	231945233	19400	1	104472714	ENST00000456782.1	111907	ENSG00000226758	DISC1-IT1	DISC1 intronic transcript 1
chr1	232386165	232386472	308	*	E2F3_1_q01_peak_1370	21	.	4.42124	5.82572	2.19671	35	Distal Intergenic	1	232399142	232402766	3625	2	57568	ENST00000494056.1	16294	ENSG00000116991	SIPA1L2	signal induced proliferation associated 1 like 2
chr1	232479843	232480061	219	*	E2F3_1_q01_peak_1371	22	.	4.53972	5.84182	2.20852	211	Intron (ENST00000366630.5/57568, intron 5 of 21)	1	232490686	232493660	2975	2	57568	ENST00000486472.1	13599	ENSG00000116991	SIPA1L2	signal induced proliferation associated 1 like 2
chr1	232788234	232788446	213	*	E2F3_1_q01_peak_1372	25	.	4.81115	6.28934	2.5268	123	Distal Intergenic	1	232805416	232809929	4514	1	54627	ENST00000418460.4	-16970	ENSG00000212916	MAP10	microtubule associated protein 10
chr1	232793424	232793725	302	*	E2F3_1_q01_peak_1373	30	.	5.15566	6.99736	3.03274	138	Distal Intergenic	1	232805416	232809929	4514	1	54627	ENST00000418460.4	-11691	ENSG00000212916	MAP10	microtubule associated protein 10
chr1	232927106	232927300	195	*	E2F3_1_q01_peak_1374	16	.	3.92999	4.88126	1.6119	35	Distal Intergenic	1	232950605	232978482	27878	1	84284	ENST00000494689.5	-23305	ENSG00000135778	NTPCR	nucleoside-triphosphatase, cancer-related
chr1	233113465	233113632	168	*	E2F3_1_q01_peak_1375	20	.	4.37516	5.57747	2.05682	129	Intron (ENST00000258229.14/80003, intron 21 of 33)	1	233089851	233135188	45338	2	80003	ENST00000484041.5	21556	ENSG00000135749	PCNX2	pecanex 2
chr1	233295489	233295706	218	*	E2F3_1_q01_peak_1376	19	.	4.11945	5.35754	1.91381	41	Promoter (<=1kb)	1	232983435	233295725	312291	2	80003	ENST00000258229.14	19	ENSG00000135749	PCNX2	pecanex 2
chr1	233656670	233656867	198	*	E2F3_1_q01_peak_1377	10	.	3.30426	3.78357	1.04783	33	Promoter (<=1kb)	1	233655695	233666686	10992	1	3775	ENST00000472869.1	975	ENSG00000135750	KCNK1	potassium two pore domain channel subfamily K member 1
chr1	233737955	233738132	178	*	E2F3_1_q01_peak_1378	14	.	3.88102	4.67059	1.47798	31	Distal Intergenic	1	233724454	233730746	6293	1	124904552	ENST00000651271.1	13501		LOC124904552	uncharacterized LOC124904552
chr1	234324937	234325127	191	*	E2F3_1_q01_peak_1379	12	.	3.56949	4.18582	1.26577	124	Distal Intergenic	1	234306467	234306539	73	1	100616380	ENST00000583284.1	18470	ENSG00000264377	MIR4671	microRNA 4671
chr1	234373296	234373950	655	*	E2F3_1_q01_peak_1380	39	.	5.07904	8.22477	3.95983	335	Promoter (<=1kb)	1	234372807	234373664	858	2	101927765	ENST00000451795.3	0	ENSG00000231663	COA6-AS1	COA6 antisense RNA 1
chr1	234479184	234479406	223	*	E2F3_1_q01_peak_1381	15	.	3.61701	4.78473	1.55305	189	Promoter (<=1kb)	1	234391313	234479179	87867	2	6894	ENST00000040877.2	-5	ENSG00000059588	TARBP1	TAR (HIV-1) RNA binding protein 1
chr1	234498835	234499161	327	*	E2F3_1_q01_peak_1382	21	.	4.25449	5.78523	2.16876	139	Distal Intergenic	1	234391313	234479179	87867	2	6894	ENST00000040877.2	-19656	ENSG00000059588	TARBP1	TAR (HIV-1) RNA binding protein 1
chr1	234520444	234520611	168	*	E2F3_1_q01_peak_1383	31	.	4.80079	7.16721	3.16103	51	Distal Intergenic	1	234527887	234531792	3906	2	100506795	ENST00000653353.1	11181	ENSG00000231768	LINC01354	long intergenic non-protein coding RNA 1354
chr1	234564700	234564916	217	*	E2F3_1_q01_peak_1384	19	.	4.04084	5.4514	1.97701	4	Distal Intergenic	1	234593275	234593402	128	1	124900421	ENST00000390842.1	-28359	ENSG00000212144	LOC124900421	U8 small nucleolar RNA
chr1	234589339	234589641	303	*	E2F3_1_q01_peak_1385	14	.	3.61256	4.57633	1.42258	44	Distal Intergenic	1	234593275	234593402	128	1	124900421	ENST00000390842.1	-3634	ENSG00000212144	LOC124900421	U8 small nucleolar RNA
chr1	234599878	234600208	331	*	E2F3_1_q01_peak_1386	50	.	5.50669	9.61658	5.06961	198	Exon (ENST00000690958.1/ENST00000690958.1, exon 1 of 1)	1	234593275	234593402	128	1	124900421	ENST00000390842.1	6603	ENSG00000212144	LOC124900421	U8 small nucleolar RNA
chr1	234608281	234608935	655	*	E2F3_1_q01_peak_1387	34	.	3.9424	7.595	3.48341	309	Promoter (<=1kb)	1	234607231	234608094	864	2	359948	ENST00000491430.1	-187	ENSG00000168264	IRF2BP2	interferon regulatory factor 2 binding protein 2
chr1	234610729	234611089	361	*	E2F3_1_q01_peak_1388	31	.	3.84054	7.11525	3.12129	81	Promoter (<=1kb)	1	234604269	234610178	5910	2	359948	ENST00000366609.4	-551	ENSG00000168264	IRF2BP2	interferon regulatory factor 2 binding protein 2
chr1	234657329	234657516	188	*	E2F3_1_q01_peak_1389	17	.	3.64052	5.03775	1.70957	161	Promoter (1-2kb)	1	234656125	234681122	24998	1	105373209	ENST00000449012.1	1204		LOC105373209	uncharacterized LOC105373209
chr1	234724257	234724718	462	*	E2F3_1_q01_peak_1390	46	.	4.82049	9.0643	4.6261	79	Promoter (<=1kb)	1	234724042	234731643	7602	1	100506810	ENST00000437601.2	215	ENSG00000227630	LINC01132	long intergenic non-protein coding RNA 1132
chr1	234772512	234772696	185	*	E2F3_1_q01_peak_1391	23	.	4.08344	6.00295	2.32176	30	Exon (ENST00000692297.1/ENST00000692297.1, exon 1 of 2)	1	234757621	234760056	2436	2	100130249	ENST00000624397.1	-12456	ENSG00000279261	LINC02961	long intergenic non-protein coding RNA 2961
chr1	234961981	234962148	168	*	E2F3_1_q01_peak_1392	21	.	4.25449	5.78523	2.16876	31	Promoter (<=1kb)	1	234959661	234962145	2485	2	101927851	ENST00000693204.1	0	ENSG00000238005	LNCATV	lncRNA negative regulator of antiviral signaling
chr1	234997343	234997571	229	*	E2F3_1_q01_peak_1393	27	.	4.61487	6.59827	2.74808	162	Distal Intergenic	1	234959666	234970062	10397	2	101927851	ENST00000451766.2	-27281	ENSG00000238005	LNCATV	lncRNA negative regulator of antiviral signaling
chr1	235328317	235328777	461	*	E2F3_1_q01_peak_1394	34	.	5.0344	7.54065	3.44062	286	Promoter (<=1kb)	1	235328570	235435840	107271	1	6905	ENST00000643418.1	0	ENSG00000284770	TBCE	tubulin folding cofactor E
chr1	235402562	235402775	214	*	E2F3_1_q01_peak_1395	25	.	4.41536	6.2826	2.5241	159	Promoter (1-2kb)	1	235401519	235441823	40305	1	6905	ENST00000644265.1	1043	ENSG00000284770	TBCE	tubulin folding cofactor E
chr1	235504234	235504736	503	*	E2F3_1_q01_peak_1396	51	.	5.78988	9.73824	5.16891	455	Promoter (<=1kb)	1	235447190	235504452	57263	2	148789	ENST00000366600.8	0	ENSG00000162885	B3GALNT2	beta-1,3-N-acetylgalactosaminyltransferase 2
chr1	235532870	235533063	194	*	E2F3_1_q01_peak_1397	20	.	4.33587	5.515	2.01492	165	Distal Intergenic	1	235447190	235504452	57263	2	148789	ENST00000366600.8	-28418	ENSG00000162885	B3GALNT2	beta-1,3-N-acetylgalactosaminyltransferase 2
chr1	235910591	235910829	239	*	E2F3_1_q01_peak_1398	21	.	4.40332	5.79778	2.1788	132	Distal Intergenic	1	235826340	235883724	57385	2	1130	ENST00000697182.1	-26867	ENSG00000143669	LYST	lysosomal trafficking regulator
chr1	236100769	236101124	356	*	E2F3_1_q01_peak_1399	11	.	3.46696	4.0294	1.18061	69	Distal Intergenic	1	235975830	236065109	89280	2	4811	ENST00000366595.7	-35660	ENSG00000116962	NID1	nidogen 1
chr1	236290315	236290554	240	*	E2F3_1_q01_peak_1400	18	.	4.14954	5.22171	1.82755	92	Distal Intergenic	1	236235985	236282019	46035	2	56605	ENST00000691519.1	-8296	ENSG00000086619	ERO1B	endoplasmic reticulum oxidoreductase 1 beta
chr1	236604647	236604827	181	*	E2F3_1_q01_peak_1401	19	.	4.25937	5.39402	1.93612	9	Promoter (<=1kb)	1	236549005	236604516	55512	2	55127	ENST00000366582.8	-131	ENSG00000119285	HEATR1	HEAT repeat containing 1
chr1	236635935	236636125	191	*	E2F3_1_q01_peak_1402	10	.	3.37307	3.79661	1.05329	43	Distal Intergenic	1	236664141	236720142	56002	1	88	ENST00000651187.1	-28016	ENSG00000077522	ACTN2	actinin alpha 2
chr1	236658187	236658354	168	*	E2F3_1_q01_peak_1403	17	.	4.09673	5.13936	1.77498	15	Distal Intergenic	1	236664141	236720142	56002	1	88	ENST00000651187.1	-5787	ENSG00000077522	ACTN2	actinin alpha 2
chr1	236983236	236983464	229	*	E2F3_1_q01_peak_1404	20	.	4.41517	5.64133	2.08366	60	Distal Intergenic	1	237004103	237004441	339	2	645745	ENST00000464121.3	20977	ENSG00000244020	MT1HL1	metallothionein 1H like 1
chr1	237042673	237042962	290	*	E2F3_1_q01_peak_1405	23	.	4.55089	6.02853	2.34071	201	Promoter (<=1kb)	1	237042184	237833988	791805	1	6262	ENST00000660292.2	489	ENSG00000198626	RYR2	ryanodine receptor 2
chr1	237940878	237941100	223	*	E2F3_1_q01_peak_1406	16	.	4.06788	4.97022	1.6695	86	Exon (ENST00000636334.1/ENST00000636334.1, exon 1 of 1)	1	237882404	237890922	8519	2	57829	ENST00000366570.5	-49956	ENSG00000116996	ZP4	zona pellucida glycoprotein 4
chr1	238726533	238726830	298	*	E2F3_1_q01_peak_1407	19	.	4.31649	5.48427	1.99601	261	Distal Intergenic	1	238842767	238848115	5349	1	105373222	ENST00000660627.1	-115937		LOC105373222	uncharacterized LOC105373222
chr1	240288660	240289057	398	*	E2F3_1_q01_peak_1408	19	.	4.29728	5.45387	1.97701	224	Intron (ENST00000319653.14/56776, intron 7 of 17)	1	240285231	240371664	86434	1	56776	ENST00000681743.1	3429	ENSG00000155816	FMN2	formin 2
chr1	240562803	240562986	184	*	E2F3_1_q01_peak_1409	22	.	4.47589	5.91105	2.25641	151	Intron (ENST00000318160.5/64388, intron 1 of 1)	1	240489573	240612155	122583	2	64388	ENST00000318160.5	49169	ENSG00000180875	GREM2	gremlin 2, DAN family BMP antagonist
chr1	241273531	241273704	174	*	E2F3_1_q01_peak_1410	28	.	4.85323	6.72165	2.83511	138	Intron (ENST00000690539.1/6000, intron 2 of 16)	1	240775515	241355776	580262	2	6000	ENST00000348120.6	82072	ENSG00000182901	RGS7	regulator of G protein signaling 7
chr1	241306376	241306555	180	*	E2F3_1_q01_peak_1411	15	.	3.88258	4.80834	1.56829	152	Intron (ENST00000690539.1/6000, intron 2 of 16)	1	240775515	241355776	580262	2	6000	ENST00000348120.6	49221	ENSG00000182901	RGS7	regulator of G protein signaling 7
chr1	241424709	241424888	180	*	E2F3_1_q01_peak_1412	22	.	4.58281	5.91184	2.25641	99	Exon (ENST00000660302.1/ENST00000660302.1, exon 1 of 5)	1	241357462	241363678	6217	1	124904601	ENST00000655181.1	67247	ENSG00000286496	LOC124904601	uncharacterized LOC124904601
chr1	241579433	241579652	220	*	E2F3_1_q01_peak_1413	21	.	4.45592	5.70663	2.11563	42	Intron (ENST00000366558.7/8564, intron 10 of 14)	1	241568635	241593459	24825	1	8564	ENST00000366555.5	10798	ENSG00000117009	KMO	kynurenine 3-monooxygenase
chr1	241640439	241640768	330	*	E2F3_1_q01_peak_1414	26	.	4.37979	6.4881	2.67057	203	Promoter (<=1kb)	1	241593124	241640369	47246	2	23596	ENST00000366554.3	-70	ENSG00000054277	OPN3	opsin 3
chr1	241847933	241848283	351	*	E2F3_1_q01_peak_1415	25	.	4.59459	6.31625	2.54676	36	Promoter (<=1kb)	1	241722926	241848128	125203	2	124904603	ENST00000684005.1	0		LOC124904603	uncharacterized LOC124904603
chr1	242493503	242493954	452	*	E2F3_1_q01_peak_1416	16	.	4.08756	5.00225	1.68867	94	Intron (ENST00000536534.7/200150, intron 1 of 9)	1	242124418	242524671	400254	2	200150	ENST00000467561.5	30717	ENSG00000180287	PLD5	phospholipase D family member 5
chr1	242743593	242743821	229	*	E2F3_1_q01_peak_1417	20	.	4.35543	5.54607	2.03607	221	Distal Intergenic	1	242082986	242524697	441712	2	200150	ENST00000536534.7	-218896	ENSG00000180287	PLD5	phospholipase D family member 5
chr1	243255305	243255492	188	*	E2F3_1_q01_peak_1418	41	.	5.62048	8.4737	4.15589	45	Promoter (<=1kb)	1	243124428	243255321	130894	2	9859	ENST00000366543.5	0	ENSG00000143702	CEP170	centrosomal protein 170
chr1	243255934	243256330	397	*	E2F3_1_q01_peak_1419	33	.	5.11243	7.38345	3.31974	167	Promoter (<=1kb)	1	243256034	243286397	30364	1	10806	ENST00000490065.5	0	ENSG00000054282	SDCCAG8	SHH signaling and ciliogenesis regulator SDCCAG8
chr1	243605994	243606169	176	*	E2F3_1_q01_peak_1420	11	.	3.50362	4.00406	1.16751	44	Intron (ENST00000336199.9/10000, intron 7 of 13)	1	243499750	243565678	65929	2	10000	ENST00000679831.1	-40316	ENSG00000117020	AKT3	AKT serine/threonine kinase 3
chr1	243727053	243727268	216	*	E2F3_1_q01_peak_1421	17	.	4.04524	5.05937	1.72518	129	Intron (ENST00000336199.9/10000, intron 1 of 13)	1	243702857	243740821	37965	2	10000	ENST00000453572.1	13553	ENSG00000117020	AKT3	AKT serine/threonine kinase 3
chr1	243867469	243867827	359	*	E2F3_1_q01_peak_1422	16	.	4.06788	4.97022	1.6695	230	Distal Intergenic	1	243505249	243851079	345831	2	10000	ENST00000263826.12	-16390	ENSG00000117020	AKT3	AKT serine/threonine kinase 3
chr1	243871926	243872146	221	*	E2F3_1_q01_peak_1423	15	.	3.95367	4.78616	1.55305	73	Distal Intergenic	1	243505249	243851079	345831	2	10000	ENST00000263826.12	-20847	ENSG00000117020	AKT3	AKT serine/threonine kinase 3
chr1	243972575	243972784	210	*	E2F3_1_q01_peak_1424	14	.	3.82827	4.58732	1.42663	206	Intron (ENST00000440494.1/339529, intron 1 of 11)	1	243917451	244027213	109763	1	339529	ENST00000652928.1	55124	ENSG00000226828	LINC02774	long intergenic non-protein coding RNA 2774
chr1	244047930	244048205	276	*	E2F3_1_q01_peak_1425	29	.	5.05961	6.84025	2.91144	171	Promoter (<=1kb)	1	244048547	244055501	6955	1	10472	ENST00000696615.1	-342	ENSG00000179456	ZBTB18	zinc finger and BTB domain containing 18
chr1	244274089	244274409	321	*	E2F3_1_q01_peak_1426	15	.	3.82113	4.71405	1.50744	122	Distal Intergenic	1	244308554	244325177	16624	2	105373262	ENST00000689658.2	50768		LOC105373262	uncharacterized LOC105373262
chr1	244451782	244452164	383	*	E2F3_1_q01_peak_1427	55	.	6.08161	10.2179	5.56654	343	Promoter (<=1kb)	1	244408494	244451909	43416	2	159	ENST00000366535.4	0	ENSG00000035687	ADSS2	adenylosuccinate synthase 2
chr1	244614285	244614503	219	*	E2F3_1_q01_peak_1428	21	.	4.49743	5.77344	2.16041	107	Intron (ENST00000366534.9/257044, intron 19 of 21)	1	244617590	244636746	19157	1	257044	ENST00000485888.1	-3087	ENSG00000179397	CATSPERE	catsper channel auxiliary subunit epsilon
chr1	244652578	244653321	744	*	E2F3_1_q01_peak_1429	47	.	5.8614	9.17099	4.71072	188	Promoter (<=1kb)	1	244653103	244705951	52849	1	51029	ENST00000263831.11	0	ENSG00000121644	DESI2	desumoylating isopeptidase 2
chr1	244834990	244835561	572	*	E2F3_1_q01_peak_1430	135	.	8.53122	18.8544	13.5684	368	Promoter (<=1kb)	1	244835616	244843252	7637	1	116228	ENST00000366528.3	-55	ENSG00000203667	COX20	cytochrome c oxidase assembly factor COX20
chr1	244863018	244863497	480	*	E2F3_1_q01_peak_1431	28	.	4.50232	6.68679	2.81131	266	Promoter (<=1kb)	1	244853406	244863106	9701	2	3192	ENST00000440865.2	0	ENSG00000153187	HNRNPU	heterogeneous nuclear ribonucleoprotein U
chr1	244918913	244919121	209	*	E2F3_1_q01_peak_1432	13	.	3.66233	4.32865	1.33908	74	Distal Intergenic	1	244969682	245087837	118156	1	84288	ENST00000366523.6	-50561	ENSG00000203666	EFCAB2	EF-hand calcium binding domain 2
chr1	244970103	244971325	1223	*	E2F3_1_q01_peak_1433	70	.	6.41451	11.9261	7.02282	257	Promoter (<=1kb)	1	244970286	245091806	121521	1	84288	ENST00000497591.5	0	ENSG00000203666	EFCAB2	EF-hand calcium binding domain 2
chr1	245176728	245176923	196	*	E2F3_1_q01_peak_1434	15	.	3.88258	4.80834	1.56829	88	Intron (ENST00000407071.7/55083, intron 2 of 14)	1	245154985	245709432	554448	1	55083	ENST00000407071.7	21743	ENSG00000162849	KIF26B	kinesin family member 26B
chr1	245476637	245476905	269	*	E2F3_1_q01_peak_1435	19	.	4.19906	5.48065	1.99508	45	Intron (ENST00000407071.7/55083, intron 4 of 14)	1	245511002	245709431	198430	1	55083	ENST00000366518.4	-34097	ENSG00000162849	KIF26B	kinesin family member 26B
chr1	246347558	246347722	165	*	E2F3_1_q01_peak_1436	11	.	3.47005	3.95024	1.13743	46	Intron (ENST00000630181.2/64754, intron 2 of 11)	1	245929898	246355335	425438	2	64754	ENST00000453676.5	7613	ENSG00000185420	SMYD3	SET and MYND domain containing 3
chr1	246566085	246566764	680	*	E2F3_1_q01_peak_1437	61	.	6.47299	10.8561	6.10052	312	Promoter (<=1kb)	1	246566444	246648235	81792	1	163882	ENST00000483271.1	0	ENSG00000162852	CNST	consortin, connexin sorting protein
chr1	246696328	246696507	180	*	E2F3_1_q01_peak_1438	14	.	3.89893	4.69898	1.49704	45	Distal Intergenic	1	246690047	246691821	1775	1	102724382	ENST00000442712.1	6281		LOC102724382	uncharacterized LOC102724382
chr1	246724419	246724711	293	*	E2F3_1_q01_peak_1439	38	.	5.35056	8.04413	3.82284	127	Promoter (<=1kb)	1	246724409	246768137	43729	1	51097	ENST00000366510.4	10	ENSG00000143653	SCCPDH	saccharopine dehydrogenase (putative)
chr1	246848833	246849038	206	*	E2F3_1_q01_peak_1440	24	.	4.76368	6.2099	2.47252	96	Promoter (<=1kb)	1	246840962	246849849	8888	2	25909	ENST00000498601.1	811	ENSG00000153207	AHCTF1	AT-hook containing transcription factor 1
chr1	246931869	246932200	332	*	E2F3_1_q01_peak_1441	38	.	5.35056	8.04413	3.82284	102	Promoter (<=1kb)	1	246839098	246931948	92851	2	25909	ENST00000648844.2	0	ENSG00000153207	AHCTF1	AT-hook containing transcription factor 1
chr1	246938648	246939006	359	*	E2F3_1_q01_peak_1442	29	.	5.05961	6.84025	2.91144	244	Distal Intergenic	1	246839098	246931948	92851	2	25909	ENST00000648844.2	-6700	ENSG00000153207	AHCTF1	AT-hook containing transcription factor 1
chr1	246968419	246968838	420	*	E2F3_1_q01_peak_1443	20	.	4.23178	5.5313	2.02782	159	3' UTR	1	246839098	246931948	92851	2	25909	ENST00000648844.2	-36471	ENSG00000153207	AHCTF1	AT-hook containing transcription factor 1
chr1	247007658	247008078	421	*	E2F3_1_q01_peak_1444	27	.	4.79538	6.63077	2.76975	400	Promoter (<=1kb)	1	246945547	247008056	62510	2	57116	ENST00000479214.5	0	ENSG00000197472	ZNF695	zinc finger protein 695
chr1	247210564	247210914	351	*	E2F3_1_q01_peak_1445	20	.	4.31584	5.6617	2.08682	324	Exon (ENST00000606173.1/ENST00000606173.1, exon 1 of 4)	1	247201967	247202060	94	2	100500849	ENST00000640589.1	-8504	ENSG00000283881	MIR3916	microRNA 3916
chr1	247243970	247244163	194	*	E2F3_1_q01_peak_1446	10	.	3.35744	3.77207	1.03898	159	Distal Intergenic	1	247255972	247257210	1239	1	317705	ENST00000472952.3	-11809	ENSG00000197617	VN1R5	vomeronasal 1 receptor 5 (gene/pseudogene)
chr1	247269886	247270164	279	*	E2F3_1_q01_peak_1447	17	.	4.09673	5.13936	1.77498	38	Distal Intergenic	1	247273385	247286489	13105	1	105373273	ENST00000689865.2	-3221	ENSG00000289566	LOC105373273	uncharacterized LOC105373273
chr1	247331079	247331366	288	*	E2F3_1_q01_peak_1448	15	.	3.60621	4.76761	1.54185	254	Promoter (<=1kb)	1	247297412	247331743	34332	2	84838	ENST00000294753.8	377	ENSG00000162714	ZNF496	zinc finger protein 496
chr1	247451608	247451776	169	*	E2F3_1_q01_peak_1449	20	.	4.41517	5.64133	2.08366	96	Exon (ENST00000641613.1/127623, exon 5 of 5)	1	247449118	247458008	8891	2	127623	ENST00000641613.1	6232	ENSG00000177535	OR2B11	olfactory receptor family 2 subfamily B member 11
chr1	247524125	247524314	190	*	E2F3_1_q01_peak_1450	12	.	3.57276	4.11599	1.22617	125	Intron (ENST00000527084.5/148823, intron 1 of 5)	1	247518474	247549119	30646	1	148823	ENST00000531662.1	5651	ENSG00000169224	GCSAML	germinal center associated signaling and motility like
chr1	247863935	247864217	283	*	E2F3_1_q01_peak_1451	15	.	3.93525	4.75676	1.53517	248	Intron (ENST00000366481.4/25893, intron 2 of 5)	1	247857187	247880138	22952	1	25893	ENST00000366481.4	6748	ENSG00000162722	TRIM58	tripartite motif containing 58
chr1	247884655	247885090	436	*	E2F3_1_q01_peak_1452	38	.	5.5856	8.13453	3.89266	386	Distal Intergenic	1	247895587	247896531	945	1	343171	ENST00000360358.3	-10497	ENSG00000238243	OR2W3	olfactory receptor family 2 subfamily W member 3
chr1	247907812	247907976	165	*	E2F3_1_q01_peak_1453	10	.	3.38886	3.82144	1.06669	70	Distal Intergenic	1	247895587	247896531	945	1	343171	ENST00000360358.3	12225	ENSG00000238243	OR2W3	olfactory receptor family 2 subfamily W member 3
chr1	248238592	248238998	407	*	E2F3_1_q01_peak_1454	22	.	4.47589	5.91105	2.25641	175	5' UTR	1	248231417	248244679	13263	1	26245	ENST00000641868.1	7175	ENSG00000171180	OR2M4	olfactory receptor family 2 subfamily M member 4
chr1	248317896	248318120	225	*	E2F3_1_q01_peak_1455	20	.	4.43051	5.57816	2.05682	98	Distal Intergenic	1	248323630	248324568	939	2	391196	ENST00000317965.3	6448	ENSG00000177186	OR2M7	olfactory receptor family 2 subfamily M member 7
chr1	248826018	248826301	284	*	E2F3_1_q01_peak_1456	35	.	5.08745	7.62524	3.50448	39	Promoter (<=1kb)	1	248826377	248826443	67	1	100422879	ENST00000582636.1	-76	ENSG00000264500	MIR3124	microRNA 3124
chr1	248838029	248838227	199	*	E2F3_1_q01_peak_1457	98	.	7.18256	14.9872	9.83252	129	Promoter (<=1kb)	1	248838210	248847208	8999	1	79894	ENST00000510904.5	0	ENSG00000171161	ZNF672	zinc finger protein 672
chr1	248838526	248838804	279	*	E2F3_1_q01_peak_1458	32	.	4.53393	7.307	3.26258	223	Promoter (<=1kb)	1	248838828	248847483	8656	1	79894	ENST00000428515.5	-24	ENSG00000171161	ZNF672	zinc finger protein 672
chr1	248858739	248859143	405	*	E2F3_1_q01_peak_1459	32	.	4.73047	7.34263	3.28953	101	Promoter (<=1kb)	1	248850008	248859085	9078	2	55657	ENST00000306601.9	0	ENSG00000171163	ZNF692	zinc finger protein 692
chr1	248906139	248906501	363	*	E2F3_1_q01_peak_1460	88	.	8.12451	13.9325	8.84256	248	Promoter (<=1kb)	1	248906196	248919946	13751	1	267002	ENST00000355360.8	0	ENSG00000185220	PGBD2	piggyBac transposable element derived 2
chr1	248914700	248914942	243	*	E2F3_1_q01_peak_1461	16	.	4.02908	4.90736	1.62836	41	Intron (ENST00000355360.8/267002, intron 2 of 2)	1	248906372	248917401	11030	1	267002	ENST00000462488.1	8328	ENSG00000185220	PGBD2	piggyBac transposable element derived 2
chr10	10328	10627	300	*	E2F3_1_q01_peak_1462	84	.	8.29552	13.4955	8.43297	47	Distal Intergenic	10	47494	49269	1776	2	347688	ENST00000562809.1	38642	ENSG00000261456	TUBB8	tubulin beta 8 class VIII
chr10	931658	931886	229	*	E2F3_1_q01_peak_1463	28	.	4.85323	6.72165	2.83511	175	Promoter (<=1kb)	10	809497	931705	122209	2	23185	ENST00000316157.8	0	ENSG00000107929	LARP4B	La ribonucleoprotein 4B
chr10	988291	988630	340	*	E2F3_1_q01_peak_1464	16	.	3.94605	4.90601	1.62836	197	Promoter (<=1kb)	10	971146	988341	17196	2	23185	ENST00000381466.2	0	ENSG00000107929	LARP4B	La ribonucleoprotein 4B
chr10	1048771	1049568	798	*	E2F3_1_q01_peak_1465	79	.	7.25821	12.9277	7.91959	518	Promoter (<=1kb)	10	1049538	1132297	82760	1	22884	ENST00000358220.5	0	ENSG00000047056	WDR37	WD repeat domain 37
chr10	1056735	1057056	322	*	E2F3_1_q01_peak_1466	36	.	5.5699	7.86715	3.68953	314	Promoter (<=1kb)	10	1056822	1132152	75331	1	22884	ENST00000704638.1	0	ENSG00000047056	WDR37	WD repeat domain 37
chr10	1348575	1348749	175	*	E2F3_1_q01_peak_1467	12	.	3.59048	4.14492	1.24337	70	Intron (ENST00000381312.6/105, intron 3 of 9)	10	1215676	1240530	24855	2	105	ENST00000469464.1	-108045	ENSG00000185736	ADARB2	adenosine deaminase RNA specific B2 (inactive)
chr10	1499453	1499623	171	*	E2F3_1_q01_peak_1468	14	.	3.76158	4.62296	1.44961	41	Intron (ENST00000381312.6/105, intron 1 of 9)	10	1526637	1556984	30348	1	642394	ENST00000421697.2	-27014	ENSG00000205696	ADARB2-AS1	ADARB2 antisense RNA 1
chr10	2622820	2623010	191	*	E2F3_1_q01_peak_1469	20	.	4.47542	5.65644	2.08366	106	Distal Intergenic	10	2446253	2502200	55948	2	105376351	ENST00000658961.1	-120620		LINC02645	long intergenic non-protein coding RNA 2645
chr10	3173131	3173642	512	*	E2F3_1_q01_peak_1470	35	.	5.31717	7.70739	3.5681	77	Promoter (<=1kb)	10	3137730	3172841	35112	2	10531	ENST00000451104.6	-290	ENSG00000107959	PITRM1	pitrilysin metallopeptidase 1
chr10	4141623	4141847	225	*	E2F3_1_q01_peak_1471	19	.	4.36189	5.45995	1.97852	75	Distal Intergenic	10	4051726	4089013	37288	1	107984195	ENST00000455199.1	89897	ENSG00000227101	LOC107984195	uncharacterized LOC107984195
chr10	4344377	4344543	167	*	E2F3_1_q01_peak_1472	16	.	4.08756	5.00225	1.68867	120	Distal Intergenic	10	4384246	4410612	26367	1	100507059	ENST00000454152.1	-39703	ENSG00000224382	LINC00703	long intergenic non-protein coding RNA 703
chr10	5234419	5234628	210	*	E2F3_1_q01_peak_1473	12	.	3.57276	4.11599	1.22617	129	Exon (ENST00000428920.2/ENST00000428920.2, exon 1 of 2)	10	5266033	5271236	5204	2	110806285	ENST00000449457.1	36608	ENSG00000224034	LINC02561	long intergenic non-protein coding RNA 2561
chr10	5558607	5558794	188	*	E2F3_1_q01_peak_1474	17	.	4.02836	5.03321	1.70853	182	Distal Intergenic	10	5549637	5554329	4693	2	105376380	ENST00000668112.1	-4278	ENSG00000287566	LOC105376380	uncharacterized LOC105376380
chr10	5597112	5597280	169	*	E2F3_1_q01_peak_1475	12	.	3.58464	4.20904	1.27728	41	Promoter (<=1kb)	10	5594984	5596118	1135	2	105376382	ENST00000478294.2	-994	ENSG00000242147	LASTR	lncRNA associated with SART3 regulation of splicing
chr10	5889809	5890044	236	*	E2F3_1_q01_peak_1476	85	.	7.66491	13.5943	8.52574	118	Promoter (<=1kb)	10	5861616	5889893	28278	2	54522	ENST00000380094.10	0	ENSG00000134461	ANKRD16	ankyrin repeat domain 16
chr10	5977503	5977679	177	*	E2F3_1_q01_peak_1477	14	.	3.74346	4.45454	1.4087	16	Promoter (<=1kb)	10	5943639	5977611	33973	2	3601	ENST00000620345.4	0	ENSG00000134470	IL15RA	interleukin 15 receptor subunit alpha
chr10	6134740	6134969	230	*	E2F3_1_q01_peak_1478	12	.	3.62644	4.20398	1.27664	82	Distal Intergenic	10	6144934	6235532	90599	1	5209	ENST00000379789.8	-9965	ENSG00000170525	PFKFB3	6-phosphofructo-2-kinase/fructose-2,6-biphosphatase 3
chr10	6163649	6163863	215	*	E2F3_1_q01_peak_1479	15	.	3.99102	4.84603	1.59192	179	Promoter (<=1kb)	10	6163833	6217177	53345	1	5209	ENST00000639949.1	0	ENSG00000170525	PFKFB3	6-phosphofructo-2-kinase/fructose-2,6-biphosphatase 3
chr10	6758727	6758905	179	*	E2F3_1_q01_peak_1480	12	.	3.57276	4.11599	1.22617	4	Intron (ENST00000650342.1/100507127, intron 3 of 6)	10	6772271	6779180	6910	2	100652997	ENST00000687656.1	20275	ENSG00000281186	LINC00706	long intergenic non-protein coding RNA 706
chr10	11743198	11743368	171	*	E2F3_1_q01_peak_1481	11	.	3.4535	3.92383	1.12218	163	Promoter (<=1kb)	10	11742446	11755581	13136	1	79746	ENST00000420401.5	752	ENSG00000134463	ECHDC3	enoyl-CoA hydratase domain containing 3
chr10	11823354	11823624	271	*	E2F3_1_q01_peak_1482	41	.	5.75508	8.40631	4.10148	191	Promoter (<=1kb)	10	11823356	11872277	48922	1	254427	ENST00000277570.10	0	ENSG00000148426	PROSER2	proline and serine rich 2
chr10	11880271	11880455	185	*	E2F3_1_q01_peak_1483	15	.	3.78897	4.84813	1.59234	47	Intron (ENST00000445498.5/219731, intron 2 of 5)	10	11857289	11874795	17507	2	219731	ENST00000453242.1	-5476	ENSG00000225778	PROSER2-AS1	PROSER2 antisense RNA 1
chr10	11894100	11894270	171	*	E2F3_1_q01_peak_1484	10	.	3.32659	3.72386	1.01316	52	Promoter (<=1kb)	10	11849608	11894700	45093	2	219731	ENST00000445498.5	430	ENSG00000225778	PROSER2-AS1	PROSER2 antisense RNA 1
chr10	11988601	11988877	277	*	E2F3_1_q01_peak_1485	13	.	3.73877	4.39152	1.37485	134	Intron (ENST00000356352.6/26019, intron 7 of 20)	10	11920022	12035897	115876	2	26019	ENST00000356352.6	47020	ENSG00000151461	UPF2	UPF2 regulator of nonsense mediated mRNA decay
chr10	12042960	12043342	383	*	E2F3_1_q01_peak_1486	19	.	4.22212	5.33541	1.90021	15	Promoter (<=1kb)	10	11920023	12043170	123148	2	26019	ENST00000397053.6	0	ENSG00000151461	UPF2	UPF2 regulator of nonsense mediated mRNA decay
chr10	12068761	12069045	285	*	E2F3_1_q01_peak_1487	88	.	7.87072	13.9308	8.84139	192	Promoter (<=1kb)	10	12068954	12123221	54268	1	55526	ENST00000263035.9	0	ENSG00000181192	DHTKD1	dehydrogenase E1 and transketolase domain containing 1
chr10	12129406	12129742	337	*	E2F3_1_q01_peak_1488	45	.	5.96785	9.02853	4.5978	58	Promoter (<=1kb)	10	12129637	12155404	25768	1	55176	ENST00000379051.5	0	ENSG00000065665	SEC61A2	SEC61 translocon subunit alpha 2
chr10	12485508	12485718	211	*	E2F3_1_q01_peak_1489	16	.	4.06788	4.97022	1.6695	139	Intron (ENST00000619168.5/57118, intron 1 of 10)	10	12578753	12578823	71	1	100616151	ENST00000582492.1	-93035	ENSG00000263584	MIR4480	microRNA 4480
chr10	12490012	12490219	208	*	E2F3_1_q01_peak_1490	10	.	3.32659	3.72386	1.01316	4	Intron (ENST00000619168.5/57118, intron 1 of 10)	10	12578753	12578823	71	1	100616151	ENST00000582492.1	-88534	ENSG00000263584	MIR4480	microRNA 4480
chr10	13100149	13100587	439	*	E2F3_1_q01_peak_1491	21	.	4.49743	5.77344	2.16041	353	Promoter (<=1kb)	10	13100159	13109662	9504	1	10133	ENST00000487935.1	0	ENSG00000123240	OPTN	optineurin
chr10	13146415	13146699	285	*	E2F3_1_q01_peak_1492	43	.	6.1052	8.76316	4.38267	156	Distal Intergenic	10	13161558	13211110	49553	1	55388	ENST00000378714.8	-14859	ENSG00000065328	MCM10	minichromosome maintenance 10 replication initiation factor
chr10	13161504	13161779	276	*	E2F3_1_q01_peak_1493	21	.	4.51848	5.80743	2.18358	71	Promoter (<=1kb)	10	13161558	13211110	49553	1	55388	ENST00000378714.8	0	ENSG00000065328	MCM10	minichromosome maintenance 10 replication initiation factor
chr10	13299600	13300129	530	*	E2F3_1_q01_peak_1494	33	.	5.27765	7.39461	3.32683	285	Promoter (<=1kb)	10	13277796	13299763	21968	2	5264	ENST00000396913.6	0	ENSG00000107537	PHYH	phytanoyl-CoA 2-hydroxylase
chr10	13717795	13718070	276	*	E2F3_1_q01_peak_1495	19	.	4.31732	5.38402	1.93	15	Intron (ENST00000357447.7/55691, intron 12 of 24)	10	13710415	13712054	1640	1	105376426	ENST00000412388.1	7380		LOC105376426	uncharacterized LOC105376426
chr10	13790506	13790857	352	*	E2F3_1_q01_peak_1496	17	.	4.1275	5.06756	1.72896	136	Intron (ENST00000357447.7/55691, intron 5 of 24)	10	13747736	13761669	13934	2	55691	ENST00000650137.1	-28837	ENSG00000151474	FRMD4A	FERM domain containing 4A
chr10	13859848	13860120	273	*	E2F3_1_q01_peak_1497	20	.	4.38453	5.49876	2.00467	28	Intron (ENST00000357447.7/55691, intron 2 of 24)	10	13858847	13866304	7458	2	55691	ENST00000649155.1	6184	ENSG00000151474	FRMD4A	FERM domain containing 4A
chr10	13975477	13975700	224	*	E2F3_1_q01_peak_1498	16	.	4.04839	4.93859	1.64794	159	Intron (ENST00000357447.7/55691, intron 2 of 24)	10	13666224	13972369	306146	2	55691	ENST00000264546.10	-3108	ENSG00000151474	FRMD4A	FERM domain containing 4A
chr10	14074243	14074502	260	*	E2F3_1_q01_peak_1499	15	.	3.97226	4.81591	1.57118	212	Promoter (<=1kb)	10	14074284	14087605	13322	1	101928453	ENST00000451617.1	0		LOC101928453	uncharacterized LOC101928453
chr10	14185696	14185949	254	*	E2F3_1_q01_peak_1500	77	.	7.40773	12.763	7.76871	63	Intron (ENST00000357447.7/55691, intron 2 of 24)	10	13858847	14174363	315517	2	55691	ENST00000649423.1	-11333	ENSG00000151474	FRMD4A	FERM domain containing 4A
chr10	14540530	14540810	281	*	E2F3_1_q01_peak_1501	22	.	4.56116	5.87662	2.23467	99	Intron (ENST00000378470.5/83641, intron 1 of 3)	10	14521207	14532710	11504	2	83641	ENST00000489100.5	-7820	ENSG00000065809	FAM107B	family with sequence similarity 107 member B
chr10	14653554	14653847	294	*	E2F3_1_q01_peak_1502	21	.	4.47658	5.73984	2.13795	217	Promoter (<=1kb)	10	14652742	14661691	8950	1	105376429	ENST00000443282.1	812	ENSG00000236495	LOC105376429	uncharacterized LOC105376429
chr10	14878058	14878347	290	*	E2F3_1_q01_peak_1503	30	.	5.18025	7.03782	3.06415	269	Promoter (<=1kb)	10	14878820	14904315	25496	1	79723	ENST00000378331.5	-473	ENSG00000152455	SUV39H2	SUV39H2 histone lysine methyltransferase
chr10	14878567	14878912	346	*	E2F3_1_q01_peak_1504	11	.	3.47005	3.95024	1.13743	137	Promoter (<=1kb)	10	14878820	14904315	25496	1	79723	ENST00000378331.5	0	ENSG00000152455	SUV39H2	SUV39H2 histone lysine methyltransferase
chr10	14959317	14959563	247	*	E2F3_1_q01_peak_1505	14	.	3.77693	4.50679	1.4087	67	Promoter (<=1kb)	10	14959388	14972857	13470	1	644890	ENST00000407572.6	0	ENSG00000197889	MEIG1	meiosis/spermiogenesis associated 1
chr10	15168548	15168713	166	*	E2F3_1_q01_peak_1506	22	.	4.45752	5.88235	2.2376	138	Promoter (<=1kb)	10	15105770	15168693	62924	2	9397	ENST00000378165.9	0	ENSG00000152465	NMT2	N-myristoyltransferase 2
chr10	15185304	15185564	261	*	E2F3_1_q01_peak_1507	17	.	4.18889	5.16877	1.79354	217	Distal Intergenic	10	15105770	15168693	62924	2	9397	ENST00000378165.9	-16611	ENSG00000152465	NMT2	N-myristoyltransferase 2
chr10	15885519	15885693	175	*	E2F3_1_q01_peak_1508	38	.	5.75411	8.01747	3.80421	95	Distal Intergenic	10	15778174	15860507	82334	2	80013	ENST00000277632.8	-25012	ENSG00000148481	MINDY3	MINDY lysine 48 deubiquitinase 3
chr10	16417875	16418083	209	*	E2F3_1_q01_peak_1509	18	.	4.20976	5.20341	1.81487	147	Distal Intergenic	10	16436943	16513745	76803	1	9317	ENST00000423462.6	-18860	ENSG00000165983	PTER	phosphotriesterase related
chr10	16817242	16817786	545	*	E2F3_1_q01_peak_1510	59	.	7.00725	10.7319	5.99296	209	Promoter (<=1kb)	10	16817699	16821207	3509	1	105376435	ENST00000655281.1	0	ENSG00000286958	LOC105376435	uncharacterized LOC105376435
chr10	17201131	17201382	252	*	E2F3_1_q01_peak_1511	20	.	4.47542	5.65644	2.08366	20	Promoter (<=1kb)	10	17171556	17201428	29873	2	1787	ENST00000486947.5	46	ENSG00000107614	TRDMT1	tRNA aspartic acid methyltransferase 1
chr10	17228556	17228820	265	*	E2F3_1_q01_peak_1512	23	.	4.39388	6.00278	2.32176	62	Promoter (<=1kb)	10	17228515	17229870	1356	1	7431	ENST00000478746.1	41	ENSG00000026025	VIM	vimentin
chr10	17616744	17617063	320	*	E2F3_1_q01_peak_1513	22	.	4.53972	5.84182	2.20852	186	Promoter (<=1kb)	10	17599074	17617235	18162	2	9200	ENST00000466335.1	172	ENSG00000165996	HACD1	3-hydroxyacyl-CoA dehydratase 1
chr10	17914609	17914913	305	*	E2F3_1_q01_peak_1514	49	.	6.25118	9.48464	4.96186	238	Distal Intergenic	10	17951839	18043292	91454	1	221074	ENST00000539911.5	-36926	ENSG00000148482	SLC39A12	solute carrier family 39 member 12
chr10	20767805	20768034	230	*	E2F3_1_q01_peak_1515	17	.	4.18889	5.16877	1.79354	55	Distal Intergenic	10	20813740	20815825	2086	2	10529	ENST00000492325.5	47791	ENSG00000078114	NEBL	nebulette
chr10	21194709	21194997	289	*	E2F3_1_q01_peak_1516	18	.	4.20976	5.20341	1.81487	124	Intron (ENST00000675702.1/10529, intron 3 of 8)	10	20780050	21174931	394882	2	10529	ENST00000675700.1	-19778	ENSG00000078114	NEBL	nebulette
chr10	21373032	21373214	183	*	E2F3_1_q01_peak_1517	19	.	4.31732	5.38402	1.93	149	Promoter (<=1kb)	10	21340233	21372950	32718	2	105376444	ENST00000433460.1	-82	ENSG00000230109	LINC02643	long intergenic non-protein coding RNA 2643
chr10	21496534	21497043	510	*	E2F3_1_q01_peak_1518	21	.	4.40332	5.79778	2.1788	213	Promoter (<=1kb)	10	21496562	21496641	80	2	100302129	ENST00000410139.1	0	ENSG00000222071	MIR1915	microRNA 1915
chr10	21509566	21509789	224	*	E2F3_1_q01_peak_1519	14	.	3.83607	4.55809	1.4087	76	Distal Intergenic	10	21492658	21497260	4603	2	399726	ENST00000658000.1	-12306	ENSG00000204682	MIR1915HG	MIR1915 host gene
chr10	21525660	21526392	733	*	E2F3_1_q01_peak_1520	57	.	6.24956	10.4923	5.78964	153	Promoter (<=1kb)	10	21513475	21525682	12208	2	387640	ENST00000449193.7	0	ENSG00000180592	SKIDA1	SKI/DACH domain containing 1
chr10	21533761	21534575	815	*	E2F3_1_q01_peak_1521	35	.	5.29596	7.67378	3.54187	339	Promoter (<=1kb)	10	21534232	21557182	22951	1	8028	ENST00000377100.8	0	ENSG00000078403	MLLT10	MLLT10 histone lysine methyltransferase DOT1L cofactor
chr10	21571301	21571487	187	*	E2F3_1_q01_peak_1522	20	.	4.47542	5.65644	2.08366	44	Promoter (<=1kb)	10	21571985	21670665	98681	1	8028	ENST00000652258.1	-498	ENSG00000078403	MLLT10	MLLT10 histone lysine methyltransferase DOT1L cofactor
chr10	21705199	21705391	193	*	E2F3_1_q01_peak_1523	19	.	4.33949	5.42171	1.95537	88	Intron (ENST00000631589.1/8028, intron 13 of 22)	10	21673578	21713922	40345	1	8028	ENST00000420525.1	31621	ENSG00000078403	MLLT10	MLLT10 histone lysine methyltransferase DOT1L cofactor
chr10	22003369	22003979	611	*	E2F3_1_q01_peak_1524	29	.	5.10719	6.91788	2.97295	329	Promoter (<=1kb)	10	21756548	22003730	247183	2	64215	ENST00000376980.8	0	ENSG00000136770	DNAJC1	DnaJ heat shock protein family (Hsp40) member C1
chr10	22316668	22317008	341	*	E2F3_1_q01_peak_1525	17	.	4.1275	5.06756	1.72896	202	Promoter (<=1kb)	10	22316735	22318826	2092	1	23412	ENST00000468469.5	0	ENSG00000148444	COMMD3	COMM domain containing 3
chr10	22429397	22429602	206	*	E2F3_1_q01_peak_1526	12	.	3.60837	4.17424	1.25852	8	Intron (ENST00000487973.1/105376449, intron 2 of 3)	10	22391805	22454224	62420	1	105376449	ENST00000487973.1	37592		LOC105376449	uncharacterized LOC105376449
chr10	22620526	22620729	204	*	E2F3_1_q01_peak_1527	41	.	5.89643	8.40805	4.10243	168	Intron (ENST00000376573.9/5305, intron 1 of 9)	10	22607818	22609717	1900	2	5305	ENST00000432610.1	-10809	ENSG00000150867	PIP4K2A	phosphatidylinositol-5-phosphate 4-kinase type 2 alpha
chr10	22714034	22714296	263	*	E2F3_1_q01_peak_1528	20	.	4.38453	5.49876	2.00467	36	Promoter (<=1kb)	10	22537015	22714108	177094	2	5305	ENST00000545335.5	0	ENSG00000150867	PIP4K2A	phosphatidylinositol-5-phosphate 4-kinase type 2 alpha
chr10	23438751	23439047	297	*	E2F3_1_q01_peak_1529	27	.	4.75758	6.57145	2.73018	94	Promoter (<=1kb)	10	23439075	23442377	3303	1	220213	ENST00000376495.5	-28	ENSG00000165312	OTUD1	OTU deubiquitinase 1
chr10	23665739	23666058	320	*	E2F3_1_q01_peak_1530	28	.	5.11476	6.81174	2.89067	41	Distal Intergenic	10	23694746	24547843	853098	1	56243	ENST00000376462.5	-28688	ENSG00000120549	KIAA1217	KIAA1217
chr10	24469982	24470296	315	*	E2F3_1_q01_peak_1531	16	.	4.04839	4.93859	1.64794	245	Intron (ENST00000376462.5/56243, intron 6 of 18)	10	24466531	24547843	81313	1	56243	ENST00000396445.5	3451	ENSG00000120549	KIAA1217	KIAA1217
chr10	25016413	25017072	660	*	E2F3_1_q01_peak_1532	34	.	5.21279	7.54209	3.44062	409	Promoter (<=1kb)	10	25016612	25026664	10053	1	79896	ENST00000376356.5	0	ENSG00000185875	THNSL1	threonine synthase like 1
chr10	25933769	25933950	182	*	E2F3_1_q01_peak_1533	19	.	4.29728	5.45387	1.97701	128	Promoter (<=1kb)	10	25924448	25933710	9263	2	101929073	ENST00000452911.1	-59	ENSG00000226304	LOC101929073	uncharacterized LOC101929073
chr10	26293802	26293990	189	*	E2F3_1_q01_peak_1534	11	.	3.52066	4.03149	1.18061	35	Intron (ENST00000259271.7/2572, intron 15 of 16)	10	26218193	26224760	6568	1	2572	ENST00000376248.1	75609	ENSG00000136750	GAD2	glutamate decarboxylase 2
chr10	26697910	26698079	170	*	E2F3_1_q01_peak_1535	26	.	4.66563	6.42738	2.62565	94	Promoter (<=1kb)	10	26697701	26746798	49098	1	23590	ENST00000376215.10	209	ENSG00000148459	PDSS1	decaprenyl diphosphate synthase subunit 1
chr10	26860240	26861153	914	*	E2F3_1_q01_peak_1536	44	.	5.67075	8.86537	4.46584	72	Promoter (<=1kb)	10	26746593	26860892	114300	2	10006	ENST00000376170.8	0	ENSG00000136754	ABI1	abl interactor 1
chr10	27105719	27105914	196	*	E2F3_1_q01_peak_1537	15	.	3.93525	4.75676	1.53517	120	Distal Intergenic	10	27035673	27100494	64822	2	22852	ENST00000676420.1	-5225	ENSG00000107890	ANKRD26	ankyrin repeat domain containing 26
chr10	27155154	27155694	541	*	E2F3_1_q01_peak_1538	52	.	6.06314	9.83218	5.24905	76	Promoter (<=1kb)	10	27145419	27155266	9848	2	10730	ENST00000477432.1	0	ENSG00000136758	YME1L1	YME1 like 1 ATPase
chr10	27240564	27240942	379	*	E2F3_1_q01_peak_1539	83	.	7.04113	13.4134	8.35644	36	Promoter (<=1kb)	10	27168135	27240784	72650	2	91452	ENST00000677440.1	0	ENSG00000107897	ACBD5	acyl-CoA binding domain containing 5
chr10	27258988	27259326	339	*	E2F3_1_q01_peak_1540	30	.	5.18025	7.03782	3.06415	4	Promoter (<=1kb)	10	27258762	27288824	30063	1	101060171	ENST00000576034.5	226		ODAD2P1	outer dynein arm docking complex subunit 2 pseudogene 1
chr10	27472606	27472827	222	*	E2F3_1_q01_peak_1541	13	.	3.71956	4.35911	1.35687	38	Distal Intergenic	10	27504174	27542237	38064	1	22931	ENST00000611151.5	-31347	ENSG00000099246	RAB18	RAB18, member RAS oncogene family
chr10	27491879	27492093	215	*	E2F3_1_q01_peak_1542	13	.	3.66312	4.2647	1.30787	183	Distal Intergenic	10	27504174	27542237	38064	1	22931	ENST00000611151.5	-12081	ENSG00000099246	RAB18	RAB18, member RAS oncogene family
chr10	28302819	28303139	321	*	E2F3_1_q01_peak_1543	93	.	7.90898	14.4257	9.30538	253	Promoter (<=1kb)	10	28050993	28303064	252072	2	143098	ENST00000683449.1	0	ENSG00000150054	MPP7	MAGUK p55 scaffold protein 7
chr10	28344019	28344198	180	*	E2F3_1_q01_peak_1544	14	.	3.83607	4.55809	1.4087	115	Distal Intergenic	10	28054143	28334486	280344	2	143098	ENST00000441595.2	-9533	ENSG00000150054	MPP7	MAGUK p55 scaffold protein 7
chr10	28532151	28532481	331	*	E2F3_1_q01_peak_1545	27	.	4.59888	6.57302	2.73018	44	Promoter (<=1kb)	10	28522685	28532395	9711	2	220906	ENST00000528337.2	0		WAC-AS1	WAC antisense RNA 1 (head to head)
chr10	28532739	28533095	357	*	E2F3_1_q01_peak_1546	34	.	5.01696	7.51283	3.41736	72	Promoter (<=1kb)	10	28522652	28532743	10092	2	220906	ENST00000527986.5	0		WAC-AS1	WAC antisense RNA 1 (head to head)
chr10	28628341	28628534	194	*	E2F3_1_q01_peak_1547	14	.	3.74699	4.60066	1.43655	2	Distal Intergenic	10	28614999	28618041	3043	1	51322	ENST00000480474.2	13342	ENSG00000095787	WAC	WW domain containing adaptor with coiled-coil
chr10	28677444	28677736	293	*	E2F3_1_q01_peak_1548	44	.	5.84739	8.83571	4.44193	105	Promoter (<=1kb)	10	28677510	28682677	5168	1	25805	ENST00000497699.1	0	ENSG00000095739	BAMBI	BMP and activin membrane bound inhibitor
chr10	29421606	29421816	211	*	E2F3_1_q01_peak_1549	28	.	5.06344	6.72153	2.83511	121	Exon (ENST00000427063.8/102724316, exon 3 of 3)	10	29410243	29469122	58880	1	102724316	ENST00000455774.1	11363	ENSG00000291093	SVIL-AS1	SVIL antisense RNA 1
chr10	29621508	29621700	193	*	E2F3_1_q01_peak_1550	12	.	3.59048	4.14492	1.24337	124	Intron (ENST00000355867.9/6840, intron 1 of 37)	10	29555079	29634959	79881	2	6840	ENST00000674350.1	13259	ENSG00000197321	SVIL	supervillin
chr10	29659173	29659441	269	*	E2F3_1_q01_peak_1551	21	.	4.42124	5.82572	2.19671	183	Intron (ENST00000375400.7/6840, intron 2 of 35)	10	29555090	29647255	92166	2	6840	ENST00000483758.1	-11918	ENSG00000197321	SVIL	supervillin
chr10	29736349	29736758	410	*	E2F3_1_q01_peak_1552	22	.	4.36212	5.95322	2.28724	162	Promoter (<=1kb)	10	29457361	29736959	279599	2	6840	ENST00000674475.1	201	ENSG00000197321	SVIL	supervillin
chr10	29784467	29784653	187	*	E2F3_1_q01_peak_1553	70	.	7.55464	11.9329	7.02807	83	Distal Intergenic	10	29457361	29736959	279599	2	6840	ENST00000674475.1	-47508	ENSG00000197321	SVIL	supervillin
chr10	29998244	29998411	168	*	E2F3_1_q01_peak_1554	23	.	4.40993	6.02784	2.34071	27	Promoter (2-3kb)	10	29991111	30001119	10009	2	107984218	ENST00000693172.2	2708		LOC107984218	uncharacterized LOC107984218
chr10	30176410	30176622	213	*	E2F3_1_q01_peak_1555	12	.	3.62644	4.20398	1.27664	151	Distal Intergenic	10	30047532	30115494	67963	2	57608	ENST00000465712.1	-60916	ENSG00000165757	JCAD	junctional cadherin 5 associated
chr10	30348892	30349244	353	*	E2F3_1_q01_peak_1556	14	.	3.811	4.56018	1.4087	318	Promoter (<=1kb)	10	30326564	30348977	22414	2	55149	ENST00000417581.1	0	ENSG00000107951	MTPAP	mitochondrial poly(A) polymerase
chr10	30365036	30365300	265	*	E2F3_1_q01_peak_1557	18	.	4.05789	5.26251	1.85484	205	Exon (ENST00000488290.5/55149, exon 8 of 17)	10	30368597	30368665	69	2	102466227	ENST00000611134.1	3365	ENSG00000284277	MIR7162	microRNA 7162
chr10	30433441	30434024	584	*	E2F3_1_q01_peak_1558	20	.	3.77482	5.48916	2.00032	467	Promoter (<=1kb)	10	30434021	30461833	27813	1	1326	ENST00000542547.5	0	ENSG00000107968	MAP3K8	mitogen-activated protein kinase kinase kinase 8
chr10	30434315	30434655	341	*	E2F3_1_q01_peak_1559	43	.	4.98116	8.70442	4.33379	281	Promoter (<=1kb)	10	30434665	30450422	15758	1	1326	ENST00000413724.5	-10	ENSG00000107968	MAP3K8	mitogen-activated protein kinase kinase kinase 8
chr10	30462837	30463088	252	*	E2F3_1_q01_peak_1560	12	.	3.60837	4.17424	1.25852	24	Distal Intergenic	10	30439177	30450638	11462	1	1326	ENST00000430603.1	23660	ENSG00000107968	MAP3K8	mitogen-activated protein kinase kinase kinase 8
chr10	31031669	31032431	763	*	E2F3_1_q01_peak_1561	34	.	5.25405	7.60739	3.4924	707	Promoter (<=1kb)	10	30844632	31031865	187234	2	220929	ENST00000436087.7	0	ENSG00000183621	ZNF438	zinc finger protein 438
chr10	31071206	31071412	207	*	E2F3_1_q01_peak_1562	19	.	4.29728	5.45387	1.97701	28	Intron (ENST00000658872.1/105376481, intron 1 of 2)	10	31033089	31143813	110725	1	105376481	ENST00000658872.1	38117		LOC105376481	uncharacterized LOC105376481
chr10	31551600	31551768	169	*	E2F3_1_q01_peak_1563	13	.	3.70056	4.32718	1.33908	42	Distal Intergenic	10	31608500	31620862	12363	2	105376484	ENST00000662998.1	69094		LOC105376484	uncharacterized LOC105376484
chr10	31603375	31603601	227	*	E2F3_1_q01_peak_1564	17	.	3.94015	5.08097	1.7391	73	Exon (ENST00000672831.1/ENST00000672831.1, exon 1 of 1)	10	31608500	31620862	12363	2	105376484	ENST00000662998.1	17261		LOC105376484	uncharacterized LOC105376484
chr10	31928670	31929172	503	*	E2F3_1_q01_peak_1565	34	.	5.0344	7.54065	3.44062	407	Promoter (<=1kb)	10	31805398	31928831	123434	2	94134	ENST00000344936.7	0	ENSG00000165322	ARHGAP12	Rho GTPase activating protein 12
chr10	32004079	32004446	368	*	E2F3_1_q01_peak_1566	20	.	4.33587	5.515	2.01492	80	Distal Intergenic	10	32017207	32021094	3888	2	3799	ENST00000493889.1	16648	ENSG00000170759	KIF5B	kinesin family member 5B
chr10	32139536	32139788	253	*	E2F3_1_q01_peak_1567	46	.	5.79644	9.06689	4.62772	73	Distal Intergenic	10	32009015	32056425	47411	2	3799	ENST00000302418.5	-83111	ENSG00000170759	KIF5B	kinesin family member 5B
chr10	32541750	32541987	238	*	E2F3_1_q01_peak_1568	16	.	4.04839	4.93859	1.64794	68	Promoter (1-2kb)	10	32543300	32574484	31185	1	79741	ENST00000639041.1	-1313	ENSG00000216937	CCDC7	coiled-coil domain containing 7
chr10	32661963	32662259	297	*	E2F3_1_q01_peak_1569	20	.	4.43051	5.57816	2.05682	266	Intron (ENST00000639629.2/79741, intron 21 of 43)	10	32686019	32876445	190427	1	79741	ENST00000375028.9	-23760	ENSG00000216937	CCDC7	coiled-coil domain containing 7
chr10	32746203	32746460	258	*	E2F3_1_q01_peak_1570	17	.	4.18889	5.16877	1.79354	211	Intron (ENST00000639629.2/79741, intron 29 of 43)	10	32686019	32876445	190427	1	79741	ENST00000375028.9	60184	ENSG00000216937	CCDC7	coiled-coil domain containing 7
chr10	32784518	32784722	205	*	E2F3_1_q01_peak_1571	14	.	3.88102	4.67059	1.47798	35	Intron (ENST00000639629.2/79741, intron 30 of 43)	10	32686019	32876445	190427	1	79741	ENST00000375028.9	98499	ENSG00000216937	CCDC7	coiled-coil domain containing 7
chr10	32829122	32829309	188	*	E2F3_1_q01_peak_1572	10	.	3.35744	3.77207	1.03898	123	Intron (ENST00000639629.2/79741, intron 33 of 43)	10	32901564	32912064	10501	2	3688	ENST00000494395.1	82755	ENSG00000150093	ITGB1	integrin subunit beta 1
chr10	32957762	32957939	178	*	E2F3_1_q01_peak_1573	12	.	3.42775	4.11543	1.22617	25	Promoter (<=1kb)	10	32900319	32957894	57576	2	3688	ENST00000396033.6	0	ENSG00000150093	ITGB1	integrin subunit beta 1
chr10	33005471	33005819	349	*	E2F3_1_q01_peak_1574	73	.	7.33886	12.2607	7.30939	58	Promoter (<=1kb)	10	32922778	33005792	83015	2	3688	ENST00000475184.6	0	ENSG00000150093	ITGB1	integrin subunit beta 1
chr10	33365595	33365771	177	*	E2F3_1_q01_peak_1575	11	.	3.4535	3.92383	1.12218	97	Distal Intergenic	10	33177492	33336262	158771	2	8829	ENST00000265371.8	-29333	ENSG00000099250	NRP1	neuropilin 1
chr10	34319380	34319687	308	*	E2F3_1_q01_peak_1576	17	.	4.1275	5.06756	1.72896	21	Intron (ENST00000545260.5/56288, intron 17 of 22)	10	34269787	34336320	66534	2	56288	ENST00000466092.1	16633	ENSG00000148498	PARD3	par-3 family cell polarity regulator
chr10	34556679	34556999	321	*	E2F3_1_q01_peak_1577	41	.	5.80541	8.48742	4.16539	165	Intron (ENST00000545260.5/56288, intron 2 of 22)	10	34109561	34679686	570126	2	56288	ENST00000696673.1	122687	ENSG00000148498	PARD3	par-3 family cell polarity regulator
chr10	34642047	34642384	338	*	E2F3_1_q01_peak_1578	15	.	3.85161	4.76079	1.53677	70	Intron (ENST00000545260.5/56288, intron 2 of 22)	10	34109561	34679686	570126	2	56288	ENST00000696673.1	37302	ENSG00000148498	PARD3	par-3 family cell polarity regulator
chr10	34814382	34814730	349	*	E2F3_1_q01_peak_1579	16	.	3.86996	4.97285	1.6705	262	Promoter (<=1kb)	10	34109561	34815296	705736	2	56288	ENST00000346874.9	566	ENSG00000148498	PARD3	par-3 family cell polarity regulator
chr10	35196073	35196244	172	*	E2F3_1_q01_peak_1580	24	.	4.68838	6.2451	2.49715	123	Promoter (<=1kb)	10	35196009	35211876	15868	1	1390	ENST00000490511.1	64	ENSG00000095794	CREM	cAMP responsive element modulator
chr10	35642402	35642757	356	*	E2F3_1_q01_peak_1581	20	.	4.1378	5.60302	2.0762	15	Promoter (<=1kb)	10	35638247	35642296	4050	2	8325	ENST00000374694.3	-106	ENSG00000177283	FZD8	frizzled class receptor 8
chr10	35672078	35672302	225	*	E2F3_1_q01_peak_1582	21	.	4.49743	5.77344	2.16041	179	Distal Intergenic	10	35638247	35642296	4050	2	8325	ENST00000374694.3	-29782	ENSG00000177283	FZD8	frizzled class receptor 8
chr10	35882153	35882331	179	*	E2F3_1_q01_peak_1583	28	.	4.98989	6.7271	2.83783	108	Distal Intergenic	10	35896874	35898963	2090	2	105376495	ENST00000442783.1	16632		LINC02630	long intergenic non-protein coding RNA 2630
chr10	36065094	36065377	284	*	E2F3_1_q01_peak_1584	22	.	4.60467	5.94749	2.28379	42	Distal Intergenic	10	35896874	35898963	2090	2	105376495	ENST00000442783.1	-166131		LINC02630	long intergenic non-protein coding RNA 2630
chr10	36127236	36127457	222	*	E2F3_1_q01_peak_1585	17	.	4.18889	5.16877	1.79354	93	Distal Intergenic	10	35896874	35898963	2090	2	105376495	ENST00000442783.1	-228273		LINC02630	long intergenic non-protein coding RNA 2630
chr10	36437455	36437633	179	*	E2F3_1_q01_peak_1586	12	.	3.60837	4.17424	1.25852	13	Promoter (1-2kb)	10	36438661	36438788	128	1	124900298	ENST00000390846.1	-1028	ENSG00000274458	LOC124900298	small nucleolar RNA SNORA40
chr10	36748433	36748688	256	*	E2F3_1_q01_peak_1587	58	.	7.0328	10.5604	5.84508	120	Distal Intergenic	10	36438661	36438788	128	1	124900298	ENST00000390846.1	309772	ENSG00000274458	LOC124900298	small nucleolar RNA SNORA40
chr10	36834761	36834934	174	*	E2F3_1_q01_peak_1588	13	.	3.70056	4.32718	1.33908	137	Distal Intergenic	10	37125598	37232567	106970	1	91074	ENST00000361713.2	-290664	ENSG00000148513	ANKRD30A	ankyrin repeat domain 30A
chr10	36989673	36989837	165	*	E2F3_1_q01_peak_1589	15	.	3.95367	4.78616	1.55305	72	Distal Intergenic	10	37125598	37232567	106970	1	91074	ENST00000361713.2	-135761	ENSG00000148513	ANKRD30A	ankyrin repeat domain 30A
chr10	37265714	37265902	189	*	E2F3_1_q01_peak_1590	11	.	3.52066	4.03149	1.18061	66	Intron (ENST00000420453.1/91074, intron 4 of 5)	10	37248118	37315801	67684	1	91074	ENST00000420453.1	17596	ENSG00000148513	ANKRD30A	ankyrin repeat domain 30A
chr10	37533636	37533978	343	*	E2F3_1_q01_peak_1591	21	.	4.45592	5.70663	2.11563	35	Intron (ENST00000425494.1/ENST00000425494.1, intron 3 of 4)	10	37315267	37347031	31765	1	101929520	ENST00000606476.1	218369	ENSG00000290801	LINC00993	long intergenic non-protein coding RNA 993
chr10	37680444	37680611	168	*	E2F3_1_q01_peak_1592	18	.	4.01292	5.19314	1.81026	15	Distal Intergenic	10	37775371	37784131	8761	2	57209	ENST00000432530.1	103520	ENSG00000198105	ZNF248	zinc finger protein 248
chr10	37857776	37858119	344	*	E2F3_1_q01_peak_1593	34	.	5.3478	7.50721	3.41493	77	Promoter (<=1kb)	10	37828765	37858084	29320	2	57209	ENST00000357328.8	0	ENSG00000198105	ZNF248	zinc finger protein 248
chr10	37976324	37976829	506	*	E2F3_1_q01_peak_1594	58	.	6.71415	10.5431	5.83326	280	Promoter (<=1kb)	10	37976825	37992467	15643	1	105376499	ENST00000412789.1	0		ZNF25-DT	ZNF25 divergent transcript
chr10	38010582	38011270	689	*	E2F3_1_q01_peak_1595	58	.	6.50673	10.5477	5.83702	236	Promoter (<=1kb)	10	38010650	38060063	49414	1	7581	ENST00000307441.13	0	ENSG00000189180	ZNF33A	zinc finger protein 33A
chr10	38022443	38022626	184	*	E2F3_1_q01_peak_1596	14	.	3.83607	4.55809	1.4087	21	Intron (ENST00000307441.13/7581, intron 5 of 5)	10	38010699	38054538	43840	1	7581	ENST00000478556.1	11744	ENSG00000189180	ZNF33A	zinc finger protein 33A
chr10	38094694	38094887	194	*	E2F3_1_q01_peak_1597	20	.	4.38453	5.49876	2.00467	33	Promoter (<=1kb)	10	38094368	38360098	265731	1	7587	ENST00000640275.1	326	ENSG00000075407	ZNF37A	zinc finger protein 37A
chr10	38176184	38176467	284	*	E2F3_1_q01_peak_1598	10	.	3.25336	3.70718	1.00452	87	Promoter (<=1kb)	10	38175990	38212417	36428	1	100129055	ENST00000638066.1	194		CCNYL4	cyclin Y like 4 (pseudogene)
chr10	38201972	38202138	167	*	E2F3_1_q01_peak_1599	19	.	4.01396	5.40934	1.94756	38	Intron (ENST00000640275.1/7587, intron 12 of 17)	10	38175990	38212417	36428	1	100129055	ENST00000638066.1	25982		CCNYL4	cyclin Y like 4 (pseudogene)
chr10	38527420	38527764	345	*	E2F3_1_q01_peak_1600	49	.	5.03265	9.46361	4.94308	155	Distal Intergenic	10	38407631	38417204	9574	1	101929540	ENST00000634512.1	119789		LOC101929540	uncharacterized LOC101929540
chr10	38528298	38528936	639	*	E2F3_1_q01_peak_1601	113	.	7.27633	16.5399	11.3128	351	Distal Intergenic	10	38407631	38417204	9574	1	101929540	ENST00000634512.1	120667		LOC101929540	uncharacterized LOC101929540
chr10	38793302	38793617	316	*	E2F3_1_q01_peak_1602	14	.	3.83607	4.55809	1.4087	171	Distal Intergenic	10	38696424	38697902	1479	1	399746	ENST00000448440.1	96878		ACTR3BP5	ACTR3B pseudogene 5
chr10	38918840	38919050	211	*	E2F3_1_q01_peak_1603	17	.	4.04524	5.05937	1.72518	35	Distal Intergenic	10	38696424	38697902	1479	1	399746	ENST00000448440.1	222416		ACTR3BP5	ACTR3B pseudogene 5
chr10	40829602	40829767	166	*	E2F3_1_q01_peak_1604	47	.	6.39345	9.26843	4.78434	111	Distal Intergenic	10	42242721	42276842	34122	1	101929373	ENST00000622823.4	-1412954		LOC101929373	uncharacterized LOC101929373
chr10	41809561	41809741	181	*	E2F3_1_q01_peak_1605	20	.	4.47542	5.65644	2.08366	9	Distal Intergenic	10	42242721	42276842	34122	1	101929373	ENST00000622823.4	-432980		LOC101929373	uncharacterized LOC101929373
chr10	42079650	42079834	185	*	E2F3_1_q01_peak_1606	28	.	5.11476	6.81174	2.89067	119	Distal Intergenic	10	42242721	42276842	34122	1	101929373	ENST00000622823.4	-162887		LOC101929373	uncharacterized LOC101929373
chr10	42378407	42378724	318	*	E2F3_1_q01_peak_1607	28	.	4.98989	6.7271	2.83783	196	Distal Intergenic	10	42254072	42367993	113922	2	441666	ENST00000701816.1	-10414	ENSG00000291065	LOC441666	zinc finger protein 91 pseudogene
chr10	42638184	42638747	564	*	E2F3_1_q01_peak_1608	41	.	5.64237	8.50859	4.18309	121	Promoter (<=1kb)	10	42638252	42645542	7291	1	105378268	ENST00000649715.3	0	ENSG00000285884	LOC105378268	uncharacterized LOC105378268
chr10	42782671	42782851	181	*	E2F3_1_q01_peak_1609	17	.	3.92591	5.05903	1.72518	84	Promoter (<=1kb)	10	42782795	42834937	52143	1	9790	ENST00000374518.6	0	ENSG00000165733	BMS1	BMS1 ribosome biogenesis factor
chr10	42898176	42898532	357	*	E2F3_1_q01_peak_1610	21	.	4.33306	5.68844	2.10404	68	Distal Intergenic	10	42871521	42874060	2540	1	101929445	ENST00000421320.1	26655	ENSG00000234944	LINC02623	long intergenic non-protein coding RNA 2623
chr10	42999673	42999876	204	*	E2F3_1_q01_peak_1611	23	.	3.93553	6.00716	2.32565	117	Promoter (2-3kb)	10	42997563	42997681	119	1	100847014	ENST00000579544.1	2110	ENSG00000263795	MIR5100	microRNA 5100
chr10	43048732	43048917	186	*	E2F3_1_q01_peak_1612	19	.	3.85175	5.38127	1.93	154	Distal Intergenic	10	43077064	43127435	50372	1	5979	ENST00000671844.1	-28147	ENSG00000165731	RET	ret proto-oncogene
chr10	43263775	43264058	284	*	E2F3_1_q01_peak_1613	22	.	3.76598	5.9567	2.28996	173	Intron (ENST00000395810.6/221002, intron 1 of 12)	10	43194535	43267065	72531	2	221002	ENST00000395810.6	3007	ENSG00000198915	RASGEF1A	RasGEF domain family member 1A
chr10	43377425	43377758	334	*	E2F3_1_q01_peak_1614	14	.	3.45152	4.52169	1.4087	229	Promoter (2-3kb)	10	43374469	43376335	1867	1	53828	ENST00000479189.1	2956	ENSG00000150201	FXYD4	FXYD domain containing ion transport regulator 4
chr10	43396351	43396702	352	*	E2F3_1_q01_peak_1615	20	.	3.55223	5.56517	2.05064	40	Promoter (<=1kb)	10	43387643	43396817	9175	2	3185	ENST00000498176.1	115	ENSG00000169813	HNRNPF	heterogeneous nuclear ribonucleoprotein F
chr10	43397059	43397404	346	*	E2F3_1_q01_peak_1616	64	.	5.41949	11.2654	6.44731	197	Promoter (<=1kb)	10	43385617	43397346	11730	2	3185	ENST00000544000.5	0	ENSG00000169813	HNRNPF	heterogeneous nuclear ribonucleoprotein F
chr10	43408708	43409636	929	*	E2F3_1_q01_peak_1617	71	.	5.47877	12.1274	7.19359	445	Promoter (<=1kb)	10	43385617	43408882	23266	2	3185	ENST00000356053.7	0	ENSG00000169813	HNRNPF	heterogeneous nuclear ribonucleoprotein F
chr10	43436773	43437263	491	*	E2F3_1_q01_peak_1618	66	.	6.37829	11.467	6.61886	226	Promoter (<=1kb)	10	43436841	43481678	44838	1	642819	ENST00000315429.11	0	ENSG00000243660	ZNF487	zinc finger protein 487
chr10	43455560	43455917	358	*	E2F3_1_q01_peak_1619	41	.	5.23643	8.48523	4.16493	209	Intron (ENST00000315429.11/642819, intron 1 of 3)	10	43437158	43475830	38673	1	642819	ENST00000451167.2	18402	ENSG00000243660	ZNF487	zinc finger protein 487
chr10	43903927	43904144	218	*	E2F3_1_q01_peak_1620	15	.	3.86703	4.78446	1.55305	8	Exon (ENST00000649397.1/105378277, exon 2 of 3)	10	43909244	43914508	5265	1	283033	ENST00000658736.1	-5100		LINC00841	long intergenic non-protein coding RNA 841
chr10	43929381	43929632	252	*	E2F3_1_q01_peak_1621	21	.	4.12713	5.82393	2.19671	134	Intron (ENST00000660538.1/283033, intron 2 of 5)	10	43939003	43944466	5464	1	283033	ENST00000451929.1	-9371		LINC00841	long intergenic non-protein coding RNA 841
chr10	44070651	44070840	190	*	E2F3_1_q01_peak_1622	20	.	4.29877	5.63518	2.08366	148	Distal Intergenic	10	43943093	43944486	1394	1	283033	ENST00000664261.1	127558		LINC00841	long intergenic non-protein coding RNA 841
chr10	44155610	44155817	208	*	E2F3_1_q01_peak_1623	16	.	4.08756	5.00225	1.68867	4	Distal Intergenic	10	44292569	44293948	1380	1	100130539	ENST00000623589.1	-136752	ENSG00000277288	LINC02881	long intergenic non-protein coding RNA 2881
chr10	44460634	44460811	178	*	E2F3_1_q01_peak_1624	20	.	4.06807	5.49401	2.00333	45	Distal Intergenic	10	44378557	44386493	7937	2	6387	ENST00000496375.1	-74141	ENSG00000107562	CXCL12	C-X-C motif chemokine ligand 12
chr10	44506446	44506617	172	*	E2F3_1_q01_peak_1625	14	.	3.54189	4.4673	1.4087	159	Distal Intergenic	10	44591208	44602104	10897	2	124902534	ENST00000456722.1	95487	ENSG00000234580	LOC124902534	uncharacterized LOC124902534
chr10	44558306	44558567	262	*	E2F3_1_q01_peak_1626	15	.	3.62789	4.80195	1.56609	67	Distal Intergenic	10	44591208	44602104	10897	2	124902534	ENST00000456722.1	43537	ENSG00000234580	LOC124902534	uncharacterized LOC124902534
chr10	44586555	44586796	242	*	E2F3_1_q01_peak_1627	12	.	3.38727	4.22825	1.28895	130	Distal Intergenic	10	44591208	44602104	10897	2	124902534	ENST00000456722.1	15308	ENSG00000234580	LOC124902534	uncharacterized LOC124902534
chr10	44891029	44891241	213	*	E2F3_1_q01_peak_1628	15	.	3.64983	4.83667	1.58584	7	Intron (ENST00000663870.1/220980, intron 1 of 4)	10	44827449	44885299	57851	2	220980	ENST00000668942.1	-5730	ENSG00000224812	TMEM72-AS1	TMEM72 antisense RNA 1
chr10	44959301	44959526	226	*	E2F3_1_q01_peak_1629	13	.	3.40853	4.26117	1.30787	153	Promoter (<=1kb)	10	44959407	44994707	35301	1	83937	ENST00000489171.5	0	ENSG00000107551	RASSF4	Ras association domain family member 4
chr10	45001358	45001523	166	*	E2F3_1_q01_peak_1630	17	.	3.95449	5.10307	1.752	3	Promoter (<=1kb)	10	45000923	45005326	4404	1	7570	ENST00000298299.4	435	ENSG00000165512	ZNF22	zinc finger protein 22
chr10	45263637	45263861	225	*	E2F3_1_q01_peak_1631	14	.	3.84569	4.61476	1.44429	4	Distal Intergenic	10	45302654	45307838	5185	2	79290	ENST00000536058.1	43977	ENSG00000256574	OR13A1	olfactory receptor family 13 subfamily A member 1
chr10	45373693	45374042	350	*	E2F3_1_q01_peak_1632	17	.	3.71176	5.15405	1.78593	263	Promoter (<=1kb)	10	45374176	45446119	71944	1	240	ENST00000542434.5	-134	ENSG00000012779	ALOX5	arachidonate 5-lipoxygenase
chr10	45480747	45480991	245	*	E2F3_1_q01_peak_1633	15	.	3.85161	4.76079	1.53677	77	Intron (ENST00000453424.7/220972, intron 3 of 7)	10	45457511	45462204	4694	2	220972	ENST00000476962.1	-18543	ENSG00000165406	MARCHF8	membrane associated ring-CH-type finger 8
chr10	45499812	45500001	190	*	E2F3_1_q01_peak_1634	21	.	4.49743	5.77344	2.16041	73	Intron (ENST00000453424.7/220972, intron 2 of 7)	10	45454585	45535371	80787	2	220972	ENST00000453424.7	35370	ENSG00000165406	MARCHF8	membrane associated ring-CH-type finger 8
chr10	45594618	45594934	317	*	E2F3_1_q01_peak_1635	28	.	4.72995	6.77996	2.87764	121	Promoter (<=1kb)	10	45454593	45594906	140314	2	220972	ENST00000319836.7	0	ENSG00000165406	MARCHF8	membrane associated ring-CH-type finger 8
chr10	46023227	46023683	457	*	E2F3_1_q01_peak_1636	40	.	5.30638	8.27953	4.00426	160	Promoter (<=1kb)	10	46005088	46023455	18368	2	8031	ENST00000585132.5	0	ENSG00000266412	NCOA4	nuclear receptor coactivator 4
chr10	46106721	46106979	259	*	E2F3_1_q01_peak_1637	102	.	8.81778	15.4834	10.2967	106	Promoter (2-3kb)	10	46109621	46131358	21738	1	653268	ENST00000582299.2	-2642		AGAP7P	ArfGAP with GTPase domain, ankyrin repeat and PH domain 7, pseudogene
chr10	46216119	46216288	170	*	E2F3_1_q01_peak_1638	18	.	4.18552	5.27798	1.86317	108	Distal Intergenic	10	46233885	46273557	39673	2	100996567	ENST00000604933.2	57269		ANTXRLP1	ANTXR like pseudogene 1
chr10	46284431	46284911	481	*	E2F3_1_q01_peak_1639	33	.	4.74477	7.36614	3.30614	407	Promoter (1-2kb)	10	46286345	46296094	9750	1	195977	ENST00000619553.4	-1434	ENSG00000274209	ANTXRL	ANTXR like
chr10	46524744	46525037	294	*	E2F3_1_q01_peak_1640	54	.	3.94029	10.033	5.41251	126	Intron (ENST00000616785.1/643650, intron 3 of 3)	10	46541736	46555530	13795	2	9721	ENST00000374317.2	30493	ENSG00000204175	GPRIN2	G protein regulated inducer of neurite outgrowth 2
chr10	46550137	46550464	328	*	E2F3_1_q01_peak_1641	22	.	2.94814	5.88809	2.24227	284	Exon (ENST00000374317.2/9721, exon 3 of 3)	10	46541736	46555530	13795	2	9721	ENST00000374317.2	5066	ENSG00000204175	GPRIN2	G protein regulated inducer of neurite outgrowth 2
chr10	47144636	47144869	234	*	E2F3_1_q01_peak_1642	19	.	3.87423	5.41761	1.95492	2	Distal Intergenic	10	47207445	47224993	17549	1	105378291	ENST00000692998.1	-62576		LOC105378291	uncharacterized LOC105378291
chr10	47301526	47301691	166	*	E2F3_1_q01_peak_1643	11	.	3.22631	3.97834	1.15318	5	Promoter (1-2kb)	10	47300197	47313577	13381	1	2662	ENST00000580279.2	1329	ENSG00000266524	GDF10	growth differentiation factor 10
chr10	47327659	47327826	168	*	E2F3_1_q01_peak_1644	14	.	3.45152	4.52169	1.4087	71	Downstream (<=300bp)	10	47322454	47327588	5135	1	2658	ENST00000581492.3	5205	ENSG00000263761	GDF2	growth differentiation factor 2
chr10	47384269	47384695	427	*	E2F3_1_q01_peak_1645	46	.	5.42552	9.13243	4.67925	119	Promoter (<=1kb)	10	47365496	47384293	18798	2	118738	ENST00000585316.3	0	ENSG00000265763	ZNF488	zinc finger protein 488
chr10	47894689	47895022	334	*	E2F3_1_q01_peak_1646	69	.	7.67214	11.8898	6.99074	96	Distal Intergenic	10	47918662	47923524	4863	1	100996758	ENST00000576178.7	-23640	ENSG00000264717	NPY4R2	neuropeptide Y receptor Y4-2
chr10	48266695	48266864	170	*	E2F3_1_q01_peak_1647	21	.	4.40332	5.79778	2.1788	132	Intron (ENST00000637395.1/143162, intron 1 of 27)	10	48155673	48274567	118895	2	143162	ENST00000636244.1	7703	ENSG00000170324	FRMPD2	FERM and PDZ domain containing 2
chr10	48446771	48446946	176	*	E2F3_1_q01_peak_1648	10	.	3.13325	3.83322	1.07638	137	Intron (ENST00000477708.6/58504, intron 1 of 1)	10	48446036	48451627	5592	2	58504	ENST00000477708.6	4681	ENSG00000128805	ARHGAP22	Rho GTPase activating protein 22
chr10	48649387	48649568	182	*	E2F3_1_q01_peak_1649	20	.	4.23178	5.5313	2.02782	2	Promoter (2-3kb)	10	48582721	48652321	69601	2	58504	ENST00000464445.1	2753	ENSG00000128805	ARHGAP22	Rho GTPase activating protein 22
chr10	48655700	48655940	241	*	E2F3_1_q01_peak_1650	24	.	4.34314	6.16803	2.4433	72	Promoter (<=1kb)	10	48446558	48656265	209708	2	58504	ENST00000460425.1	325	ENSG00000128805	ARHGAP22	Rho GTPase activating protein 22
chr10	48685114	48685449	336	*	E2F3_1_q01_peak_1651	36	.	5.21569	7.82951	3.66202	112	Promoter (<=1kb)	10	48684876	48736242	51367	1	57705	ENST00000360890.6	238	ENSG00000128815	WDFY4	WDFY family member 4
chr10	48749402	48749648	247	*	E2F3_1_q01_peak_1652	20	.	4.10963	5.55898	2.04463	7	Intron (ENST00000325239.12/57705, intron 12 of 61)	10	48802738	48824169	21432	1	57705	ENST00000374161.7	-53090	ENSG00000128815	WDFY4	WDFY family member 4
chr10	48938389	48938572	184	*	E2F3_1_q01_peak_1653	19	.	4.01396	5.40934	1.94756	37	Promoter (1-2kb)	10	48909480	48939840	30361	2	474354	ENST00000374160.8	1268	ENSG00000165383	LRRC18	leucine rich repeat containing 18
chr10	48978173	48978418	246	*	E2F3_1_q01_peak_1654	31	.	4.75352	7.09141	3.10345	101	Promoter (<=1kb)	10	48978345	48982956	4612	1	57705	ENST00000490507.1	0	ENSG00000128815	WDFY4	WDFY family member 4
chr10	49030007	49030202	196	*	E2F3_1_q01_peak_1655	20	.	4.16637	5.64765	2.08366	84	Intron (ENST00000332853.9/196740, intron 7 of 7)	10	48976554	48993046	16493	2	105378298	ENST00000428825.8	-36961		LOC105378298	uncharacterized LOC105378298
chr10	49197158	49197429	272	*	E2F3_1_q01_peak_1656	24	.	4.76368	6.2099	2.47252	67	Distal Intergenic	10	49166768	49188585	21818	2	170371	ENST00000470884.1	-8573	ENSG00000204161	TMEM273	transmembrane protein 273
chr10	49255894	49256069	176	*	E2F3_1_q01_peak_1657	20	.	4.10963	5.55898	2.04463	68	Distal Intergenic	10	49296449	49298775	2327	2	100506769	ENST00000702303.1	42706		C10orf71-AS1	C10orf71 antisense RNA 1
chr10	49326506	49326689	184	*	E2F3_1_q01_peak_1658	20	.	3.95501	5.54788	2.03726	179	Exon (ENST00000374144.8/118461, exon 3 of 3)	10	49299274	49316247	16974	1	118461	ENST00000470615.1	27232	ENSG00000177354	C10orf71	chromosome 10 open reading frame 71
chr10	49395383	49395586	204	*	E2F3_1_q01_peak_1659	29	.	4.66172	6.94392	2.99278	91	Promoter (<=1kb)	10	49364066	49396089	32024	2	644168	ENST00000374139.8	503	ENSG00000165606	DRGX	dorsal root ganglia homeobox
chr10	49538825	49539120	296	*	E2F3_1_q01_peak_1660	28	.	4.67993	6.70102	2.81982	69	Promoter (<=1kb)	10	49454168	49539025	84858	2	2074	ENST00000681632.1	0	ENSG00000225830	ERCC6	ERCC excision repair 6, chromatin remodeling factor
chr10	49750978	49751149	172	*	E2F3_1_q01_peak_1661	26	.	4.32745	6.40291	2.60939	113	Exon (ENST00000374103.9/55753, exon 7 of 23)	10	49743571	49745357	1787	2	55753	ENST00000496884.1	-5621	ENSG00000197444	OGDHL	oxoglutarate dehydrogenase L
chr10	50235433	50235615	183	*	E2F3_1_q01_peak_1662	11	.	3.41098	3.94451	1.13743	167	Intron (ENST00000395526.9/56624, intron 6 of 21)	10	50187242	50240547	53306	2	56624	ENST00000443575.5	4932	ENSG00000188611	ASAH2	N-acylsphingosine amidohydrolase 2
chr10	50418134	50418498	365	*	E2F3_1_q01_peak_1663	52	.	5.84597	9.83077	5.24839	322	Promoter (<=1kb)	10	50344136	50418478	74343	2	259230	ENST00000492601.2	0	ENSG00000198964	SGMS1	sphingomyelin synthase 1
chr10	50624542	50625309	768	*	E2F3_1_q01_peak_1664	95	.	6.7925	14.7167	9.57479	552	Promoter (<=1kb)	10	50624943	50641451	16509	1	104355295	ENST00000443374.7	0		SGMS1-AS1	SGMS1 antisense RNA 1
chr10	50650703	50650999	297	*	E2F3_1_q01_peak_1665	20	.	4.21536	5.50587	2.00991	69	Distal Intergenic	10	50460673	50625163	164491	2	259230	ENST00000608287.1	-25540	ENSG00000198964	SGMS1	sphingomyelin synthase 1
chr10	50829058	50829272	215	*	E2F3_1_q01_peak_1666	22	.	4.49441	5.94002	2.27889	208	Promoter (<=1kb)	10	50811044	50828461	17418	2	29974	ENST00000493415.5	-597	ENSG00000148584	A1CF	APOBEC1 complementation factor
chr10	51182418	51182787	370	*	E2F3_1_q01_peak_1667	18	.	4.27364	5.31025	1.88232	136	Intron (ENST00000401604.8/5592, intron 2 of 17)	10	51074570	52062856	988287	1	5592	ENST00000373976.9	107848	ENSG00000185532	PRKG1	protein kinase cGMP-dependent 1
chr10	51208445	51208625	181	*	E2F3_1_q01_peak_1668	18	.	4.25213	5.27414	1.86191	69	Intron (ENST00000401604.8/5592, intron 2 of 17)	10	51299573	51299655	83	1	693190	ENST00000385078.1	-90948	ENSG00000207813	MIR605	microRNA 605
chr10	51358217	51358467	251	*	E2F3_1_q01_peak_1669	21	.	4.51848	5.80743	2.18358	176	Intron (ENST00000401604.8/5592, intron 2 of 17)	10	51299573	51299655	83	1	693190	ENST00000385078.1	58644	ENSG00000207813	MIR605	microRNA 605
chr10	51475165	51475351	187	*	E2F3_1_q01_peak_1670	24	.	4.7403	6.17096	2.44501	135	Intron (ENST00000401604.8/5592, intron 3 of 17)	10	51467723	51568789	101067	1	5592	ENST00000645790.1	7442	ENSG00000185532	PRKG1	protein kinase cGMP-dependent 1
chr10	51605070	51605247	178	*	E2F3_1_q01_peak_1671	15	.	3.91406	4.85674	1.59738	163	Intron (ENST00000401604.8/5592, intron 3 of 17)	10	51695486	51699595	4110	2	23283	ENST00000331173.6	94348	ENSG00000177613	CSTF2T	cleavage stimulation factor subunit 2 tau variant
chr10	51983359	51983531	173	*	E2F3_1_q01_peak_1672	19	.	4.22212	5.33541	1.90021	166	Intron (ENST00000401604.8/5592, intron 5 of 17)	10	52046748	52185074	138327	1	5592	ENST00000646354.1	-63217	ENSG00000185532	PRKG1	protein kinase cGMP-dependent 1
chr10	52207886	52208068	183	*	E2F3_1_q01_peak_1673	16	.	3.94605	4.90601	1.62836	4	Intron (ENST00000401604.8/5592, intron 9 of 17)	10	52128346	52298423	170078	1	5592	ENST00000672084.1	79540	ENSG00000185532	PRKG1	protein kinase cGMP-dependent 1
chr10	52332618	52332799	182	*	E2F3_1_q01_peak_1674	14	.	3.82827	4.58732	1.42663	71	Distal Intergenic	10	52315252	52316901	1650	1	22943	ENST00000476752.1	17366	ENSG00000107984	DKK1	dickkopf WNT signaling pathway inhibitor 1
chr10	52347122	52347337	216	*	E2F3_1_q01_peak_1675	38	.	5.539	8.06011	3.83522	152	Distal Intergenic	10	52315252	52316901	1650	1	22943	ENST00000476752.1	31870	ENSG00000107984	DKK1	dickkopf WNT signaling pathway inhibitor 1
chr10	52683924	52684106	183	*	E2F3_1_q01_peak_1676	10	.	3.35744	3.77207	1.03898	4	Intron (ENST00000647908.1/101928687, intron 2 of 6)	10	52451317	52755404	304088	2	101928687	ENST00000647908.1	71298	ENSG00000231131	LNCAROD	lncRNA activating regulator of DKK1
chr10	52940306	52940504	199	*	E2F3_1_q01_peak_1677	15	.	3.93525	4.75676	1.53517	67	Distal Intergenic	10	52946431	52955585	9155	2	105378308	ENST00000648218.1	15081		LOC105378308	uncharacterized LOC105378308
chr10	52972743	52972991	249	*	E2F3_1_q01_peak_1678	16	.	3.99503	4.98162	1.67558	143	Exon (ENST00000654808.1/ENST00000654808.1, exon 5 of 5)	10	52946431	52955585	9155	2	105378308	ENST00000648218.1	-17158		LOC105378308	uncharacterized LOC105378308
chr10	53168248	53168453	206	*	E2F3_1_q01_peak_1679	16	.	4.02908	4.90736	1.62836	13	Distal Intergenic	10	52946431	52955585	9155	2	105378308	ENST00000648218.1	-212663		LOC105378308	uncharacterized LOC105378308
chr10	53235505	53235681	177	*	E2F3_1_q01_peak_1680	22	.	4.51308	5.96925	2.29957	21	Distal Intergenic	10	52946431	52955585	9155	2	105378308	ENST00000648218.1	-279920		LOC105378308	uncharacterized LOC105378308
chr10	53564288	53564707	420	*	E2F3_1_q01_peak_1681	16	.	4.06788	4.97022	1.6695	326	Distal Intergenic	10	53808522	53810664	2143	2	65217	ENST00000615043.1	245957	ENSG00000150275	PCDH15	protocadherin related 15
chr10	53894902	53895133	232	*	E2F3_1_q01_peak_1682	19	.	4.29537	5.34687	1.90555	29	Intron (ENST00000644397.2/65217, intron 26 of 37)	10	53821276	53907217	85942	2	65217	ENST00000463095.2	12084	ENSG00000150275	PCDH15	protocadherin related 15
chr10	53999602	53999807	206	*	E2F3_1_q01_peak_1683	27	.	4.95942	6.54116	2.70908	33	Intron (ENST00000644397.2/65217, intron 20 of 37)	10	53821276	53907217	85942	2	65217	ENST00000463095.2	-92385	ENSG00000150275	PCDH15	protocadherin related 15
chr10	54108515	54108692	178	*	E2F3_1_q01_peak_1684	15	.	3.93525	4.75676	1.53517	47	Intron (ENST00000644397.2/65217, intron 15 of 37)	10	53806326	54195846	389521	2	65217	ENST00000642496.1	87154	ENSG00000150275	PCDH15	protocadherin related 15
chr10	54157249	54157429	181	*	E2F3_1_q01_peak_1685	21	.	4.49743	5.77344	2.16041	124	Intron (ENST00000644397.2/65217, intron 13 of 37)	10	53806326	54195846	389521	2	65217	ENST00000642496.1	38417	ENSG00000150275	PCDH15	protocadherin related 15
chr10	54456037	54456254	218	*	E2F3_1_q01_peak_1686	23	.	4.69421	6.09458	2.39018	117	Intron (ENST00000644397.2/65217, intron 3 of 37)	10	54486230	54656051	169822	1	105378311	ENST00000422842.1	-29976	ENSG00000234173	LOC105378311	uncharacterized LOC105378311
chr10	54806376	54806642	267	*	E2F3_1_q01_peak_1687	19	.	4.31732	5.38402	1.93	259	Intron (ENST00000613346.4/65217, intron 4 of 5)	10	53821110	54801291	980182	2	65217	ENST00000448885.5	-5085	ENSG00000150275	PCDH15	protocadherin related 15
chr10	54929210	54929418	209	*	E2F3_1_q01_peak_1688	27	.	4.94446	6.65375	2.78665	27	Intron (ENST00000613346.4/65217, intron 3 of 5)	10	53821110	54801291	980182	2	65217	ENST00000448885.5	-127919	ENSG00000150275	PCDH15	protocadherin related 15
chr10	55001277	55001699	423	*	E2F3_1_q01_peak_1689	26	.	4.85605	6.51178	2.68787	39	Intron (ENST00000613346.4/65217, intron 3 of 5)	10	53821110	54801291	980182	2	65217	ENST00000448885.5	-199986	ENSG00000150275	PCDH15	protocadherin related 15
chr10	55320302	55320480	179	*	E2F3_1_q01_peak_1690	17	.	4.11418	5.16654	1.79354	174	Promoter (<=1kb)	10	54378823	55319614	940792	2	65217	ENST00000458638.1	-688	ENSG00000150275	PCDH15	protocadherin related 15
chr10	55854198	55854389	192	*	E2F3_1_q01_peak_1691	10	.	3.35744	3.77207	1.03898	17	Distal Intergenic	10	54378816	55627942	1249127	2	65217	ENST00000613346.4	-226256	ENSG00000150275	PCDH15	protocadherin related 15
chr10	56068967	56069189	223	*	E2F3_1_q01_peak_1692	35	.	5.49385	7.74326	3.59278	145	Distal Intergenic	10	56357816	56359731	1916	2	11130	ENST00000460654.5	290542	ENSG00000122952	ZWINT	ZW10 interacting kinetochore protein
chr10	56871643	56871835	193	*	E2F3_1_q01_peak_1693	14	.	3.83607	4.55809	1.4087	3	Distal Intergenic	10	56595963	56596031	69	2	124900300	ENST00000458762.1	-275612	ENSG00000238707	LOC124900300	small nucleolar RNA SNORD2
chr10	57017045	57017225	181	*	E2F3_1_q01_peak_1694	17	.	3.99815	5.17037	1.79354	107	Distal Intergenic	10	57304479	57304559	81	2	100500834	ENST00000583084.1	287334	ENSG00000264747	MIR3924	microRNA 3924
chr10	57053627	57053801	175	*	E2F3_1_q01_peak_1695	14	.	3.74699	4.60066	1.43655	125	Distal Intergenic	10	57304479	57304559	81	2	100500834	ENST00000583084.1	250758	ENSG00000264747	MIR3924	microRNA 3924
chr10	57205125	57205314	190	*	E2F3_1_q01_peak_1696	13	.	3.73877	4.39152	1.37485	55	Intron (ENST00000690550.1/ENST00000690550.1, intron 1 of 2)	10	57304479	57304559	81	2	100500834	ENST00000583084.1	99245	ENSG00000264747	MIR3924	microRNA 3924
chr10	57231378	57231551	174	*	E2F3_1_q01_peak_1697	50	.	6.48607	9.60927	5.06637	51	Distal Intergenic	10	57304479	57304559	81	2	100500834	ENST00000583084.1	73008	ENSG00000264747	MIR3924	microRNA 3924
chr10	57473318	57473483	166	*	E2F3_1_q01_peak_1698	20	.	4.41517	5.64133	2.08366	41	Distal Intergenic	10	57304479	57304559	81	2	100500834	ENST00000583084.1	-168759	ENSG00000264747	MIR3924	microRNA 3924
chr10	57623404	57623573	170	*	E2F3_1_q01_peak_1699	17	.	4.1275	5.06756	1.72896	84	Distal Intergenic	10	57304479	57304559	81	2	100500834	ENST00000583084.1	-318845	ENSG00000264747	MIR3924	microRNA 3924
chr10	57954929	57955188	260	*	E2F3_1_q01_peak_1700	18	.	4.25213	5.27414	1.86191	88	Distal Intergenic	10	58191517	58267894	76378	2	253430	ENST00000373935.4	312706	ENSG00000151151	IPMK	inositol polyphosphate multikinase
chr10	58134639	58134932	294	*	E2F3_1_q01_peak_1701	10	.	3.34194	3.74782	1.02529	143	Distal Intergenic	10	58191517	58267894	76378	2	253430	ENST00000373935.4	132962	ENSG00000151151	IPMK	inositol polyphosphate multikinase
chr10	58237391	58237561	171	*	E2F3_1_q01_peak_1702	16	.	4.00996	4.8765	1.60985	118	Intron (ENST00000373935.4/253430, intron 2 of 5)	10	58191517	58267894	76378	2	253430	ENST00000373935.4	30333	ENSG00000151151	IPMK	inositol polyphosphate multikinase
chr10	58267699	58268099	401	*	E2F3_1_q01_peak_1703	30	.	4.18418	6.97677	3.01725	222	Promoter (<=1kb)	10	58191517	58267894	76378	2	253430	ENST00000373935.4	0	ENSG00000151151	IPMK	inositol polyphosphate multikinase
chr10	58335321	58335665	345	*	E2F3_1_q01_peak_1704	19	.	4.16685	5.43081	1.95947	290	Promoter (<=1kb)	10	58335006	58370748	35743	1	7321	ENST00000373910.9	315	ENSG00000072401	UBE2D1	ubiquitin conjugating enzyme E2 D1
chr10	58385102	58385649	548	*	E2F3_1_q01_peak_1705	74	.	7.16054	12.3605	7.40223	168	Promoter (<=1kb)	10	58385345	58395184	9840	1	7019	ENST00000373899.3	0	ENSG00000108064	TFAM	transcription factor A, mitochondrial
chr10	58416562	58416888	327	*	E2F3_1_q01_peak_1706	19	.	4.22212	5.33541	1.90021	292	Distal Intergenic	10	58385604	58394539	8936	1	7019	ENST00000395377.2	30958	ENSG00000108064	TFAM	transcription factor A, mitochondrial
chr10	59476166	59476370	205	*	E2F3_1_q01_peak_1707	16	.	3.99503	4.98162	1.67558	144	Distal Intergenic	10	59578467	59596363	17897	1	105378318	ENST00000647375.1	-102097	ENSG00000235140	LOC105378318	uncharacterized LOC105378318
chr10	59647427	59647614	188	*	E2F3_1_q01_peak_1708	19	.	4.29728	5.45387	1.97701	117	Intron (ENST00000644636.1/105378319, intron 6 of 6)	10	59594952	59650345	55394	1	105378319	ENST00000644636.1	52475		LOC105378319	uncharacterized LOC105378319
chr10	59906517	59907034	518	*	E2F3_1_q01_peak_1709	60	.	6.17587	10.7435	6.00265	204	Promoter (<=1kb)	10	59788747	59906556	117810	2	8030	ENST00000263102.7	0	ENSG00000108091	CCDC6	coiled-coil domain containing 6
chr10	60573549	60573849	301	*	E2F3_1_q01_peak_1710	20	.	4.28182	5.60888	2.0773	182	Promoter (<=1kb)	10	60026298	60572956	546659	2	288	ENST00000503366.6	-593	ENSG00000151150	ANK3	ankyrin 3
chr10	60720748	60720940	193	*	E2F3_1_q01_peak_1711	16	.	4.00996	4.8765	1.60985	72	Intron (ENST00000373827.6/288, intron 1 of 43)	10	60507501	60733324	225824	2	288	ENST00000510382.1	12384	ENSG00000151150	ANK3	ankyrin 3
chr10	60778374	60778616	243	*	E2F3_1_q01_peak_1712	35	.	5.10538	7.65382	3.52753	21	Promoter (<=1kb)	10	60778454	60794843	16390	1	983	ENST00000316629.8	0	ENSG00000170312	CDK1	cyclin dependent kinase 1
chr10	60778804	60778974	171	*	E2F3_1_q01_peak_1713	12	.	3.48969	4.2093	1.27728	114	Promoter (<=1kb)	10	60778493	60794828	16336	1	983	ENST00000448257.6	311	ENSG00000170312	CDK1	cyclin dependent kinase 1
chr10	60943715	60943911	197	*	E2F3_1_q01_peak_1714	18	.	4.04279	5.23921	1.83818	123	Promoter (<=1kb)	10	60869438	60944185	74748	2	9886	ENST00000337910.10	274	ENSG00000072422	RHOBTB1	Rho related BTB domain containing 1
chr10	61001124	61001345	222	*	E2F3_1_q01_peak_1715	13	.	3.63085	4.28008	1.31708	175	Promoter (<=1kb)	10	61001117	61027604	26488	1	100507058	ENST00000686519.1	7	ENSG00000227244	LINC00845	long intergenic non-protein coding RNA 845
chr10	61520275	61520582	308	*	E2F3_1_q01_peak_1716	58	.	6.87422	10.5082	5.80268	234	Distal Intergenic	10	61406642	61453381	46740	2	219623	ENST00000399298.8	-66894	ENSG00000196932	TMEM26	transmembrane protein 26
chr10	61684597	61684864	268	*	E2F3_1_q01_peak_1717	18	.	4.20976	5.20341	1.81487	244	Intron (ENST00000648843.3/219621, intron 3 of 7)	10	61662997	61690620	27624	1	219621	ENST00000389639.3	21600	ENSG00000183346	CABCOCO1	ciliary associated calcium binding coiled-coil 1
chr10	61757718	61757961	244	*	E2F3_1_q01_peak_1718	16	.	3.94605	4.90601	1.62836	183	Intron (ENST00000648843.3/219621, intron 5 of 7)	10	61781745	61821246	39502	2	107984237	ENST00000441001.2	63285		LINC02625	long intergenic non-protein coding RNA 2625
chr10	61903358	61903576	219	*	E2F3_1_q01_peak_1719	14	.	3.77629	4.64544	1.46313	42	Promoter (1-2kb)	10	61901699	62096944	195246	1	84159	ENST00000681100.1	1659	ENSG00000150347	ARID5B	AT-rich interaction domain 5B
chr10	62358431	62358600	170	*	E2F3_1_q01_peak_1720	17	.	4.04524	5.05937	1.72518	58	Intron (ENST00000669855.1/283045, intron 1 of 3)	10	62374192	62672011	297820	1	124902436	ENST00000647733.1	-15592	ENSG00000285551	LOC124902436	talanin
chr10	62376356	62376657	302	*	E2F3_1_q01_peak_1721	32	.	5.07336	7.32174	3.27365	38	Promoter (<=1kb)	10	62375544	62376352	809	1	22891	ENST00000421210.1	812	ENSG00000138311	ZNF365	zinc finger protein 365
chr10	62553268	62553455	188	*	E2F3_1_q01_peak_1722	11	.	3.48125	4.05112	1.19492	22	Intron (ENST00000647733.1/124902436, intron 4 of 7)	10	62520448	62672011	151564	1	124902436	ENST00000395251.5	32820	ENSG00000285551	LOC124902436	talanin
chr10	62804495	62804945	451	*	E2F3_1_q01_peak_1723	31	.	4.75352	7.09141	3.10345	294	Promoter (<=1kb)	10	62804720	62808479	3760	1	84890	ENST00000373783.3	0	ENSG00000181915	ADO	2-aminoethanethiol dioxygenase
chr10	62832339	62832511	173	*	E2F3_1_q01_peak_1724	17	.	4.10743	5.03469	1.70853	4	Intron (ENST00000493899.2/107984012, intron 6 of 7)	10	62813207	62819167	5961	2	1959	ENST00000690143.1	-13172	ENSG00000122877	EGR2	early growth response 2
chr10	62849275	62849452	178	*	E2F3_1_q01_peak_1725	12	.	3.42775	4.11543	1.22617	60	Intron (ENST00000493899.2/107984012, intron 6 of 7)	10	62813207	62819167	5961	2	1959	ENST00000690143.1	-30108	ENSG00000122877	EGR2	early growth response 2
chr10	63051350	63051611	262	*	E2F3_1_q01_peak_1726	10	.	3.34194	3.74782	1.02529	140	Distal Intergenic	10	63123929	63125587	1659	2	105378328	ENST00000433019.2	73976	ENSG00000224301	LOC105378328	uncharacterized LOC105378328
chr10	63268950	63269270	321	*	E2F3_1_q01_peak_1727	41	.	5.64237	8.50859	4.18309	243	Promoter (<=1kb)	10	63167348	63269187	101840	2	221037	ENST00000402544.5	0	ENSG00000171988	JMJD1C	jumonji domain containing 1C
chr10	63370131	63370315	185	*	E2F3_1_q01_peak_1728	10	.	3.35744	3.77207	1.03898	4	Promoter (2-3kb)	10	63372957	63373048	92	2	100302150	ENST00000408136.3	2733	ENSG00000221063	MIR1296	microRNA 1296
chr10	63386242	63386449	208	*	E2F3_1_q01_peak_1729	13	.	3.64652	4.30424	1.32884	89	Intron (ENST00000399262.7/221037, intron 1 of 25)	10	63372957	63373048	92	2	100302150	ENST00000408136.3	-13194	ENSG00000221063	MIR1296	microRNA 1296
chr10	63465725	63466293	569	*	E2F3_1_q01_peak_1730	44	.	5.67075	8.86537	4.46584	91	Promoter (<=1kb)	10	63167225	63465977	298753	2	221037	ENST00000399262.7	0	ENSG00000171988	JMJD1C	jumonji domain containing 1C
chr10	63521436	63521686	251	*	E2F3_1_q01_peak_1731	49	.	5.64545	9.49912	4.97302	122	Promoter (<=1kb)	10	63521401	63625128	103728	1	221035	ENST00000373758.5	35	ENSG00000165476	REEP3	receptor accessory protein 3
chr10	63630201	63630812	612	*	E2F3_1_q01_peak_1732	57	.	6.0031	10.4555	5.76031	543	Promoter (<=1kb)	10	63630672	63655769	25098	1	101929846	ENST00000654322.1	0		LOC101929846	uncharacterized LOC101929846
chr10	63681391	63681583	193	*	E2F3_1_q01_peak_1733	16	.	4.00996	4.8765	1.60985	157	Intron (ENST00000444770.1/124902438, intron 1 of 2)	10	63664664	63990568	325905	1	124902438	ENST00000444770.1	16727		LOC124902438	uncharacterized LOC124902438
chr10	63712309	63712630	322	*	E2F3_1_q01_peak_1734	50	.	5.71675	9.61732	5.06961	249	Intron (ENST00000444770.1/124902438, intron 2 of 2)	10	63664664	63990568	325905	1	124902438	ENST00000444770.1	47645		LOC124902438	uncharacterized LOC124902438
chr10	65063698	65063993	296	*	E2F3_1_q01_peak_1735	13	.	3.71956	4.35911	1.35687	192	Distal Intergenic	10	64902438	65017639	115202	2	101928887	ENST00000655566.1	-46059	ENSG00000224714	LINC02671	long intergenic non-protein coding RNA 2671
chr10	65208965	65209140	176	*	E2F3_1_q01_peak_1736	20	.	4.47542	5.65644	2.08366	140	Distal Intergenic	10	64902438	65017639	115202	2	101928887	ENST00000655566.1	-191326	ENSG00000224714	LINC02671	long intergenic non-protein coding RNA 2671
chr10	65463706	65463950	245	*	E2F3_1_q01_peak_1737	23	.	4.6715	6.05711	2.36236	37	Distal Intergenic	10	65570338	65681466	111129	1	101928913	ENST00000433152.8	-106388		LINC01515	long intergenic non-protein coding RNA 1515
chr10	65751351	65751634	284	*	E2F3_1_q01_peak_1738	22	.	4.58281	5.91184	2.25641	139	Intron (ENST00000659962.1/101928913, intron 5 of 5)	10	65615737	65683232	67496	1	101928913	ENST00000594054.5	135614		LINC01515	long intergenic non-protein coding RNA 1515
chr10	65876191	65876442	252	*	E2F3_1_q01_peak_1739	15	.	3.95367	4.78616	1.55305	150	Intron (ENST00000671182.1/ENST00000671182.1, intron 4 of 5)	10	65919951	66079103	159153	2	29119	ENST00000373735.2	202661	ENSG00000183230	CTNNA3	catenin alpha 3
chr10	66123414	66123593	180	*	E2F3_1_q01_peak_1740	15	.	3.86703	4.78446	1.55305	3	Intron (ENST00000683963.1/29119, intron 12 of 16)	10	66079243	66118326	39084	1	105378340	ENST00000608793.1	44171		LOC105378340	uncharacterized LOC105378340
chr10	66625539	66625783	245	*	E2F3_1_q01_peak_1741	17	.	4.10743	5.03469	1.70853	131	Intron (ENST00000683963.1/29119, intron 8 of 16)	10	66372654	66878270	505617	2	29119	ENST00000684489.1	252487	ENSG00000183230	CTNNA3	catenin alpha 3
chr10	66747494	66747681	188	*	E2F3_1_q01_peak_1742	36	.	5.60815	7.76094	3.60742	92	Intron (ENST00000683963.1/29119, intron 8 of 16)	10	66372654	66878270	505617	2	29119	ENST00000684489.1	130589	ENSG00000183230	CTNNA3	catenin alpha 3
chr10	66793115	66793293	179	*	E2F3_1_q01_peak_1743	16	.	4.06788	4.97022	1.6695	71	Intron (ENST00000683963.1/29119, intron 6 of 16)	10	66372654	66878270	505617	2	29119	ENST00000684489.1	84977	ENSG00000183230	CTNNA3	catenin alpha 3
chr10	66944905	66945200	296	*	E2F3_1_q01_peak_1744	15	.	3.93525	4.75676	1.53517	79	Intron (ENST00000361320.5/347731, intron 2 of 2)	10	66926036	67101551	175516	1	347731	ENST00000361320.5	18869	ENSG00000198739	LRRTM3	leucine rich repeat transmembrane neuronal 3
chr10	67277439	67277631	193	*	E2F3_1_q01_peak_1745	11	.	3.50362	4.00406	1.16751	4	Intron (ENST00000683963.1/29119, intron 4 of 16)	10	66766155	67180443	414289	2	29119	ENST00000494580.1	-96996	ENSG00000183230	CTNNA3	catenin alpha 3
chr10	67440162	67440326	165	*	E2F3_1_q01_peak_1746	14	.	3.80606	4.69099	1.49414	109	Intron (ENST00000683963.1/29119, intron 4 of 16)	10	67403351	67403410	60	2	102466814	ENST00000617477.1	-36752	ENSG00000276866	MIR7151	microRNA 7151
chr10	67558667	67558854	188	*	E2F3_1_q01_peak_1747	17	.	4.14776	5.10085	1.75124	136	Intron (ENST00000683963.1/29119, intron 3 of 16)	10	66924566	67665570	741005	2	29119	ENST00000682166.1	106716	ENSG00000183230	CTNNA3	catenin alpha 3
chr10	67723729	67724071	343	*	E2F3_1_q01_peak_1748	12	.	3.56949	4.18582	1.26577	212	Intron (ENST00000684154.1/29119, intron 1 of 17)	10	65912523	67696195	1783673	2	29119	ENST00000433211.7	-27534	ENSG00000183230	CTNNA3	catenin alpha 3
chr10	67746592	67746803	212	*	E2F3_1_q01_peak_1749	48	.	6.36175	9.40016	4.89333	158	Intron (ENST00000684154.1/29119, intron 1 of 17)	10	65912457	67763637	1851181	2	29119	ENST00000684154.1	16834	ENSG00000183230	CTNNA3	catenin alpha 3
chr10	67764206	67764573	368	*	E2F3_1_q01_peak_1750	44	.	5.63006	8.80009	4.41181	162	Promoter (<=1kb)	10	65912457	67763637	1851181	2	29119	ENST00000684154.1	-569	ENSG00000183230	CTNNA3	catenin alpha 3
chr10	67849520	67849710	191	*	E2F3_1_q01_peak_1751	11	.	3.46696	4.0294	1.18061	91	Exon (ENST00000610279.1/ENST00000610279.1, exon 1 of 1)	10	67796669	67838188	41520	2	56521	ENST00000225171.7	-11332	ENSG00000108176	DNAJC12	DnaJ heat shock protein family (Hsp40) member C12
chr10	67884198	67884556	359	*	E2F3_1_q01_peak_1752	20	.	4.08183	5.51553	2.01492	163	Promoter (<=1kb)	10	67884656	67918390	33735	1	23411	ENST00000212015.11	-100	ENSG00000096717	SIRT1	sirtuin 1
chr10	67902841	67903185	345	*	E2F3_1_q01_peak_1753	31	.	5.25544	7.16219	3.15773	70	Promoter (2-3kb)	10	67906050	67918386	12337	1	23411	ENST00000403579.1	-2865	ENSG00000096717	SIRT1	sirtuin 1
chr10	68074736	68075303	568	*	E2F3_1_q01_peak_1754	101	.	7.89662	15.3097	10.1381	224	Promoter (<=1kb)	10	67921905	68075283	153379	2	26091	ENST00000373700.9	0	ENSG00000148634	HERC4	HECT and RLD domain containing E3 ubiquitin protein ligase 4
chr10	68094011	68094228	218	*	E2F3_1_q01_peak_1755	14	.	3.48139	4.56931	1.41677	182	Intron (ENST00000685154.1/84665, intron 1 of 6)	10	68087897	68158627	70731	1	84665	ENST00000689797.1	6114	ENSG00000138347	MYPN	myopalladin
chr10	68231260	68231503	244	*	E2F3_1_q01_peak_1756	40	.	5.37915	8.39681	4.09471	159	Promoter (<=1kb)	10	68230595	68232113	1519	2	220202	ENST00000373673.5	610	ENSG00000179774	ATOH7	atonal bHLH transcription factor 7
chr10	68331744	68332142	399	*	E2F3_1_q01_peak_1757	51	.	5.34766	9.69152	5.13195	182	Promoter (<=1kb)	10	68332064	68343193	11130	1	3189	ENST00000265866.12	0	ENSG00000096746	HNRNPH3	heterogeneous nuclear ribonucleoprotein H3
chr10	68332526	68332879	354	*	E2F3_1_q01_peak_1758	52	.	5.44703	9.86706	5.27831	139	Promoter (<=1kb)	10	68283064	68332906	49843	2	64081	ENST00000309049.8	27	ENSG00000108187	PBLD	phenazine biosynthesis like protein domain containing
chr10	68434850	68435113	264	*	E2F3_1_q01_peak_1759	14	.	3.76158	4.62296	1.44961	43	Intron (ENST00000551118.6/1763, intron 10 of 16)	10	68416615	68430607	13993	2	1763	ENST00000440722.2	-4243	ENSG00000138346	DNA2	DNA replication helicase/nuclease 2
chr10	68721161	68721470	310	*	E2F3_1_q01_peak_1760	60	.	6.19569	10.7764	6.0315	125	Promoter (<=1kb)	10	68721216	68742564	21349	1	55749	ENST00000538031.5	0	ENSG00000060339	CCAR1	cell division cycle and apoptosis regulator 1
chr10	68827239	68827462	224	*	E2F3_1_q01_peak_1761	14	.	3.47138	4.55335	1.4087	168	Promoter (<=1kb)	10	68827531	68893060	65530	1	219736	ENST00000298596.11	-69	ENSG00000165730	STOX1	storkhead box 1
chr10	68901149	68901532	384	*	E2F3_1_q01_peak_1762	25	.	4.45985	6.3531	2.57272	69	Promoter (<=1kb)	10	68901286	68913506	12221	1	79009	ENST00000483593.5	0	ENSG00000107625	DDX50	DExD-box helicase 50
chr10	68919011	68919177	167	*	E2F3_1_q01_peak_1763	26	.	4.85605	6.51178	2.68787	92	Promoter (<=1kb)	10	68919854	68946553	26700	1	79009	ENST00000466265.1	-677	ENSG00000107625	DDX50	DExD-box helicase 50
chr10	68955855	68956667	813	*	E2F3_1_q01_peak_1764	33	.	4.9484	7.40338	3.33381	610	Promoter (<=1kb)	10	68956135	68983683	27549	1	9188	ENST00000685106.1	0	ENSG00000165732	DDX21	DExD-box helicase 21
chr10	69123710	69124655	946	*	E2F3_1_q01_peak_1765	51	.	5.53827	9.67054	5.11378	315	Promoter (<=1kb)	10	69124152	69172856	48705	1	9559	ENST00000395098.5	0	ENSG00000122958	VPS26A	VPS26 retromer complex component A
chr10	69153117	69153378	262	*	E2F3_1_q01_peak_1766	33	.	5.30083	7.43176	3.35615	226	Intron (ENST00000373382.5/9559, intron 3 of 9)	10	69170034	69171277	1244	1	9559	ENST00000497022.1	-16656	ENSG00000122958	VPS26A	VPS26 retromer complex component A
chr10	69180272	69180551	280	*	E2F3_1_q01_peak_1767	12	.	3.50235	4.2285	1.28895	96	Promoter (<=1kb)	10	69180281	69195213	14933	1	6832	ENST00000483572.5	0	ENSG00000156502	SUPV3L1	Suv3 like RNA helicase
chr10	69392307	69392633	327	*	E2F3_1_q01_peak_1768	53	.	5.90315	9.92495	5.32516	142	3' UTR	10	69382717	69392204	9488	1	3098	ENST00000703957.1	9590	ENSG00000156515	HK1	hexokinase 1
chr10	69399319	69399541	223	*	E2F3_1_q01_peak_1769	12	.	3.40359	4.07882	1.2093	190	Intron (ENST00000436817.6/3098, intron 20 of 20)	10	69403903	69409282	5380	2	6865	ENST00000373307.5	9741	ENSG00000075073	TACR2	tachykinin receptor 2
chr10	69979570	69979831	262	*	E2F3_1_q01_peak_1770	19	.	4.22212	5.33541	1.90021	134	Distal Intergenic	10	69954091	69959142	5052	1	1305	ENST00000478219.2	25479	ENSG00000197467	COL13A1	collagen type XIII alpha 1 chain
chr10	70019919	70020104	186	*	E2F3_1_q01_peak_1771	35	.	5.57935	7.71098	3.56908	55	Promoter (<=1kb)	10	69994614	70019496	24883	2	102723350	ENST00000655496.1	-423		LINC02636	long intergenic non-protein coding RNA 2636
chr10	70028560	70028730	171	*	E2F3_1_q01_peak_1772	40	.	5.83937	8.31236	4.02807	58	Distal Intergenic	10	69994614	70019496	24883	2	102723350	ENST00000655496.1	-9064		LINC02636	long intergenic non-protein coding RNA 2636
chr10	70145987	70146783	797	*	E2F3_1_q01_peak_1773	33	.	4.30398	7.47932	3.39187	487	Promoter (<=1kb)	10	70137981	70146656	8676	2	219743	ENST00000335494.5	0	ENSG00000156521	TYSND1	trypsin like peroxisomal matrix peptidase 1
chr10	70233402	70233703	302	*	E2F3_1_q01_peak_1774	60	.	6.00496	10.8343	6.08304	139	Promoter (<=1kb)	10	70202835	70233429	30595	2	5464	ENST00000373232.8	0	ENSG00000180817	PPA1	inorganic pyrophosphatase 1
chr10	70690255	70690484	230	*	E2F3_1_q01_peak_1775	32	.	5.07336	7.32174	3.27365	119	Intron (ENST00000373207.2/140766, intron 2 of 21)	10	70672803	70762441	89639	1	140766	ENST00000373208.5	17452	ENSG00000138316	ADAMTS14	ADAM metallopeptidase with thrombospondin type 1 motif 14
chr10	70816350	70816737	388	*	E2F3_1_q01_peak_1776	47	.	5.49134	9.24253	4.76564	226	Promoter (<=1kb)	10	70816384	70877335	60952	1	8879	ENST00000697932.1	0	ENSG00000166224	SGPL1	sphingosine-1-phosphate lyase 1
chr10	71078066	71078267	202	*	E2F3_1_q01_peak_1777	12	.	3.27366	4.23662	1.29114	36	Downstream (<=300bp)	10	71212570	71302864	90295	1	219699	ENST00000335350.10	-134303	ENSG00000107731	UNC5B	unc-5 netrin receptor B
chr10	71626280	71626478	199	*	E2F3_1_q01_peak_1778	14	.	3.60059	4.55787	1.4087	156	Intron (ENST00000224721.12/64072, intron 11 of 69)	10	71617285	71647904	30620	1	64072	ENST00000470494.5	8995	ENSG00000107736	CDH23	cadherin related 23
chr10	71643643	71643915	273	*	E2F3_1_q01_peak_1779	21	.	3.81126	5.79201	2.17507	81	Exon (ENST00000224721.12/64072, exon 12 of 70)	10	71617285	71647904	30620	1	64072	ENST00000470494.5	26358	ENSG00000107736	CDH23	cadherin related 23
chr10	71766939	71767397	459	*	E2F3_1_q01_peak_1780	64	.	5.59183	11.2276	6.41292	282	Intron (ENST00000224721.12/64072, intron 38 of 69)	10	71760482	71761944	1463	2	64115	ENST00000481568.2	-4995	ENSG00000107738	VSIR	V-set immunoregulatory receptor
chr10	71850853	71851384	532	*	E2F3_1_q01_peak_1781	44	.	5.23719	8.81556	4.42595	469	Promoter (<=1kb)	10	71816298	71851251	34954	2	5660	ENST00000394936.8	0	ENSG00000197746	PSAP	prosaposin
chr10	71871632	71871845	214	*	E2F3_1_q01_peak_1782	20	.	4.01481	5.644	2.08366	83	Distal Intergenic	10	71878356	71879107	752	1	124902447	ENST00000441348.1	-6511		LOC124902447	uncharacterized LOC124902447
chr10	71888673	71888999	327	*	E2F3_1_q01_peak_1783	30	.	4.67677	6.96813	3.01217	170	Exon (ENST00000689427.2/ENST00000689427.2, exon 1 of 1)	10	71878356	71879107	752	1	124902447	ENST00000441348.1	10317		LOC124902447	uncharacterized LOC124902447
chr10	71998792	71999114	323	*	E2F3_1_q01_peak_1784	14	.	3.45152	4.52169	1.4087	54	Intron (ENST00000373115.5/9469, intron 1 of 2)	10	71964395	72013558	49164	1	9469	ENST00000373115.5	34397	ENSG00000122863	CHST3	carbohydrate sulfotransferase 3
[truncated: 8,190 more rows]

## Sheet: Sheet1
SYMBOL
LOC105378947
SAMD11
LOC100288175
UBE2J2
MXRA8
AURKAIP1
ATAD3A
NADK
PRKCZ
FAAP20
PANK4
PER3
GPR157
SPSB1
SLC25A33
CLSTN1
CTNNBIP1
KIF1B
MIIP
SPEN
RNU1-1
CROCCP2
SDHB
RCC2
ALDH4A1
CDA
[truncated: 746 more rows]
