# Supplementary material for: E2F3 activates NF-κB signaling through TRIM26 mediated TAB1 ubiquitination in pancreatic cancer
Source: Int J Biol Sci. 2026 Apr 8;22(8):4243–61. doi: 10.7150/ijbs.127710 (PMC13137955; doi:10.7150/ijbs.127710)
Supplement: Supplementary file 4 — Supplementary table 8: DEGs upon E2F3 silencing. [file ijbsv22p4243s4.xlsx]

## Sheet: siE2F3_vs_Control_DEG
	baseMean	log2FoldChange	lfcSE	stat	pvalue	padj	sig
WFDC1	384.78	3.25318	0.245017	13.2774	3.13e-40	4.57e-36	up
LINC01537	416.839	2.60697	0.197141	13.2239	6.39e-40	4.65e-36	up
AL513304.1	185.641	3.4377	0.278028	12.3646	4.06e-35	1.97e-31	up
ZNF831	290.706	3.19422	0.261152	12.2313	2.12e-34	7.71e-31	up
PLAC4	393.935	2.69306	0.226329	11.8989	1.2e-32	3.5e-29	up
PSG2	112.951	4.65869	0.392671	11.8641	1.82e-32	4.42e-29	up
KRT17	2977.13	2.05865	0.175641	11.7208	9.98e-32	2.08e-28	up
PSG1	180.793	3.18857	0.275191	11.5867	4.81e-31	8.77e-28	up
ANO2	1463.38	1.86854	0.161433	11.5747	5.53e-31	8.97e-28	up
PSCA	997.695	2.57585	0.223449	11.5277	9.56e-31	1.39e-27	up
NKD2	233.199	2.85746	0.256163	11.1549	6.78e-29	8.98e-26	up
SERPINE2	289.388	-2.66331	0.241681	-11.0199	3.06e-28	3.72e-25	down
PSG5	509.947	2.0781	0.190814	10.8907	1.28e-27	1.43e-24	up
FOLR1	18715.2	1.85374	0.171242	10.8253	2.61e-27	2.72e-24	up
AC126768.2	149.032	3.69723	0.343024	10.7783	4.36e-27	4.23e-24	up
WISP2	8900.13	1.73151	0.162184	10.6762	1.31e-26	1.2e-23	up
RFC3	1786.14	-1.88658	0.181128	-10.4157	2.1e-25	1.8e-22	down
GDF15	652.042	2.2845	0.219779	10.3945	2.63e-25	2.13e-22	up
TBC1D2	929.485	2.095	0.201649	10.3893	2.77e-25	2.13e-22	up
TPRA1	1025.7	1.79981	0.173782	10.3567	3.9e-25	2.84e-22	up
AC099850.3	354.999	-2.19922	0.214462	-10.2546	1.13e-24	7.84e-22	down
MAPK4	515.225	2.07953	0.203093	10.2393	1.32e-24	8.76e-22	up
MIR3648-1	85.573	4.55184	0.449239	10.1323	3.97e-24	2.52e-21	up
ADGRD1	182.112	2.49848	0.247508	10.0945	5.84e-24	3.55e-21	up
DUSP1	2346.79	1.67967	0.168559	9.96486	2.17e-23	1.27e-20	up
PSG4	631.527	1.78652	0.18244	9.79237	1.21e-22	6.81e-20	up
C1QTNF6	1207.31	1.64869	0.170219	9.68575	3.47e-22	1.87e-19	up
GASAL1	166.274	2.9333	0.303266	9.67238	3.95e-22	2.06e-19	up
KAZALD1	657.105	1.78468	0.184847	9.6549	4.69e-22	2.36e-19	up
IGFBP3	2176.18	1.55759	0.161477	9.64591	5.12e-22	2.49e-19	up
CDKN1A	975.712	1.60272	0.169185	9.47319	2.71e-21	1.28e-18	up
MAFK	1860.81	1.75428	0.187867	9.33789	9.83e-21	4.48e-18	up
PRR11	1386.07	-1.83122	0.196958	-9.2975	1.44e-20	6.35e-18	down
TNS4	792.152	2.11389	0.233122	9.06777	1.21e-19	5.21e-17	up
SMOC1	4291.9	1.35963	0.150548	9.03122	1.7e-19	6.88e-17	up
MEST	942.892	-1.77359	0.196327	-9.03382	1.66e-19	6.88e-17	down
C5AR2	419.216	1.82909	0.203937	8.96891	2.99e-19	1.18e-16	up
LINC00963	3091.69	1.50123	0.167986	8.93667	4.01e-19	1.54e-16	up
PTGS1	9194.63	1.25781	0.141804	8.8701	7.31e-19	2.73e-16	up
GABRB3	372.528	1.91413	0.216008	8.86138	7.9e-19	2.88e-16	up
SLC12A7	2025.67	1.6645	0.189874	8.76633	1.85e-18	6.48e-16	up
ALDH3B1	1508.4	1.59858	0.18238	8.76512	1.87e-18	6.48e-16	up
ANP32E	3672.69	-1.51955	0.173735	-8.74638	2.2e-18	7.47e-16	down
ARNT2	105.051	3.47921	0.398803	8.72413	2.68e-18	8.8e-16	up
SAMD11	640.883	1.67425	0.191943	8.72265	2.72e-18	8.8e-16	up
SSR4P1	261.16	1.8802	0.215982	8.70534	3.17e-18	1e-15	up
B3GNT9	343.967	2.0981	0.247811	8.46652	2.53e-17	7.84e-15	up
NETO2	930.501	-1.53213	0.181278	-8.45181	2.87e-17	8.71e-15	down
LEPR	144.591	-2.49792	0.295998	-8.43896	3.2e-17	9.53e-15	down
FSTL3	3002.76	1.39299	0.166349	8.37389	5.57e-17	1.63e-14	up
LYPD3	955.651	1.4554	0.174663	8.33262	7.91e-17	2.22e-14	up
E2F3	1165.21	-1.38061	0.165658	-8.33407	7.81e-17	2.22e-14	down
ALPL	10045	1.44429	0.175706	8.21992	2.04e-16	5.6e-14	up
MAGED2	1565.86	1.59004	0.193762	8.20617	2.28e-16	6.16e-14	up
PNPT1	1874.63	-1.3671	0.167531	-8.16029	3.34e-16	8.86e-14	down
DDIAS	723.264	-1.52499	0.187015	-8.15439	3.51e-16	9.14e-14	down
NONO	9187.42	-1.18044	0.14504	-8.13872	3.99e-16	1.02e-13	down
CYSRT1	121.051	2.40441	0.296498	8.10938	5.09e-16	1.28e-13	up
SLC16A6	2564.58	1.22214	0.152512	8.0134	1.12e-15	2.76e-13	up
MVP	1004.92	1.53349	0.193749	7.91484	2.48e-15	6.02e-13	up
NPTX1	4304.38	1.38805	0.176716	7.8547	4.01e-15	9.58e-13	up
RAB2A	2293.41	-1.37608	0.175279	-7.85078	4.13e-15	9.72e-13	down
ECM1	168.841	1.92913	0.246524	7.82534	5.06e-15	1.17e-12	up
CHPF	849.335	1.4709	0.188001	7.82387	5.12e-15	1.17e-12	up
SPIRE2	845.765	1.30634	0.167902	7.78035	7.23e-15	1.62e-12	up
COL1A1	491.551	1.55883	0.200452	7.77657	7.45e-15	1.63e-12	up
SLC4A7	1012.31	-1.51037	0.194233	-7.77606	7.48e-15	1.63e-12	down
DOK7	112.357	2.36357	0.307122	7.69587	1.41e-14	2.97e-12	up
PFKFB4	387.708	1.66515	0.216368	7.69591	1.4e-14	2.97e-12	up
GABRA3	207.188	-1.95909	0.255086	-7.68014	1.59e-14	3.31e-12	down
CTH	1754.66	1.26132	0.164657	7.66026	1.86e-14	3.81e-12	up
COL4A2	2850.37	1.42004	0.185501	7.65519	1.93e-14	3.91e-12	up
BLM	917.718	-1.27994	0.1674	-7.64598	2.07e-14	4.14e-12	down
DUSP4	188.372	1.98245	0.2601	7.62186	2.5e-14	4.93e-12	up
MEGF6	436.771	1.62021	0.213044	7.60504	2.85e-14	5.54e-12	up
C19orf71	336.225	2.26744	0.298385	7.59904	2.98e-14	5.72e-12	up
LBR	2836.32	-1.31836	0.173599	-7.59428	3.1e-14	5.86e-12	down
SKA3	670.692	-1.40292	0.185088	-7.57975	3.46e-14	6.47e-12	down
PSG6	47.3506	3.88977	0.514463	7.56083	4e-14	7.39e-12	up
CNGB1	227.373	2.03586	0.270259	7.53298	4.96e-14	9.04e-12	up
WIPI1	216.516	1.82133	0.242832	7.50037	6.36e-14	1.15e-11	up
FAM83D	1813.17	-1.16853	0.156403	-7.47129	7.94e-14	1.41e-11	down
AHNAK2	2368.33	1.88199	0.252963	7.43979	1.01e-13	1.75e-11	up
CERCAM	1014.44	1.42788	0.191909	7.44038	1e-13	1.75e-11	up
SCARA5	497.849	1.60706	0.216245	7.43168	1.07e-13	1.84e-11	up
MARCKS	1744.96	-1.37773	0.186219	-7.39844	1.38e-13	2.34e-11	down
CPA4	617.799	1.27924	0.17385	7.35827	1.86e-13	3.12e-11	up
SYNC	172.343	1.93905	0.26381	7.35017	1.98e-13	3.24e-11	up
CASP9	1489.53	1.20802	0.164346	7.35048	1.98e-13	3.24e-11	up
ZDHHC2	870.704	-1.36237	0.18567	-7.33757	2.18e-13	3.52e-11	down
CGA	4256.35	1.4286	0.194993	7.3264	2.36e-13	3.79e-11	up
HMGB1P6	1299.98	-1.49065	0.204314	-7.29588	2.97e-13	4.7e-11	down
PSG10P	43.2156	3.53493	0.485588	7.27969	3.35e-13	5.25e-11	up
APLP1	264.526	1.61569	0.222527	7.26063	3.85e-13	5.98e-11	up
SKA2	887.054	-1.39646	0.192788	-7.2435	4.37e-13	6.71e-11	down
ASPM	4671.88	-1.25752	0.173718	-7.23887	4.52e-13	6.87e-11	down
ZNF385A	502.951	1.58773	0.219408	7.23643	4.61e-13	6.92e-11	up
P4HA2	641.797	1.37515	0.190249	7.22813	4.9e-13	7.21e-11	up
JUP	10816.2	1.12039	0.154976	7.22947	4.85e-13	7.21e-11	up
INSL4	282.685	1.82613	0.253196	7.21231	5.5e-13	8.02e-11	up
KCTD12	576.072	-1.45309	0.201554	-7.20947	5.62e-13	8.11e-11	down
CFL2	1697.67	-1.44295	0.200484	-7.19733	6.14e-13	8.78e-11	down
CTSZ	3089.18	1.31664	0.18327	7.18417	6.76e-13	9.48e-11	up
ITPR1	4279.13	1.28649	0.179064	7.18455	6.74e-13	9.48e-11	up
LY6K	778.606	1.71544	0.238978	7.17824	7.06e-13	9.8e-11	up
ITGB4	226.761	1.89166	0.263802	7.17076	7.46e-13	1.01e-10	up
PTGES3	10451.9	-1.32171	0.184283	-7.17216	7.38e-13	1.01e-10	down
FTX	349.358	-1.6648	0.232156	-7.17106	7.44e-13	1.01e-10	down
LAMA1	4544.29	1.42345	0.199093	7.14969	8.7e-13	1.16e-10	up
LAMB2	789.885	1.54675	0.216389	7.14799	8.81e-13	1.17e-10	up
PRKCH	225.801	-1.78226	0.249963	-7.13012	1e-12	1.32e-10	down
OGFRL1	745.118	-1.31288	0.184627	-7.11098	1.15e-12	1.5e-10	down
CTSL	2237.73	1.30735	0.184265	7.09496	1.29e-12	1.67e-10	up
FGB	207.307	-1.92599	0.272129	-7.07751	1.47e-12	1.88e-10	down
SCARB2	1210.67	-1.18404	0.167686	-7.06106	1.65e-12	2.09e-10	down
CD2AP	639.616	-1.37702	0.195036	-7.06034	1.66e-12	2.09e-10	down
CENPE	1281.68	-1.14068	0.162259	-7.03001	2.07e-12	2.57e-10	down
DLGAP5	1231.87	-1.18086	0.168061	-7.02638	2.12e-12	2.62e-10	down
TFAM	2670.18	-1.26037	0.179534	-7.02022	2.22e-12	2.71e-10	down
PTGES	1229.31	1.19086	0.169836	7.01183	2.35e-12	2.86e-10	up
UBE2K	2021.93	-1.27885	0.182416	-7.01059	2.37e-12	2.86e-10	down
AL357060.1	158.144	1.86534	0.266182	7.00776	2.42e-12	2.89e-10	up
DUSP5	369.092	1.41314	0.201907	6.99895	2.58e-12	3.06e-10	up
HMGB1	4423.31	-1.22505	0.175564	-6.9778	3e-12	3.53e-10	down
CRISPLD2	581.898	1.32147	0.189452	6.97524	3.05e-12	3.56e-10	up
TM4SF1-AS1	118.524	1.97906	0.284969	6.94483	3.79e-12	4.38e-10	up
KIF14	1383.06	-1.12637	0.162709	-6.92261	4.43e-12	5.09e-10	down
AL645608.7	32.2924	4.24026	0.612875	6.91864	4.56e-12	5.15e-10	up
RCN3	529.985	1.48297	0.214319	6.91945	4.53e-12	5.15e-10	up
RAP1B	2000.65	-1.24515	0.180375	-6.9031	5.09e-12	5.71e-10	down
BEGAIN	1026.17	1.16124	0.168723	6.88251	5.88e-12	6.54e-10	up
GDPD5	930.028	1.29489	0.188257	6.87834	6.06e-12	6.69e-10	up
ENO2	619.804	1.24307	0.181099	6.86405	6.69e-12	7.3e-10	up
ARL6IP1	5685.15	-1.3383	0.194983	-6.86365	6.71e-12	7.3e-10	down
PRMT7	1973.65	1.11419	0.162378	6.86166	6.81e-12	7.35e-10	up
MPP7	1323.88	-1.09922	0.160696	-6.84036	7.9e-12	8.47e-10	down
LAMB3	1183.46	1.33474	0.195545	6.82572	8.75e-12	9.31e-10	up
PRDX5	1585.14	1.562	0.229245	6.81365	9.52e-12	1.01e-09	up
AC126768.1	44.5757	3.12743	0.460723	6.78809	1.14e-11	1.19e-09	up
GJB5	105.614	2.00744	0.295828	6.78585	1.15e-11	1.2e-09	up
ADSSL1	481.88	1.31793	0.194449	6.77777	1.22e-11	1.26e-09	up
PIP5K1C	2497.3	1.29345	0.190923	6.7747	1.25e-11	1.27e-09	up
ARHGAP28	474.66	-1.45133	0.214208	-6.77535	1.24e-11	1.27e-09	down
GRIN1	56.6717	2.75631	0.407031	6.77175	1.27e-11	1.29e-09	up
CHPF2	1020.74	1.33546	0.197464	6.76309	1.35e-11	1.35e-09	up
PSAT1	2478.05	-1.0477	0.154901	-6.76364	1.35e-11	1.35e-09	down
ITPRIP	1831.23	1.4074	0.208655	6.74509	1.53e-11	1.52e-09	up
NDC1	3488.89	-1.09058	0.16182	-6.73951	1.59e-11	1.57e-09	down
CIP2A	1839.54	-1.17158	0.173907	-6.73683	1.62e-11	1.58e-09	down
AL139352.1	63.7694	2.77411	0.411872	6.73538	1.64e-11	1.59e-09	up
RALGPS2	836.703	-1.31788	0.196262	-6.71489	1.88e-11	1.81e-09	down
DEPDC1B	709.528	-1.45478	0.216652	-6.71484	1.88e-11	1.81e-09	down
RTKN2	373.119	-1.36489	0.20349	-6.7074	1.98e-11	1.89e-09	down
UBL3	482.717	-1.41825	0.211755	-6.69758	2.12e-11	2.01e-09	down
KCNAB2	1055.21	1.27984	0.191192	6.69402	2.17e-11	2.04e-09	up
POLR3G	305.498	-1.55463	0.232388	-6.6898	2.23e-11	2.09e-09	down
MYBL2	3891.08	-1.07681	0.161307	-6.67557	2.46e-11	2.29e-09	down
SLC38A10	1905.5	1.14953	0.172534	6.6626	2.69e-11	2.48e-09	up
KRT7	6576.36	1.02364	0.154148	6.64062	3.12e-11	2.86e-09	up
METRNL	729.44	1.34992	0.203681	6.62762	3.41e-11	3.11e-09	up
ALCAM	1571.77	-1.12504	0.169967	-6.61916	3.61e-11	3.25e-09	down
CDH2	513.67	-1.22788	0.185486	-6.61982	3.6e-11	3.25e-09	down
GACAT2	53.9165	2.70151	0.408428	6.6144	3.73e-11	3.34e-09	up
NPNT	315.629	-1.36706	0.206772	-6.61144	3.81e-11	3.38e-09	down
HIF1A	3539.57	-1.07768	0.163044	-6.60974	3.85e-11	3.4e-09	down
EVI5L	279.947	1.51835	0.229959	6.60271	4.04e-11	3.55e-09	up
TTK	1284.58	-1.23224	0.187078	-6.58677	4.49e-11	3.92e-09	down
ENAH	3414.49	-1.01191	0.153729	-6.58243	4.63e-11	4.02e-09	down
ACKR3	794.065	1.3107	0.199371	6.57416	4.89e-11	4.22e-09	up
ITGB2	92.9485	2.209	0.336487	6.56489	5.21e-11	4.47e-09	up
OLFM1	2540.15	0.978729	0.149105	6.56402	5.24e-11	4.47e-09	none
TNPO1	14076.5	-1.05282	0.160689	-6.55192	5.68e-11	4.81e-09	down
PBXIP1	447.136	1.21959	0.186334	6.54519	5.94e-11	5.01e-09	up
MSLNL	67.2946	2.83779	0.434199	6.5357	6.33e-11	5.3e-09	up
SYT12	1372.69	1.1493	0.176222	6.52188	6.94e-11	5.73e-09	up
TMED2	3907.77	-0.983792	0.15083	-6.52251	6.91e-11	5.73e-09	none
FBXO30	959.686	-1.18049	0.181013	-6.5216	6.96e-11	5.73e-09	down
SEZ6L2	513.661	1.33901	0.205991	6.50037	8.01e-11	6.56e-09	up
GPRC5A	9038.08	1.14078	0.175604	6.49633	8.23e-11	6.69e-09	up
ARL15	153.865	-1.76831	0.272228	-6.49569	8.27e-11	6.69e-09	down
SDAD1	710.015	-1.24515	0.19178	-6.4926	8.44e-11	6.8e-09	down
SH3TC1	489.858	1.25837	0.193863	6.49103	8.53e-11	6.83e-09	up
CES3	285.815	1.5062	0.23226	6.48499	8.87e-11	7.07e-09	up
PLD3	2327.91	1.06477	0.164212	6.48414	8.92e-11	7.07e-09	up
B4GALT2	2615.89	1.00737	0.155672	6.47113	9.73e-11	7.67e-09	up
TAF2	1104.97	-1.12865	0.174488	-6.46839	9.91e-11	7.76e-09	down
LCN15	51.9263	2.74207	0.42423	6.46363	1.02e-10	7.96e-09	up
RTN4RL2	1448.38	1.10999	0.171745	6.46301	1.03e-10	7.96e-09	up
CCNA2	2258.04	-1.00961	0.156429	-6.45411	1.09e-10	8.4e-09	down
EIF5AL1	414.642	-1.36016	0.210771	-6.45323	1.09e-10	8.4e-09	down
TOP2A	10756.4	-0.978271	0.151803	-6.44433	1.16e-10	8.86e-09	none
ESCO2	943.873	-1.15331	0.17951	-6.42476	1.32e-10	1e-08	down
DYRK2	404.731	-1.27036	0.197824	-6.42167	1.35e-10	1.02e-08	down
SCML2	394.183	-1.39481	0.21758	-6.41054	1.45e-10	1.09e-08	down
CNPY3	528.742	1.26566	0.197961	6.39348	1.62e-10	1.21e-08	up
UACA	601.373	-1.17365	0.183662	-6.39031	1.66e-10	1.23e-08	down
NTN3	58.0293	2.86988	0.449709	6.38163	1.75e-10	1.3e-08	up
CDH5	89.169	2.03089	0.318278	6.38086	1.76e-10	1.3e-08	up
SLC9A3-AS1	308.994	1.43922	0.226482	6.35467	2.09e-10	1.52e-08	up
PIK3C2A	2335.48	-1.10712	0.174228	-6.35444	2.09e-10	1.52e-08	down
MAP4K5	808.61	-1.12252	0.176681	-6.35338	2.11e-10	1.53e-08	down
OSBPL8	2194.08	-1.10231	0.173755	-6.34406	2.24e-10	1.62e-08	down
CDCA2	1475.9	-1.05925	0.167036	-6.34148	2.28e-10	1.63e-08	down
FKBP2	277.775	1.82026	0.287089	6.34042	2.29e-10	1.64e-08	up
GDE1	2124.65	-0.958287	0.151468	-6.32667	2.51e-10	1.78e-08	none
MYDGF	1698.86	1.34544	0.212863	6.32068	2.6e-10	1.84e-08	up
FN3K	191.821	1.50448	0.238379	6.31131	2.77e-10	1.95e-08	up
HAGH	299.523	1.66577	0.264062	6.30826	2.82e-10	1.98e-08	up
CSRP1	5571.67	1.02126	0.162335	6.29104	3.15e-10	2.2e-08	up
PAICS	8985.52	-0.972425	0.154664	-6.28735	3.23e-10	2.24e-08	none
WDR25	453.289	1.36561	0.217453	6.28002	3.39e-10	2.34e-08	up
HPS3	1182.67	-1.06005	0.168815	-6.27937	3.4e-10	2.34e-08	down
FIBCD1	431.482	1.19707	0.190918	6.27004	3.61e-10	2.47e-08	up
ZNF804A	179.92	-1.69423	0.270321	-6.26748	3.67e-10	2.5e-08	down
KIF11	3162.43	-0.978593	0.156219	-6.26422	3.75e-10	2.54e-08	none
JUNB	753.4	1.34994	0.215801	6.25552	3.96e-10	2.67e-08	up
TBL1XR1	3550.68	-1.07121	0.171452	-6.24787	4.16e-10	2.78e-08	down
C1orf198	838.83	-1.11065	0.177754	-6.24821	4.15e-10	2.78e-08	down
OSBP2	2250.96	1.07666	0.172483	6.24212	4.32e-10	2.87e-08	up
FAM234A	602.331	1.25348	0.200972	6.23707	4.46e-10	2.95e-08	up
SLC22A18	483.477	1.23085	0.198169	6.21113	5.26e-10	3.47e-08	up
GCLM	2343.66	-1.00663	0.162707	-6.18676	6.14e-10	4.03e-08	down
CARD14	1279.4	1.39924	0.226325	6.18243	6.31e-10	4.13e-08	up
PUS7	1550.22	-1.01824	0.164967	-6.17238	6.73e-10	4.38e-08	down
SNX30	288.347	-1.43293	0.23248	-6.16367	7.11e-10	4.61e-08	down
CARNMT1	373.815	-1.35947	0.220961	-6.15251	7.63e-10	4.92e-08	down
NREP	200.403	-1.4705	0.239083	-6.15057	7.72e-10	4.96e-08	down
KTN1	6078.9	-0.902544	0.14685	-6.14601	7.95e-10	5.08e-08	none
JADE2	1792.14	1.116	0.182206	6.12491	9.07e-10	5.78e-08	up
PDK4	2561.84	0.979181	0.15992	6.12295	9.19e-10	5.8e-08	none
SKP2	2887.16	-1.04717	0.171023	-6.12297	9.18e-10	5.8e-08	down
TFRC	17793.7	0.904562	0.147773	6.1213	9.28e-10	5.83e-08	none
DR1	2784.89	-1.11437	0.182126	-6.11869	9.43e-10	5.9e-08	down
DNAH1	51.7342	2.63071	0.431897	6.09105	1.12e-09	6.99e-08	up
SNED1	225.395	1.85635	0.304953	6.08732	1.15e-09	7.12e-08	up
GOLGA2	2905.33	1.1293	0.185573	6.08551	1.16e-09	7.17e-08	up
CACNA2D1	1110.77	-1.08265	0.178011	-6.08191	1.19e-09	7.31e-08	down
NCAPG	2195.4	-1.00043	0.164595	-6.07814	1.22e-09	7.45e-08	down
TBC1D4	1624.24	-0.946436	0.155831	-6.07348	1.25e-09	7.64e-08	none
IPMK	881.75	-1.21341	0.200258	-6.05924	1.37e-09	8.31e-08	down
PEG10	4775.86	-0.98956	0.163369	-6.05721	1.39e-09	8.38e-08	none
PTK6	287.533	1.3108	0.216758	6.0473	1.47e-09	8.87e-08	up
CCND3	2159.36	1.04232	0.172619	6.03827	1.56e-09	9.35e-08	up
SFT2D2	2564.26	-1.10422	0.183083	-6.03123	1.63e-09	9.72e-08	down
EPS8	1086.85	-0.988405	0.164006	-6.02662	1.67e-09	9.92e-08	none
ODC1	3726.78	-1.09586	0.181821	-6.02713	1.67e-09	9.92e-08	down
ALPP	9536.56	0.89828	0.149571	6.00572	1.9e-09	1.12e-07	none
RNF38	400.324	-1.2456	0.207466	-6.00387	1.93e-09	1.13e-07	down
CYBA	1945.87	1.53647	0.25611	5.99925	1.98e-09	1.16e-07	up
S100P	598.912	1.26988	0.211754	5.99696	2.01e-09	1.17e-07	up
ZBED1	2951.13	1.06011	0.176861	5.99399	2.05e-09	1.18e-07	up
TNFAIP3	732.728	1.05194	0.17549	5.99427	2.04e-09	1.18e-07	up
TMPO	7123.68	-1.03553	0.172972	-5.98669	2.14e-09	1.23e-07	down
CDK1	5756.78	-1.25002	0.208875	-5.98452	2.17e-09	1.25e-07	down
CEP55	2031.79	-1.01259	0.169241	-5.98312	2.19e-09	1.25e-07	down
COL4A1	1567.34	0.931491	0.155759	5.98032	2.23e-09	1.27e-07	none
DNAJC2	1764.3	-0.987886	0.165393	-5.97296	2.33e-09	1.32e-07	none
ALPG	89.9586	2.11394	0.353972	5.97204	2.34e-09	1.32e-07	up
YIF1B	793.946	1.15371	0.193654	5.95758	2.56e-09	1.44e-07	up
RHOC	1092.63	1.16187	0.195146	5.95386	2.62e-09	1.47e-07	up
TMEM38B	963.598	-1.1481	0.193646	-5.92884	3.05e-09	1.7e-07	down
QSER1	4816.34	-1.03107	0.174381	-5.91275	3.36e-09	1.87e-07	down
DEK	7720.73	-1.0772	0.18217	-5.91312	3.36e-09	1.87e-07	down
PSG9	42.0102	2.64685	0.447947	5.90884	3.45e-09	1.9e-07	up
CYB5D2	136.862	1.71396	0.290522	5.89959	3.64e-09	2e-07	up
KLLN	326.49	1.26165	0.214203	5.88996	3.86e-09	2.12e-07	up
IFRD1	2454.93	-1.06447	0.181189	-5.87492	4.23e-09	2.31e-07	down
MSANTD3	537.978	-1.19427	0.20336	-5.87269	4.29e-09	2.33e-07	down
ACAP3	897.242	1.01709	0.173726	5.85457	4.78e-09	2.59e-07	up
ALS2CL	135.087	1.59997	0.273477	5.85047	4.9e-09	2.65e-07	up
GPD2	1376.09	-0.964567	0.164954	-5.84751	4.99e-09	2.68e-07	none
AL161421.1	174.126	1.43461	0.245527	5.84297	5.13e-09	2.75e-07	up
FKBP10	2477.66	0.942933	0.161455	5.84023	5.21e-09	2.78e-07	none
SYNPO	1894.87	1.33965	0.229462	5.83821	5.28e-09	2.81e-07	up
FZD10	217.725	1.30805	0.224426	5.82842	5.6e-09	2.97e-07	up
NDUFA4L2	271.659	1.31445	0.225975	5.81678	6e-09	3.17e-07	up
BIRC7	169.02	1.54343	0.265505	5.8132	6.13e-09	3.23e-07	up
ABTB1	193.581	1.45891	0.251092	5.81025	6.24e-09	3.27e-07	up
LOXL2	2716.24	1.11678	0.192518	5.8009	6.6e-09	3.45e-07	up
ARMC10	751.49	-1.07317	0.185151	-5.7962	6.78e-09	3.53e-07	down
CENPU	273.772	-1.30723	0.225792	-5.78951	7.06e-09	3.66e-07	down
KIF20B	2091.37	-0.923255	0.159619	-5.78412	7.29e-09	3.77e-07	none
C6orf48	196.476	1.6221	0.280551	5.78183	7.39e-09	3.81e-07	up
ASPHD1	212.698	1.54348	0.26707	5.7793	7.5e-09	3.85e-07	up
MST1R	739.112	1.11285	0.192598	5.77807	7.56e-09	3.86e-07	up
DYNLT3	1224.16	-1.17642	0.20361	-5.77779	7.57e-09	3.86e-07	down
U2SURP	7232.71	-0.915221	0.158556	-5.77224	7.82e-09	3.97e-07	none
PGM2	945.307	-1.12048	0.194215	-5.76931	7.96e-09	4.03e-07	down
NEK8	110.91	1.76113	0.305336	5.76784	8.03e-09	4.05e-07	up
GALNT2	3233.46	0.947493	0.164361	5.76471	8.18e-09	4.11e-07	none
MFSD12	12593.6	0.865192	0.150605	5.74478	9.2e-09	4.61e-07	none
MARK1	260.394	-1.2471	0.21731	-5.73881	9.53e-09	4.76e-07	down
PTPRG	308.702	-1.23811	0.215881	-5.73515	9.74e-09	4.85e-07	down
TMEM123	3510.2	-0.897758	0.15681	-5.72514	1.03e-08	5.12e-07	none
PTPRK	898.48	-1.08052	0.188752	-5.72455	1.04e-08	5.13e-07	down
LAMA5	9825.04	1.34013	0.234592	5.71257	1.11e-08	5.48e-07	up
ERVMER34-1	222.99	-1.30503	0.228521	-5.71079	1.12e-08	5.52e-07	down
AL365181.2	41.5918	2.67505	0.46853	5.70945	1.13e-08	5.55e-07	up
RRBP1	1565.74	1.11651	0.195576	5.70884	1.14e-08	5.55e-07	up
ERP29	1034.5	0.972673	0.17046	5.70616	1.16e-08	5.62e-07	none
MAPK8IP3	728.803	1.28923	0.226	5.70457	1.17e-08	5.65e-07	up
CFAP97	548.895	-1.09631	0.192211	-5.70366	1.17e-08	5.66e-07	down
NFIA	758.262	-1.06298	0.186552	-5.69803	1.21e-08	5.83e-07	down
PKP2	200.601	-1.39107	0.244919	-5.67971	1.35e-08	6.47e-07	down
CYR61	2461.04	0.872738	0.153734	5.67695	1.37e-08	6.55e-07	none
BAIAP2	576.274	1.02958	0.181658	5.66768	1.45e-08	6.9e-07	up
SLC35B2	1504.94	1.0113	0.17856	5.66365	1.48e-08	7.04e-07	up
ZNF639	981.188	-1.10159	0.194767	-5.65592	1.55e-08	7.34e-07	down
HPCAL1	1605.5	0.904692	0.160118	5.65015	1.6e-08	7.54e-07	none
SLC16A7	1345.04	-1.06141	0.187851	-5.6503	1.6e-08	7.54e-07	down
LRIF1	788.471	-1.13056	0.200288	-5.64468	1.65e-08	7.76e-07	down
CRELD1	105.967	1.75302	0.310952	5.63758	1.72e-08	8.06e-07	up
MAD2L1	1469.22	-1.19192	0.211528	-5.63484	1.75e-08	8.16e-07	down
SPDL1	2128.88	-0.962425	0.17089	-5.63184	1.78e-08	8.28e-07	none
COL18A1	350.342	1.42338	0.252826	5.62988	1.8e-08	8.32e-07	up
BMP6	713.734	0.976634	0.173487	5.62943	1.81e-08	8.32e-07	none
BCL10	281.757	-1.22154	0.216985	-5.62961	1.81e-08	8.32e-07	down
AC125257.1	280.042	-1.48989	0.264863	-5.62513	1.85e-08	8.5e-07	down
TMEM214	1171.42	1.03063	0.18349	5.6168	1.95e-08	8.89e-07	up
PRKCZ	437.03	1.14562	0.204395	5.60496	2.08e-08	9.49e-07	up
TAF4B	329.628	-1.1896	0.21226	-5.60444	2.09e-08	9.49e-07	down
E2F8	239.271	-1.34431	0.239941	-5.60266	2.11e-08	9.56e-07	down
SEMA6B	105.769	1.93093	0.344831	5.59962	2.15e-08	9.7e-07	up
SINHCAF	1470.86	-0.991089	0.177252	-5.59143	2.25e-08	1.01e-06	none
POLE2	436.48	-1.20842	0.216825	-5.57327	2.5e-08	1.12e-06	down
CD63	3469.52	1.06234	0.190933	5.56396	2.64e-08	1.18e-06	up
CHORDC1	2486.63	-1.05979	0.190667	-5.55831	2.72e-08	1.21e-06	down
MEA1	426.95	1.54434	0.278109	5.553	2.81e-08	1.25e-06	up
SQSTM1	6147.18	0.823727	0.148541	5.54545	2.93e-08	1.3e-06	none
RCN2	1171.75	-1.14887	0.207346	-5.54083	3.01e-08	1.33e-06	down
SCAMP4	559.498	1.22001	0.220277	5.53852	3.05e-08	1.34e-06	up
NIFK	1602.84	-1.0888	0.196609	-5.53791	3.06e-08	1.34e-06	down
GOLGA3	1870.7	0.969269	0.175191	5.53263	3.15e-08	1.38e-06	none
GSN	1296.54	0.924284	0.16765	5.51316	3.52e-08	1.54e-06	none
LINC01939	43.4118	2.8821	0.523143	5.5092	3.6e-08	1.57e-06	up
JAZF1	372.645	-1.20241	0.218869	-5.49374	3.94e-08	1.71e-06	down
PAPOLA	6274.21	-0.848162	0.154544	-5.48816	4.06e-08	1.76e-06	none
PM20D2	1043.65	-0.93652	0.17069	-5.48666	4.1e-08	1.77e-06	none
NLN	1871.23	-0.861833	0.157375	-5.47631	4.34e-08	1.87e-06	none
ZNF146	1921.4	-0.915927	0.167301	-5.47472	4.38e-08	1.88e-06	none
SLC39A7	1697.76	0.926582	0.169447	5.46827	4.54e-08	1.94e-06	none
ZBTB10	308.614	-1.23771	0.22642	-5.46646	4.59e-08	1.96e-06	down
ALPI	7687.63	0.925407	0.169332	5.46504	4.63e-08	1.97e-06	none
C11orf86	775.812	1.10311	0.2019	5.46362	4.67e-08	1.98e-06	up
TCF12	816.274	-0.986935	0.180665	-5.46279	4.69e-08	1.98e-06	none
NEK7	1401.62	-0.968896	0.177388	-5.46203	4.71e-08	1.98e-06	none
TNFSF9	1424.22	0.924768	0.169493	5.4561	4.87e-08	2.04e-06	none
XPO1	12395.6	-0.900356	0.16506	-5.45474	4.9e-08	2.05e-06	none
BAZ1A	1607.15	-0.889606	0.163172	-5.45196	4.98e-08	2.08e-06	none
BLMH	1170.42	-0.973975	0.17865	-5.45186	4.98e-08	2.08e-06	none
CCDC88A	2007.03	-0.913547	0.167658	-5.44886	5.07e-08	2.11e-06	none
SLC39A10	1871.26	-0.964598	0.177414	-5.43698	5.42e-08	2.24e-06	none
CTSA	1934.24	0.906624	0.166803	5.4353	5.47e-08	2.25e-06	none
KLHL23	346.74	-1.16877	0.215017	-5.43571	5.46e-08	2.25e-06	down
WBP2	1812.21	0.937115	0.172469	5.43352	5.53e-08	2.27e-06	none
EIF4G2	23581.2	-0.858473	0.158184	-5.42706	5.73e-08	2.35e-06	none
GALNS	522.727	1.00688	0.185549	5.42649	5.75e-08	2.35e-06	up
ME1	1438.65	-1.03304	0.190466	-5.42372	5.84e-08	2.37e-06	down
DBF4	1092.15	-1.06927	0.197148	-5.42371	5.84e-08	2.37e-06	down
KIF23	2070.27	-0.89242	0.164616	-5.42122	5.92e-08	2.4e-06	none
HIST1H1C	667.307	1.05515	0.194717	5.41888	6e-08	2.42e-06	up
COL7A1	4008.39	0.948908	0.175198	5.41621	6.09e-08	2.45e-06	none
AP003733.1	52.3098	2.20211	0.40685	5.41258	6.21e-08	2.48e-06	up
MYL9	887.308	1.12643	0.208102	5.41288	6.2e-08	2.48e-06	up
NUDT4	1146.61	-0.925191	0.170903	-5.41354	6.18e-08	2.48e-06	none
PLA2G4A	521.643	-1.04026	0.192212	-5.41208	6.23e-08	2.48e-06	down
LRRC40	905.107	-1.01419	0.187585	-5.40654	6.43e-08	2.55e-06	down
TTC13	320.221	1.09175	0.202267	5.39757	6.75e-08	2.68e-06	up
RILP	172.818	1.39364	0.258636	5.38844	7.11e-08	2.81e-06	up
TNFRSF14	49.3345	2.40632	0.447022	5.38299	7.33e-08	2.88e-06	up
MT-TP	508.585	-1.38316	0.256953	-5.38292	7.33e-08	2.88e-06	down
GLO1	4692.35	-0.875824	0.162736	-5.38187	7.37e-08	2.89e-06	none
PC	2585.32	0.919533	0.170971	5.37831	7.52e-08	2.94e-06	none
FZD10-DT	142.612	1.46342	0.272137	5.37751	7.55e-08	2.94e-06	up
SHLD2	1403.47	-0.937592	0.174391	-5.37639	7.6e-08	2.95e-06	none
MOGS	786.509	1.13433	0.211125	5.3728	7.75e-08	3.01e-06	up
TWISTNB	854.413	-0.950838	0.17712	-5.36833	7.95e-08	3.07e-06	none
MTPAP	895.078	-0.935156	0.17431	-5.36492	8.1e-08	3.12e-06	none
ARHGAP11A	1168.21	-0.946256	0.1764	-5.36425	8.13e-08	3.13e-06	none
MISP	1098.07	1.03973	0.193849	5.36364	8.16e-08	3.13e-06	up
KIAA0513	187.979	1.31718	0.245626	5.36254	8.21e-08	3.13e-06	up
SLIT2	91.6638	-1.73824	0.324131	-5.36279	8.19e-08	3.13e-06	down
AL390778.2	22.7889	3.82966	0.714653	5.35877	8.38e-08	3.18e-06	up
SNAP25	77.7086	1.94315	0.362609	5.35881	8.38e-08	3.18e-06	up
CNOT6	1262.81	-0.865745	0.161697	-5.35411	8.6e-08	3.26e-06	none
HMCN2	218.772	1.38382	0.258614	5.35091	8.75e-08	3.31e-06	up
ATP11C	1058.52	-0.963346	0.180134	-5.34794	8.9e-08	3.35e-06	none
CALCOCO1	513.779	1.12189	0.210108	5.33959	9.32e-08	3.5e-06	up
RAI14	1797.98	-0.827175	0.154931	-5.33898	9.35e-08	3.5e-06	none
MIS18BP1	1399.03	-0.871078	0.163205	-5.33732	9.43e-08	3.53e-06	none
GUCY1A2	191.998	-1.36606	0.256019	-5.33578	9.51e-08	3.55e-06	down
VTN	70.4897	2.04625	0.385227	5.31181	1.09e-07	4.03e-06	up
DYSF	69.7142	1.9	0.357718	5.31145	1.09e-07	4.03e-06	up
DNASE1L1	359.288	1.19685	0.225401	5.30989	1.1e-07	4.06e-06	up
SIL1	453.997	1.13991	0.214864	5.30525	1.13e-07	4.15e-06	up
COIL	606.292	-0.970952	0.183116	-5.30239	1.14e-07	4.19e-06	none
GAL	1004.39	-1.03091	0.194414	-5.30267	1.14e-07	4.19e-06	down
MLF1	678.151	-1.14476	0.215861	-5.30323	1.14e-07	4.19e-06	down
MGAT5B	406.332	1.09393	0.206487	5.29779	1.17e-07	4.28e-06	up
TPPP	138.994	1.76865	0.334037	5.29477	1.19e-07	4.29e-06	up
ATOH8	113.991	1.6728	0.315827	5.29657	1.18e-07	4.29e-06	up
C6orf223	1336.59	0.998078	0.188481	5.29538	1.19e-07	4.29e-06	none
WNT10B	2713.28	0.846765	0.159918	5.29498	1.19e-07	4.29e-06	none
ANKRD12	1533.77	-0.894873	0.168971	-5.29603	1.18e-07	4.29e-06	none
IARS2	5502.39	-0.915605	0.17288	-5.29618	1.18e-07	4.29e-06	none
SMN1	404.676	-1.35159	0.255477	-5.29047	1.22e-07	4.38e-06	down
KCNK15-AS1	73.3056	1.86446	0.352474	5.28963	1.23e-07	4.39e-06	up
CEBPA	289.316	1.10185	0.208326	5.28907	1.23e-07	4.39e-06	up
SSX2IP	1454.87	-0.913881	0.172931	-5.28466	1.26e-07	4.49e-06	none
CKAP2	1778.91	-0.976911	0.184952	-5.28197	1.28e-07	4.53e-06	none
RMI1	628.478	-1.04035	0.196957	-5.28212	1.28e-07	4.53e-06	down
AASDHPPT	1194.62	-0.934482	0.176954	-5.28092	1.29e-07	4.55e-06	none
ANLN	5340.59	-0.808816	0.153207	-5.27923	1.3e-07	4.58e-06	none
SET	21772.6	-0.902247	0.170944	-5.27801	1.31e-07	4.6e-06	none
SGO1	362.429	-1.06817	0.202541	-5.27383	1.34e-07	4.69e-06	down
PDS5A	3695.11	-0.825581	0.15656	-5.27325	1.34e-07	4.7e-06	none
NTSR1	89.9437	1.75408	0.333237	5.26374	1.41e-07	4.93e-06	up
MPP5	4263.55	-0.824066	0.156576	-5.26304	1.42e-07	4.94e-06	none
LMF1	115.312	1.48842	0.2835	5.25017	1.52e-07	5.29e-06	up
SPAG4	235.12	1.23099	0.23489	5.24069	1.6e-07	5.54e-06	up
NOL11	2749.05	-1.00654	0.192049	-5.24103	1.6e-07	5.54e-06	down
GLS	1969.29	-1.07016	0.204457	-5.23417	1.66e-07	5.73e-06	down
IGFBP6	321.202	1.29483	0.247535	5.23089	1.69e-07	5.81e-06	up
NECTIN3	546.022	-1.04041	0.199069	-5.2264	1.73e-07	5.94e-06	down
SACS	1449.35	-0.950261	0.181855	-5.22538	1.74e-07	5.96e-06	none
HMGN5	394.737	-1.1667	0.223324	-5.22426	1.75e-07	5.98e-06	down
RPS6KA3	2333.51	-0.836453	0.160162	-5.22255	1.76e-07	6.03e-06	none
CCDC138	897.324	-0.903994	0.17312	-5.22176	1.77e-07	6.04e-06	none
CT45A10	145.218	-1.47158	0.281889	-5.22044	1.78e-07	6.07e-06	down
SLC6A19	41.6323	2.34126	0.448896	5.2156	1.83e-07	6.21e-06	up
UBA6	1674.23	-0.910014	0.174491	-5.21524	1.84e-07	6.21e-06	none
CCNG2	332.606	-1.21071	0.232241	-5.21318	1.86e-07	6.26e-06	down
TCF4	73.6049	-1.93944	0.372079	-5.21245	1.86e-07	6.27e-06	down
TCF7L2	329.992	-1.1665	0.223816	-5.2119	1.87e-07	6.28e-06	down
ACOT1	206.889	1.51743	0.291233	5.21034	1.88e-07	6.31e-06	up
NEAT1	7124.79	0.80887	0.155247	5.21022	1.89e-07	6.31e-06	none
KITLG	851.48	-0.933569	0.179227	-5.20885	1.9e-07	6.34e-06	none
KIAA1211L	71.5284	1.81585	0.348819	5.20573	1.93e-07	6.4e-06	up
SMARCA5	3094.46	-0.800707	0.1538	-5.20615	1.93e-07	6.4e-06	none
NEDD1	958.806	-1.08183	0.207815	-5.20573	1.93e-07	6.4e-06	down
APOBEC3B	302.955	-1.1604	0.222964	-5.20444	1.95e-07	6.43e-06	down
NUF2	918.555	-0.957697	0.184036	-5.20385	1.95e-07	6.44e-06	none
SEC13	1574.79	0.903123	0.173678	5.19998	1.99e-07	6.56e-06	none
ATP13A3	3221.72	-0.86778	0.166942	-5.19808	2.01e-07	6.61e-06	none
PAPPA2	36.0465	2.65893	0.511818	5.19507	2.05e-07	6.69e-06	up
AVPI1	1711.7	0.92845	0.178713	5.1952	2.05e-07	6.69e-06	none
PAK2	3282.79	-0.883435	0.170089	-5.19397	2.06e-07	6.71e-06	none
CCDC24	169.417	1.33443	0.25703	5.19172	2.08e-07	6.78e-06	up
USP38	516.33	-1.02321	0.197114	-5.19093	2.09e-07	6.79e-06	down
MYO6	286.334	-1.11431	0.214826	-5.18703	2.14e-07	6.92e-06	down
KRAS	932.83	-0.900415	0.173693	-5.18395	2.17e-07	7.02e-06	none
TGFBR1	1087.42	-0.956763	0.184631	-5.18204	2.19e-07	7.08e-06	none
CARS2	1729.08	0.816986	0.157716	5.18011	2.22e-07	7.14e-06	none
MND1	197.784	-1.42835	0.27583	-5.17839	2.24e-07	7.19e-06	down
MBNL1	3398.77	-0.816836	0.157836	-5.17523	2.28e-07	7.29e-06	none
TOGARAM2	1015.65	0.873126	0.168751	5.17404	2.29e-07	7.31e-06	none
CMTM6	954.678	-0.950046	0.183606	-5.17437	2.29e-07	7.31e-06	none
GPD1L	1164.92	-0.886847	0.171563	-5.16921	2.35e-07	7.48e-06	none
MAD1L1	411.173	1.0588	0.204872	5.16808	2.37e-07	7.51e-06	up
YES1	2892.75	-0.82609	0.160158	-5.15798	2.5e-07	7.91e-06	none
SPHK1	1198.76	0.876082	0.169943	5.15514	2.53e-07	8.02e-06	none
ARHGEF9	290.198	1.1066	0.214688	5.15447	2.54e-07	8.03e-06	up
KLC2	743.662	1.04718	0.203227	5.15274	2.57e-07	8.05e-06	up
NFKB2	1533.1	0.87587	0.169975	5.15295	2.56e-07	8.05e-06	none
SPTSSA	867.277	-1.09629	0.212748	-5.15302	2.56e-07	8.05e-06	down
RHBDF1	412.59	1.01594	0.197314	5.14884	2.62e-07	8.2e-06	up
FAM135A	343.803	-1.16142	0.225689	-5.1461	2.66e-07	8.3e-06	down
PTBP3	3804.74	-0.83508	0.162322	-5.1446	2.68e-07	8.35e-06	none
GPSM2	1254.51	-0.829498	0.161304	-5.14246	2.71e-07	8.43e-06	none
PLK4	641.229	-0.903317	0.175698	-5.14131	2.73e-07	8.46e-06	none
CUL7	494.889	1.10454	0.214987	5.13773	2.78e-07	8.61e-06	up
DIAPH3	1764.64	-0.836608	0.16291	-5.13542	2.82e-07	8.7e-06	none
SPON2	721.717	0.944374	0.183985	5.13289	2.85e-07	8.78e-06	none
STAG2	6156.39	-0.794322	0.154741	-5.13323	2.85e-07	8.78e-06	none
STK17B	277.233	-1.14407	0.222955	-5.13141	2.88e-07	8.83e-06	down
VPS4A	571.417	0.984715	0.191954	5.12996	2.9e-07	8.87e-06	none
TRIM29	4221.88	0.865464	0.168717	5.12967	2.9e-07	8.87e-06	none
MTMR2	2398.29	-0.820928	0.16005	-5.12919	2.91e-07	8.88e-06	none
ADK	2281.09	-0.992456	0.193644	-5.12516	2.97e-07	9.05e-06	none
FNBP1	1851.16	-0.857875	0.167437	-5.12356	3e-07	9.11e-06	none
PIEZO1	6283.14	1.0413	0.203379	5.12002	3.06e-07	9.26e-06	up
PRSS23	6965.88	0.763271	0.149166	5.11691	3.11e-07	9.38e-06	none
MAPK9	1865.67	-0.85288	0.166681	-5.11683	3.11e-07	9.38e-06	none
SPOCK2	166.405	1.34465	0.262923	5.11422	3.15e-07	9.47e-06	up
WASF1	623.711	-0.972352	0.190131	-5.11413	3.15e-07	9.47e-06	none
RAP1A	1323.35	-0.996243	0.195066	-5.10721	3.27e-07	9.81e-06	none
AC116351.2	37.6514	2.58917	0.507454	5.10227	3.36e-07	1e-05	up
RAD51AP1	1047.46	-1.04642	0.205099	-5.10201	3.36e-07	1e-05	down
ETV5	236.482	1.19347	0.233978	5.10078	3.38e-07	1e-05	up
ACACB	387.724	1.14911	0.225279	5.10081	3.38e-07	1e-05	up
UGDH	4222.66	-0.80027	0.156876	-5.10129	3.37e-07	1e-05	none
CCNB1	5184.94	-0.950741	0.186576	-5.09573	3.47e-07	1.03e-05	none
ISG15	175.769	1.2719	0.250012	5.08736	3.63e-07	1.07e-05	up
NAE1	1902.2	-1.00909	0.198451	-5.0848	3.68e-07	1.09e-05	down
HSPH1	4480.26	-0.84453	0.166282	-5.0789	3.8e-07	1.12e-05	none
PSD3	488.937	-1.1263	0.222015	-5.0731	3.91e-07	1.15e-05	down
PTER	480.398	-1.02502	0.202103	-5.07177	3.94e-07	1.16e-05	down
XRCC4	301.287	-1.25345	0.247672	-5.06095	4.17e-07	1.22e-05	down
CAV1	1790.61	-0.798934	0.157941	-5.05843	4.23e-07	1.24e-05	none
SLC3A2	6559.76	0.784406	0.15514	5.05611	4.28e-07	1.24e-05	none
FAR1	2769.33	-0.881492	0.174331	-5.05642	4.27e-07	1.24e-05	none
COMMD10	401.628	-1.08995	0.215584	-5.05579	4.29e-07	1.24e-05	down
CCDC59	650.156	-1.08793	0.215366	-5.05152	4.38e-07	1.27e-05	down
MPG	416.112	1.24799	0.247091	5.05074	4.4e-07	1.27e-05	up
PPIP5K2	1637.87	-0.889473	0.176198	-5.04816	4.46e-07	1.29e-05	none
ACSL4	2447.35	-0.860953	0.170572	-5.04745	4.48e-07	1.29e-05	none
FBXO2	557.549	1.13844	0.225589	5.04653	4.5e-07	1.29e-05	up
FASTKD2	935.811	-0.971986	0.192681	-5.04453	4.55e-07	1.3e-05	none
GSTZ1	248.716	1.204	0.238711	5.04375	4.56e-07	1.31e-05	up
CTSD	1055.1	0.92712	0.183955	5.03992	4.66e-07	1.33e-05	none
CARHSP1	1256.25	0.887601	0.1763	5.0346	4.79e-07	1.36e-05	none
AP1AR	573.481	-1.03808	0.206187	-5.03465	4.79e-07	1.36e-05	down
DHX40	1563.95	-0.83373	0.165903	-5.0254	5.02e-07	1.43e-05	none
TGM2	366.685	1.03776	0.20653	5.02473	5.04e-07	1.43e-05	up
ARHGEF19	336.722	1.04353	0.207712	5.02393	5.06e-07	1.43e-05	up
PROSER2	1584.58	0.845013	0.168504	5.0148	5.31e-07	1.5e-05	none
TWF1	4334.08	-0.896772	0.178829	-5.0147	5.31e-07	1.5e-05	none
ABCE1	4797.45	-0.873089	0.174158	-5.01319	5.35e-07	1.51e-05	none
COMMD8	524.541	-1.25636	0.250713	-5.01114	5.41e-07	1.52e-05	down
TMEM52B	276.187	-1.15002	0.229628	-5.0082	5.49e-07	1.54e-05	down
LINC01963	111.587	1.43515	0.286734	5.00514	5.58e-07	1.56e-05	up
ME2	764.728	-0.892921	0.178573	-5.00031	5.72e-07	1.6e-05	none
AL162424.1	26.1546	2.83135	0.566293	4.9998	5.74e-07	1.6e-05	up
KIF20A	2184.94	-0.785791	0.157181	-4.99928	5.75e-07	1.6e-05	none
HS6ST2	1782.07	-0.80315	0.160961	-4.98971	6.05e-07	1.68e-05	none
GPSM1	584.061	0.988074	0.198192	4.98544	6.18e-07	1.71e-05	none
TMEM65	636.45	-0.886288	0.178056	-4.97759	6.44e-07	1.78e-05	none
BMI1	590.36	-1.25767	0.252784	-4.97528	6.52e-07	1.8e-05	down
HYAL2	567.302	1.05231	0.211534	4.97464	6.54e-07	1.8e-05	up
IPO5	12085	-0.726826	0.146184	-4.972	6.63e-07	1.82e-05	none
DNPH1	301.424	1.23316	0.248069	4.97106	6.66e-07	1.82e-05	up
VRK2	412.824	-0.983689	0.197866	-4.97148	6.64e-07	1.82e-05	none
SPOPL	409.99	-0.984734	0.198102	-4.97083	6.67e-07	1.82e-05	none
GLMP	455.798	0.95686	0.192523	4.97012	6.69e-07	1.83e-05	none
C1RL	293.975	1.08175	0.217727	4.96835	6.75e-07	1.84e-05	up
XK	946.993	-0.931284	0.187447	-4.96825	6.76e-07	1.84e-05	none
CLTCL1	1764.53	1.00515	0.202509	4.9635	6.92e-07	1.88e-05	up
HHEX	285.357	-1.14686	0.231231	-4.9598	7.06e-07	1.91e-05	down
ARRDC3	218.512	-1.17646	0.237194	-4.9599	7.05e-07	1.91e-05	down
MYH14	116.258	1.47512	0.29759	4.95687	7.16e-07	1.93e-05	up
C4orf46	577.377	-0.957998	0.1935	-4.95089	7.39e-07	1.99e-05	none
TRIOBP	768.248	0.936221	0.189249	4.94704	7.54e-07	2.03e-05	none
PHLDA3	427.558	1.1768	0.238001	4.94451	7.63e-07	2.05e-05	up
STYX	488.884	-1.05104	0.213037	-4.9336	8.07e-07	2.16e-05	down
UNC13D	1563.83	0.859068	0.174171	4.93233	8.13e-07	2.17e-05	none
GPRC5C	168.008	1.24374	0.252344	4.92873	8.28e-07	2.21e-05	up
SPINK5	300.436	1.05539	0.214403	4.92246	8.55e-07	2.28e-05	up
TAF10	148.765	1.57099	0.319184	4.92188	8.57e-07	2.28e-05	up
PHF14	781.555	-0.850324	0.172873	-4.91878	8.71e-07	2.31e-05	none
AC093827.4	105.216	1.4551	0.296124	4.91382	8.93e-07	2.37e-05	up
HYAL3	276.452	1.15308	0.234684	4.91334	8.95e-07	2.37e-05	up
MASTL	1062.04	-0.958238	0.195041	-4.91301	8.97e-07	2.37e-05	none
TOP2B	4381.62	-0.753261	0.153334	-4.91256	8.99e-07	2.37e-05	none
ZNF22	258.311	-1.37631	0.280277	-4.91055	9.08e-07	2.39e-05	down
SLC25A6	4668.89	0.817063	0.166492	4.90754	9.22e-07	2.42e-05	none
KPNA2	8188.12	-0.86281	0.17581	-4.90764	9.22e-07	2.42e-05	none
TRIML2	179.755	1.18356	0.241264	4.90567	9.31e-07	2.42e-05	up
SUMF2	1176.43	0.857579	0.174842	4.90488	9.35e-07	2.42e-05	none
TPX2	6145.56	-0.764201	0.155801	-4.90497	9.34e-07	2.42e-05	none
TAB2	1375.62	-0.825309	0.168248	-4.9053	9.33e-07	2.42e-05	none
CDC23	1026.5	-0.835378	0.170322	-4.9047	9.36e-07	2.42e-05	none
CWC22	599.353	-0.914095	0.186305	-4.90644	9.27e-07	2.42e-05	none
TRIM26	519.588	-1.08063	0.220274	-4.90585	9.3e-07	2.42e-05	down
CCDC82	700.295	-0.882371	0.179918	-4.90429	9.38e-07	2.42e-05	none
KNL1	1357.72	-0.843568	0.172183	-4.89925	9.62e-07	2.48e-05	none
ABLIM2	108.341	1.4862	0.303425	4.8981	9.68e-07	2.49e-05	up
RABEP2	250.209	1.18144	0.24132	4.89573	9.79e-07	2.51e-05	up
MCU	1917.95	-0.758154	0.154883	-4.89501	9.83e-07	2.51e-05	none
PARPBP	700.52	-0.904036	0.184665	-4.89555	9.8e-07	2.51e-05	none
MYBL1	502.316	-0.971078	0.198377	-4.89512	9.82e-07	2.51e-05	none
DUSP16	1943.22	0.912913	0.18653	4.89418	9.87e-07	2.52e-05	none
TMEM64	594.465	-0.915595	0.187208	-4.89079	1e-06	2.56e-05	none
AC126768.3	19.8424	3.92639	0.80369	4.88546	1.03e-06	2.63e-05	up
NT5DC1	436.371	-0.952261	0.194999	-4.88342	1.04e-06	2.65e-05	none
HMGB3	1131.73	-0.860773	0.176278	-4.88305	1.04e-06	2.65e-05	none
EML2	544.72	0.968983	0.198652	4.8778	1.07e-06	2.71e-05	none
MAT2B	1953.24	-0.954973	0.195776	-4.87789	1.07e-06	2.71e-05	none
MT-ND2	45843.2	-0.752247	0.154298	-4.87528	1.09e-06	2.74e-05	none
AACS	1041.67	0.844549	0.173408	4.87029	1.11e-06	2.81e-05	none
AC026336.3	52.9225	2.07763	0.426738	4.86864	1.12e-06	2.82e-05	up
SGO2	650.148	-1.03426	0.212454	-4.86817	1.13e-06	2.83e-05	down
PGPEP1	369.059	0.978662	0.201072	4.86722	1.13e-06	2.84e-05	none
HR	1203.98	0.889552	0.182898	4.86366	1.15e-06	2.88e-05	none
LDLRAD3	644.754	-0.913767	0.188089	-4.85817	1.18e-06	2.96e-05	none
MOV10	778.648	0.989822	0.203864	4.8553	1.2e-06	3e-05	none
TYW3	886.47	-0.93874	0.193376	-4.85447	1.21e-06	3e-05	none
TMEM245	2338.62	-0.792842	0.163347	-4.85371	1.21e-06	3.01e-05	none
ENOX2	323.031	-1.02084	0.210426	-4.85129	1.23e-06	3.04e-05	down
USP33	1541.28	-0.788227	0.162534	-4.84961	1.24e-06	3.06e-05	none
UBA2	4118.51	-0.839529	0.173404	-4.84146	1.29e-06	3.18e-05	none
PLA2G15	544.399	0.869273	0.179608	4.83983	1.3e-06	3.21e-05	none
ALG10B	1342.66	-0.877935	0.181524	-4.83647	1.32e-06	3.25e-05	none
DGKD	1406.54	0.854118	0.1767	4.83372	1.34e-06	3.29e-05	none
HMGCS1	8812.18	-0.757119	0.156633	-4.8337	1.34e-06	3.29e-05	none
ATAD5	837.146	-0.933757	0.19321	-4.83286	1.35e-06	3.3e-05	none
RAB11FIP2	532.282	-0.930212	0.192509	-4.83205	1.35e-06	3.31e-05	none
GRN	3763.06	0.767685	0.158902	4.83117	1.36e-06	3.31e-05	none
L1CAM	6183.57	0.973277	0.201606	4.82761	1.38e-06	3.37e-05	none
SMC4	5997.03	-0.709859	0.147072	-4.82661	1.39e-06	3.38e-05	none
TIMP3	1377.32	0.76586	0.158722	4.82516	1.4e-06	3.4e-05	none
P3H4	1075	0.81114	0.168178	4.82311	1.41e-06	3.43e-05	none
FAM129A	491.296	-0.961855	0.199446	-4.82265	1.42e-06	3.43e-05	none
SSB	2547.86	-0.883352	0.18326	-4.82022	1.43e-06	3.47e-05	none
IDE	2441.6	-0.807601	0.16758	-4.81921	1.44e-06	3.48e-05	none
NR1H2	718.07	0.928279	0.192682	4.81766	1.45e-06	3.5e-05	none
ST14	526.482	0.971548	0.201763	4.81529	1.47e-06	3.53e-05	none
HORMAD1	188.233	-1.34741	0.27983	-4.81512	1.47e-06	3.53e-05	down
TK2	221.908	1.13422	0.235574	4.81472	1.47e-06	3.53e-05	up
ZNF280C	411.805	-1.13344	0.235478	-4.81338	1.48e-06	3.55e-05	down
RPN2	9348.92	-0.751013	0.156048	-4.81271	1.49e-06	3.56e-05	none
KIF18A	1151.72	-0.907786	0.188653	-4.81194	1.49e-06	3.57e-05	none
FER1L4	80.272	1.586	0.329764	4.80949	1.51e-06	3.6e-05	up
ENO3	567.112	1.11488	0.231795	4.80976	1.51e-06	3.6e-05	up
BUB1	3130.4	-0.731887	0.152199	-4.80875	1.52e-06	3.61e-05	none
MMP24	106.014	1.44891	0.301362	4.80787	1.53e-06	3.62e-05	up
FIS1	435.085	1.02243	0.212889	4.80264	1.57e-06	3.71e-05	up
PTDSS2	2402.82	0.801761	0.166984	4.80142	1.58e-06	3.72e-05	none
NAA15	2648.86	-0.740761	0.154283	-4.80131	1.58e-06	3.72e-05	none
SECTM1	42.5959	2.38718	0.497579	4.7976	1.61e-06	3.78e-05	up
GCSH	476.261	-1.33893	0.27921	-4.79544	1.62e-06	3.82e-05	down
RPAP3	2084.36	-0.922833	0.192461	-4.79491	1.63e-06	3.82e-05	none
LRP10	652.91	0.995808	0.207893	4.79001	1.67e-06	3.9e-05	none
CHML	2725.54	-0.721425	0.150608	-4.7901	1.67e-06	3.9e-05	none
CDKN3	466.22	-1.09954	0.229551	-4.78998	1.67e-06	3.9e-05	down
DSG2	2860.13	-0.794378	0.165871	-4.78912	1.68e-06	3.91e-05	none
KATNAL1	368.687	-1.01141	0.211398	-4.78438	1.72e-06	3.99e-05	down
CCHCR1	342.853	1.02621	0.214767	4.77824	1.77e-06	4.11e-05	up
RHOBTB3	1534.94	-0.832338	0.17425	-4.7767	1.78e-06	4.14e-05	none
WDR75	1273.66	-0.809809	0.169622	-4.77418	1.8e-06	4.18e-05	none
SUV39H2	476.359	-0.968062	0.202798	-4.77353	1.81e-06	4.19e-05	none
PLAG1	353.551	-0.995008	0.208487	-4.77253	1.82e-06	4.2e-05	none
TMEM250	1541.81	0.836311	0.17526	4.77183	1.83e-06	4.21e-05	none
PGRMC1	2983.58	-0.933774	0.195743	-4.77042	1.84e-06	4.23e-05	none
PAK1IP1	730.09	-0.987051	0.207128	-4.76543	1.88e-06	4.33e-05	none
NEK2	1271.66	-0.864752	0.181478	-4.76506	1.89e-06	4.33e-05	none
EDIL3	50.6587	-2.11934	0.444827	-4.7644	1.89e-06	4.34e-05	down
CSE1L	13890.4	-0.793626	0.166586	-4.76405	1.9e-06	4.34e-05	none
PSENEN	47.3713	2.09791	0.440971	4.75747	1.96e-06	4.48e-05	up
PAX8	68.9187	1.89972	0.399646	4.75349	2e-06	4.56e-05	up
SLC12A4	670.191	0.918139	0.193367	4.74817	2.05e-06	4.68e-05	none
RYBP	703.142	-0.863403	0.182103	-4.74128	2.12e-06	4.83e-05	none
PALM	166.017	1.17349	0.247572	4.73997	2.14e-06	4.85e-05	up
KIF26A	3632.73	0.877542	0.185249	4.7371	2.17e-06	4.92e-05	none
PSPC1	855.501	0.845466	0.178518	4.73604	2.18e-06	4.93e-05	none
FAM122B	1311.02	-0.817124	0.172551	-4.73554	2.18e-06	4.94e-05	none
SCAI	537.937	-0.884452	0.186824	-4.73416	2.2e-06	4.96e-05	none
ANXA8L1	207.803	1.12922	0.23863	4.7321	2.22e-06	5e-05	up
SLC25A36	4232.91	-0.742335	0.156877	-4.73196	2.22e-06	5e-05	none
LRRC8D	974.512	-0.806965	0.170515	-4.73253	2.22e-06	5e-05	none
ABCC3	239.132	1.17556	0.248489	4.73084	2.24e-06	5.01e-05	up
EDF1	1551.01	1.13839	0.240629	4.7309	2.24e-06	5.01e-05	up
VASN	801.841	0.821345	0.173632	4.73039	2.24e-06	5.01e-05	none
GNA13	1844.76	-0.764469	0.161632	-4.72969	2.25e-06	5.02e-05	none
ATAD2	3936.88	-0.766619	0.162192	-4.7266	2.28e-06	5.09e-05	none
AC102953.2	56.8734	1.81247	0.383632	4.72451	2.31e-06	5.13e-05	up
CCDC112	174.929	-1.28145	0.271316	-4.72311	2.32e-06	5.16e-05	down
ZCCHC7	279.195	-1.00606	0.213047	-4.72222	2.33e-06	5.18e-05	down
CAVIN3	296.394	1.13172	0.23976	4.72021	2.36e-06	5.22e-05	up
PLCH2	40.8094	2.15405	0.45689	4.71458	2.42e-06	5.34e-05	up
PPP1R3F	124.546	1.38193	0.293138	4.71426	2.43e-06	5.34e-05	up
NOP53	1348.8	0.819096	0.173744	4.71437	2.42e-06	5.34e-05	none
SVIP	349.214	-1.08999	0.231167	-4.71515	2.42e-06	5.34e-05	down
ITGB5	2908.88	0.698216	0.148121	4.71382	2.43e-06	5.35e-05	none
SUPT3H	91.1332	-1.61845	0.343392	-4.71312	2.44e-06	5.36e-05	down
SLC41A2	114.633	-1.57098	0.333494	-4.71067	2.47e-06	5.41e-05	down
PDGFA	227.924	1.12391	0.238679	4.70888	2.49e-06	5.45e-05	up
MXI1	1076.12	-0.783944	0.166535	-4.70737	2.51e-06	5.48e-05	none
UBE2D1	687.724	-1.03851	0.2206	-4.70765	2.51e-06	5.48e-05	down
RAP2A	936.713	-0.816783	0.173537	-4.70668	2.52e-06	5.49e-05	none
SLC44A1	1024.81	-0.850045	0.180668	-4.70502	2.54e-06	5.52e-05	none
VAV3	458.108	-0.903444	0.192015	-4.70506	2.54e-06	5.52e-05	none
ELOVL6	134.081	-1.3389	0.284888	-4.69975	2.6e-06	5.65e-05	down
GNPTG	399.767	0.951496	0.202624	4.69588	2.65e-06	5.75e-05	none
CEP135	385.58	-0.950512	0.202428	-4.69557	2.66e-06	5.75e-05	none
CDH13	664.296	-0.868598	0.185052	-4.6938	2.68e-06	5.79e-05	none
PDE3B	370.926	-1.03961	0.221552	-4.6924	2.7e-06	5.82e-05	down
UCHL5	2477.59	-0.894122	0.190761	-4.68713	2.77e-06	5.97e-05	none
IGFBP4	1688.02	0.766626	0.163573	4.68675	2.78e-06	5.97e-05	none
BARD1	553.732	-0.884539	0.188877	-4.68316	2.82e-06	6.06e-05	none
FOXP1	176.883	-1.20536	0.257387	-4.68308	2.83e-06	6.06e-05	down
MYO7B	21.192	3.44306	0.735717	4.67987	2.87e-06	6.15e-05	up
GALNT7	616.915	-0.857261	0.183326	-4.67614	2.92e-06	6.25e-05	none
LZIC	515.718	-0.895872	0.191607	-4.67558	2.93e-06	6.26e-05	none
STXBP5	370.721	-1.01051	0.216388	-4.66991	3.01e-06	6.42e-05	down
GRAMD4	86.1599	1.52749	0.327469	4.66453	3.09e-06	6.56e-05	up
ICAM1	584.824	0.962046	0.206253	4.6644	3.1e-06	6.56e-05	none
AC006001.3	393.701	0.933152	0.200043	4.66476	3.09e-06	6.56e-05	none
PCLAF	992.276	-1.08482	0.232562	-4.66462	3.09e-06	6.56e-05	down
FAM160B2	523.916	0.868681	0.18631	4.66256	3.12e-06	6.61e-05	none
RFX7	646.816	-0.952067	0.204251	-4.66127	3.14e-06	6.64e-05	none
SELENOM	516.168	1.00954	0.216662	4.65952	3.17e-06	6.69e-05	up
ZFP36L2	1429.77	-0.759662	0.163072	-4.65844	3.19e-06	6.71e-05	none
MAPK1	3963.79	-0.72287	0.155207	-4.65747	3.2e-06	6.73e-05	none
TAS1R3	157.454	1.20999	0.259924	4.65518	3.24e-06	6.8e-05	up
TSKU	1591.22	0.74559	0.160228	4.6533	3.27e-06	6.85e-05	none
DNER	1260.77	0.773991	0.166372	4.65218	3.28e-06	6.88e-05	none
OGFOD3	197.05	1.2197	0.262229	4.6513	3.3e-06	6.9e-05	up
CCAR1	4369.94	-0.729239	0.156901	-4.64776	3.36e-06	7.01e-05	none
RHAG	36.6514	2.22449	0.478661	4.64732	3.36e-06	7.01e-05	up
RBM12	2746.21	-0.70246	0.15117	-4.64682	3.37e-06	7.02e-05	none
PLPPR2	553.634	0.887987	0.191253	4.64299	3.43e-06	7.14e-05	none
ESF1	595.24	-0.930502	0.200417	-4.64283	3.44e-06	7.14e-05	none
MINK1	1475.13	0.952695	0.205215	4.64242	3.44e-06	7.14e-05	none
TOM1L1	759.507	-0.831174	0.179071	-4.64159	3.46e-06	7.16e-05	none
SYNCRIP	5664.26	-0.712976	0.153621	-4.64112	3.47e-06	7.17e-05	none
AC241952.1	131.746	1.26372	0.272461	4.63818	3.51e-06	7.26e-05	up
QKI	2088.6	-0.791263	0.170654	-4.63665	3.54e-06	7.3e-05	none
TSPAN3	1031.72	-0.831936	0.179437	-4.63638	3.55e-06	7.3e-05	none
C10orf91	41.6391	2.11696	0.457022	4.63208	3.62e-06	7.44e-05	up
SCD5	366.458	-0.922222	0.199109	-4.63174	3.63e-06	7.45e-05	none
PLAC8	918.462	-0.960626	0.207516	-4.62917	3.67e-06	7.53e-05	none
SLIT1	24.1851	2.69312	0.581911	4.62806	3.69e-06	7.56e-05	up
GNAQ	868.15	-0.828871	0.179116	-4.62756	3.7e-06	7.57e-05	none
TCTA	219.256	1.17566	0.254112	4.62655	3.72e-06	7.59e-05	up
BICDL1	138.475	1.24622	0.269393	4.62605	3.73e-06	7.6e-05	up
SMPD1	229.772	1.18683	0.256584	4.6255	3.74e-06	7.61e-05	up
NT5M	39.4357	2.04858	0.443023	4.6241	3.76e-06	7.65e-05	up
MAPKAPK2	1107.35	-0.740627	0.16026	-4.62141	3.81e-06	7.74e-05	none
GLUD1	3184.14	-0.710435	0.153742	-4.62096	3.82e-06	7.74e-05	none
PRKCSH	2549.16	0.84604	0.18313	4.61989	3.84e-06	7.77e-05	none
SLC2A13	331.766	-1.01546	0.22001	-4.61551	3.92e-06	7.93e-05	down
MAP4K4	637.954	-0.921566	0.199753	-4.61353	3.96e-06	7.99e-05	none
KIF21A	1824.83	-0.718317	0.155878	-4.60819	4.06e-06	8.17e-05	none
MT-ATP6	77806.2	-0.745767	0.161835	-4.6082	4.06e-06	8.17e-05	none
FIGN	179.93	-1.15653	0.250943	-4.60872	4.05e-06	8.17e-05	down
ABCB10	710.058	-0.857948	0.186193	-4.60783	4.07e-06	8.17e-05	none
PTRHD1	147.341	1.3307	0.289109	4.60276	4.17e-06	8.36e-05	up
GPR137	571.762	0.86937	0.188886	4.60262	4.17e-06	8.36e-05	none
EXOC5	2056.42	-0.740683	0.160966	-4.60148	4.19e-06	8.39e-05	none
SCX	33.8929	2.25048	0.489128	4.60101	4.2e-06	8.4e-05	up
USP15	1900.89	-0.805753	0.17517	-4.59985	4.23e-06	8.43e-05	none
ADAM12	722.059	0.943081	0.205123	4.59763	4.27e-06	8.49e-05	none
CENPF	7210.52	-0.784897	0.170697	-4.59819	4.26e-06	8.49e-05	none
TPP2	1543.23	-0.795174	0.172946	-4.5978	4.27e-06	8.49e-05	none
PTMA	12974.7	-0.820327	0.178544	-4.59453	4.34e-06	8.6e-05	none
DDX18	4575.42	-0.71852	0.156419	-4.59357	4.36e-06	8.63e-05	none
BASP1	14589.4	0.682251	0.148567	4.59221	4.39e-06	8.66e-05	none
NT5C3A	827.107	-0.99248	0.216112	-4.59242	4.38e-06	8.66e-05	none
EIF5	6512.07	-0.761036	0.165751	-4.59145	4.4e-06	8.68e-05	none
ANXA8	490.956	1.00367	0.218625	4.59081	4.42e-06	8.7e-05	up
KCTD9	1571.98	-0.732699	0.159616	-4.59039	4.42e-06	8.7e-05	none
NOC3L	1345.35	-0.823338	0.179366	-4.59026	4.43e-06	8.7e-05	none
CXADR	544.819	-0.963685	0.209997	-4.58903	4.45e-06	8.74e-05	none
CYB5R3	1594.58	0.856442	0.186776	4.58541	4.53e-06	8.88e-05	none
ODF2L	990.714	-0.829697	0.180999	-4.58398	4.56e-06	8.93e-05	none
YIF1A	1221.57	0.853665	0.186333	4.5814	4.62e-06	9.03e-05	none
TMED9	2191.34	0.807896	0.176373	4.58061	4.64e-06	9.05e-05	none
YIPF2	284.336	1.04192	0.227516	4.57957	4.66e-06	9.08e-05	up
RABAC1	88.9327	1.58221	0.345747	4.57622	4.73e-06	9.18e-05	up
PLOD1	2048.09	0.769317	0.168125	4.57586	4.74e-06	9.18e-05	none
SERPINH1	2412.34	0.700999	0.153174	4.57648	4.73e-06	9.18e-05	none
MED21	857.541	-0.851184	0.186011	-4.57598	4.74e-06	9.18e-05	none
BRCA2	950.887	-0.933384	0.203965	-4.57619	4.74e-06	9.18e-05	none
FGF2	1608.29	-0.811559	0.177458	-4.57323	4.8e-06	9.29e-05	none
SUZ12	2830.65	-0.766669	0.167774	-4.56966	4.89e-06	9.43e-05	none
FAM72D	108.853	-1.56443	0.342399	-4.56903	4.9e-06	9.45e-05	down
KCNK3	248.577	1.00593	0.220269	4.56683	4.95e-06	9.54e-05	up
RWDD4	222.547	-1.14481	0.250738	-4.56576	4.98e-06	9.57e-05	down
2025-09-11	2640.14	-0.765201	0.167776	-4.56086	5.09e-06	9.79e-05	none
GABPB1	590.202	-1.01086	0.221751	-4.55851	5.15e-06	9.88e-05	down
TCEA1	3434.56	-0.896412	0.196694	-4.5574	5.18e-06	9.92e-05	none
VEZF1	829.939	-0.799753	0.175536	-4.55607	5.21e-06	9.97e-05	none
ESD	1047.02	-0.89103	0.195605	-4.55526	5.23e-06	0.0001	none
HES4	675.998	1.02673	0.225458	4.55395	5.26e-06	0.000100467	up
HACD2	4554.98	-0.68282	0.149973	-4.55294	5.29e-06	0.000100815	none
GAA	919.924	0.845896	0.185851	4.55146	5.33e-06	0.000101264	none
ACADVL	2203.66	0.793801	0.174398	4.55166	5.32e-06	0.000101264	none
RSL24D1	1627.68	-0.956496	0.210236	-4.54962	5.37e-06	0.000102019	none
SH3BP2	488.028	0.914275	0.201006	4.54849	5.4e-06	0.000102436	none
RBMXL1	617.858	-0.820378	0.180386	-4.54789	5.42e-06	0.000102594	none
RBAK	854.284	-0.846503	0.186153	-4.54735	5.43e-06	0.000102725	none
ZNF614	274.339	-0.98272	0.216178	-4.54588	5.47e-06	0.000103312	none
ZRANB2	3738.1	-0.832008	0.183089	-4.54427	5.51e-06	0.000103968	none
IGFL1P1	44.9714	2.60431	0.573289	4.54274	5.55e-06	0.000104471	up
ST3GAL4	1250.92	0.751175	0.165358	4.54271	5.55e-06	0.000104471	none
IGFBP7	2097.25	0.872343	0.192081	4.54155	5.58e-06	0.000104913	none
KLHL15	712.65	-0.800549	0.17635	-4.53954	5.64e-06	0.000105781	none
XRCC1	366.685	1.16557	0.25679	4.539	5.65e-06	0.000105915	up
ATG2A	1397.41	0.884578	0.194952	4.53742	5.69e-06	0.000106574	none
OGDH	6278.25	0.767456	0.169249	4.53447	5.77e-06	0.000107937	none
COPG1	5597.42	0.714921	0.157689	4.53375	5.79e-06	0.000108167	none
RNF223	29.5425	2.96256	0.653839	4.53103	5.87e-06	0.00010943	up
NCKAP1	4352.27	-0.720757	0.159095	-4.53036	5.89e-06	0.00010964	none
C16orf58	371.109	0.971729	0.214512	4.52995	5.9e-06	0.000109709	none
DENND1B	250.953	-1.08256	0.239024	-4.52908	5.92e-06	0.000110024	down
ARSG	218.275	1.10107	0.243212	4.5272	5.98e-06	0.000110864	up
PKN2	2709.63	-0.722838	0.159705	-4.52608	6.01e-06	0.000111312	none
ORC3	846.744	-0.860169	0.19016	-4.5234	6.09e-06	0.000112587	none
SH3RF3	204.578	1.13306	0.25075	4.51868	6.22e-06	0.00011498	up
MBP	438.357	0.908521	0.201099	4.51778	6.25e-06	0.000115325	none
TSPAN4	654.673	0.792944	0.175548	4.51696	6.27e-06	0.000115627	none
PLXNA3	371.104	0.971449	0.21509	4.51648	6.29e-06	0.000115738	none
GAS6-AS1	70.1261	1.60474	0.355354	4.51588	6.31e-06	0.000115923	up
NNT	2821.43	-0.699604	0.154995	-4.51372	6.37e-06	0.000116966	none
ADAM10	1311.67	-0.731041	0.161999	-4.51262	6.4e-06	0.000117421	none
LGALS1	1855.06	0.975534	0.216217	4.51183	6.43e-06	0.000117717	none
MRPS9	1047.12	-0.913358	0.202679	-4.50644	6.59e-06	0.000120592	none
AC113607.1	13.6753	3.98047	0.883757	4.50403	6.67e-06	0.000121816	up
ADAMTS1	588.628	0.802488	0.178306	4.50063	6.78e-06	0.000123625	none
KLF12	340.03	-1.01234	0.225095	-4.49739	6.88e-06	0.000125261	down
UBE2E3	619.676	-1.03577	0.23031	-4.4973	6.88e-06	0.000125261	down
PQLC2	290.189	0.948869	0.211103	4.49481	6.96e-06	0.000126581	none
H19	246.85	1.45914	0.324672	4.4942	6.98e-06	0.000126788	up
SH3BGRL	629.017	-0.983329	0.218813	-4.49393	6.99e-06	0.00012679	none
ARFGAP1	1494.43	0.739151	0.164615	4.49019	7.12e-06	0.000128875	none
MIEN1	331.444	1.12369	0.250286	4.48965	7.13e-06	0.000129042	up
RNF2	403.878	-0.956439	0.213117	-4.48785	7.19e-06	0.000129974	none
PICSAR	109.561	1.27222	0.283534	4.48702	7.22e-06	0.000130321	up
LARP1B	531.995	-0.878799	0.195878	-4.48647	7.24e-06	0.000130494	none
C2orf69	423.731	-0.990704	0.220869	-4.48547	7.28e-06	0.000130946	none
SMC2	3518.54	-0.673519	0.150269	-4.48209	7.39e-06	0.000132714	none
TBC1D31	434.557	-0.893228	0.199282	-4.48224	7.39e-06	0.000132714	none
ACO1	1434.33	-0.722047	0.161136	-4.48098	7.43e-06	0.000133237	none
GRIPAP1	562.077	0.928173	0.207201	4.47957	7.48e-06	0.000133958	none
RFK	1216.44	-0.890055	0.198708	-4.47921	7.49e-06	0.00013402	none
AAAS	833.419	0.833252	0.186055	4.47851	7.52e-06	0.000134293	none
VSIR	365.659	1.04116	0.232598	4.47621	7.6e-06	0.000135582	up
VPS9D1-AS1	387.127	-0.892623	0.199471	-4.47496	7.64e-06	0.000136211	none
AC004231.1	29.117	-2.66107	0.594714	-4.47453	7.66e-06	0.000136318	down
LMNB1	4565.03	-0.692091	0.154727	-4.47299	7.71e-06	0.000136969	none
SNX6	1584.62	-0.934165	0.208838	-4.47317	7.71e-06	0.000136969	none
NCAPG2	2092.75	-0.68166	0.152413	-4.47244	7.73e-06	0.000137154	none
SPAST	788.548	-0.880675	0.196931	-4.47199	7.75e-06	0.000137281	none
HSF4	127.595	1.29017	0.288606	4.47034	7.81e-06	0.000138171	up
C11orf68	257.611	1.04317	0.233436	4.46876	7.87e-06	0.00013903	up
GYG1	811.794	-0.771595	0.172701	-4.46781	7.9e-06	0.000139476	none
MSX1	456.504	0.870076	0.194856	4.46523	8e-06	0.000140999	none
MED8	774.346	0.777124	0.174096	4.46376	8.05e-06	0.000141797	none
EVA1B	48.7056	1.94522	0.43581	4.46346	8.06e-06	0.000141827	up
IGFL2-AS1	362.247	0.925521	0.207447	4.46149	8.14e-06	0.000142941	none
STIL	1487.88	-0.741859	0.166289	-4.46127	8.15e-06	0.000142941	none
MGLL	1757.93	0.850842	0.190743	4.46068	8.17e-06	0.00014299	none
CLDN12	805.899	-0.875811	0.196332	-4.46087	8.16e-06	0.00014299	none
EFHD2	3088.5	0.744758	0.167057	4.45809	8.27e-06	0.000144551	none
CALR	13227.6	0.638974	0.143339	4.45779	8.28e-06	0.000144585	none
TMEM267	972.819	-0.895783	0.200981	-4.45705	8.31e-06	0.000144912	none
FBXO5	701.411	-0.983645	0.220734	-4.45626	8.34e-06	0.000145274	none
KRT8P42	35.0709	2.22911	0.500268	4.45583	8.36e-06	0.000145391	up
LYRM7	674.553	-0.774666	0.173922	-4.45409	8.43e-06	0.000146398	none
MKNK2	949.08	0.836011	0.187758	4.45261	8.48e-06	0.00014706	none
NAA50	7175.64	-0.763562	0.171484	-4.45267	8.48e-06	0.00014706	none
SLC6A12	98.4401	1.41761	0.3184	4.4523	8.5e-06	0.0001471	up
CBX3	6400.26	-0.868328	0.19505	-4.45183	8.51e-06	0.000147246	none
CRELD2	381.029	0.979385	0.22018	4.4481	8.66e-06	0.000149646	none
COX5B	1324.66	0.932282	0.209769	4.44432	8.82e-06	0.00015212	none
MAPRE2	548.008	-0.834943	0.187899	-4.44357	8.85e-06	0.000152296	none
COPS2	2039.63	-0.84391	0.189911	-4.44373	8.84e-06	0.000152296	none
FOXL1	545.786	0.883871	0.198951	4.44267	8.88e-06	0.000152752	none
STRBP	1775.84	-0.696847	0.156965	-4.4395	9.02e-06	0.000154834	none
BMP1	1098.53	0.875298	0.197265	4.43716	9.12e-06	0.000156344	none
MEIS3	293.984	0.934376	0.210711	4.4344	9.23e-06	0.000158175	none
AC018629.1	50.5266	1.85008	0.417319	4.43325	9.28e-06	0.000158645	up
SGTB	306.482	-0.943481	0.212817	-4.43329	9.28e-06	0.000158645	none
HKDC1	54.4832	1.74632	0.39416	4.4305	9.4e-06	0.000160125	up
TMEM175	207.504	1.08549	0.244991	4.43072	9.39e-06	0.000160125	up
MELTF	352.881	0.949041	0.214185	4.43095	9.38e-06	0.000160125	none
HES1	63.6391	1.68745	0.381332	4.42513	9.64e-06	0.000163963	up
RAN	19074	-0.893564	0.20198	-4.42401	9.69e-06	0.000164624	none
ARHGAP27	310.347	0.967503	0.218789	4.42207	9.78e-06	0.000165918	none
OS9	1326.73	0.876259	0.198182	4.42149	9.8e-06	0.000166169	none
ZNF704	395.647	-0.949987	0.214962	-4.41933	9.9e-06	0.000167647	none
ECT2	4845.77	-0.726078	0.164307	-4.41904	9.91e-06	0.000167678	none
QSOX1	1436.87	0.722014	0.163397	4.41878	9.93e-06	0.000167681	none
POLG	1271.73	0.786033	0.177905	4.41827	9.95e-06	0.000167889	none
2025-09-07	3354.55	-0.738827	0.167264	-4.41712	1e-05	0.000168551	none
PFDN4	640.792	-1.05978	0.239937	-4.41691	1e-05	0.000168551	down
HOXA13	475.747	-0.876668	0.198517	-4.41609	1.01e-05	0.000168996	none
SLC45A4	328.197	0.975098	0.22099	4.4124	1.02e-05	0.000171704	none
NPC1	2223.38	0.800486	0.181504	4.41029	1.03e-05	0.000173192	none
SLFNL1	99.5865	1.43115	0.324632	4.40852	1.04e-05	0.000174409	up
CTIF	805.121	0.871982	0.197855	4.40719	1.05e-05	0.000175287	none
ZDHHC14	196.449	1.14776	0.26046	4.40666	1.05e-05	0.00017551	up
TRIM36	83.8318	-1.53705	0.348907	-4.40532	1.06e-05	0.000176396	down
PHYHIP	89.7105	1.43214	0.325294	4.4026	1.07e-05	0.00017842	up
NUP153	2983.48	-0.721331	0.163875	-4.40173	1.07e-05	0.000178936	none
RHOF	188.172	1.10169	0.250414	4.39947	1.09e-05	0.000180045	up
XYLT2	231.93	1.09775	0.2495	4.39981	1.08e-05	0.000180045	up
USPL1	300.742	-0.980958	0.222976	-4.3994	1.09e-05	0.000180045	none
PPM1B	434.988	-1.13109	0.257098	-4.39947	1.09e-05	0.000180045	down
DCPS	895.887	0.819579	0.186374	4.39751	1.1e-05	0.000181409	none
EFEMP1	3849.04	-0.720425	0.163836	-4.39723	1.1e-05	0.000181432	none
MSANTD4	472.648	-0.867473	0.197288	-4.39699	1.1e-05	0.000181432	none
MBD2	1399.71	-0.812734	0.184992	-4.39334	1.12e-05	0.000184298	none
TMED8	830.112	-0.772707	0.175901	-4.39284	1.12e-05	0.000184512	none
PRPF40A	3388.19	-0.741217	0.168833	-4.39025	1.13e-05	0.000186511	none
HS1BP3	164.404	1.1935	0.271867	4.39	1.13e-05	0.000186519	up
TRPM3	27.7383	2.34253	0.533732	4.38896	1.14e-05	0.000187197	up
GAS2L3	747.024	-0.845855	0.192744	-4.38848	1.14e-05	0.000187401	none
FKBP8	2827.41	0.844041	0.192352	4.388	1.14e-05	0.000187554	none
TENT5A	1474.49	-0.823783	0.187743	-4.38781	1.14e-05	0.000187554	none
TRIM59	239.764	-1.09209	0.248958	-4.38667	1.15e-05	0.000188333	down
HIST1H2BK	1676.58	0.748754	0.170723	4.38578	1.16e-05	0.00018889	none
TMPRSS3	118.923	1.222	0.278731	4.38415	1.16e-05	0.000190101	up
AC069029.1	90.5222	1.398	0.318966	4.38291	1.17e-05	0.000190967	up
G2E3	480.008	-0.940468	0.214618	-4.38207	1.18e-05	0.000191497	none
WFIKKN1	141.385	1.27825	0.291819	4.3803	1.19e-05	0.000192842	up
APPL1	728.408	-0.784959	0.179286	-4.37825	1.2e-05	0.000194411	none
RRAS2	824.686	-0.833321	0.190341	-4.37805	1.2e-05	0.000194411	none
CA9	108.786	1.39929	0.319715	4.37668	1.21e-05	0.000195199	up
POLR3D	867.859	0.754113	0.172302	4.37671	1.2e-05	0.000195199	none
DNA2	1014.23	-0.787048	0.179862	-4.37586	1.21e-05	0.000195719	none
CLSTN3	427.097	1.00924	0.230806	4.37267	1.23e-05	0.000198283	up
CCNG1	2874	-0.915104	0.209285	-4.37253	1.23e-05	0.000198283	none
SLK	3003.67	-0.687367	0.157219	-4.37204	1.23e-05	0.000198294	none
HMMR	1949.98	-0.723201	0.165409	-4.3722	1.23e-05	0.000198294	none
FAM98B	924.984	-0.827558	0.189354	-4.37042	1.24e-05	0.000199544	none
SNX7	577.187	-1.00753	0.23057	-4.36971	1.24e-05	0.000199973	down
SLCO4A1	1251.81	0.715798	0.163844	4.36877	1.25e-05	0.000200619	none
ZC3H8	639.866	-0.80407	0.184073	-4.36821	1.25e-05	0.000200917	none
PTPN12	1684.52	-0.758232	0.173592	-4.36789	1.25e-05	0.000200985	none
AP5Z1	583.838	0.783593	0.179435	4.367	1.26e-05	0.00020158	none
ARFIP2	1678.09	0.719181	0.164739	4.36557	1.27e-05	0.000202688	none
UMAD1	357.073	-1.10067	0.252148	-4.36518	1.27e-05	0.000202828	down
BSG	9585.97	0.669244	0.153332	4.36468	1.27e-05	0.000203063	none
SHOC2	1676.26	-0.776811	0.178047	-4.36295	1.28e-05	0.000204454	none
TAOK2	919.564	0.853299	0.195625	4.36191	1.29e-05	0.000205204	none
HDAC2	3239.96	-0.779945	0.178848	-4.36093	1.3e-05	0.000205899	none
FLYWCH2	1071.68	0.925108	0.21224	4.35878	1.31e-05	0.000207709	none
TECPR1	211.129	1.05105	0.241195	4.35767	1.31e-05	0.000208541	up
CTTN	4034.89	0.700662	0.16085	4.35599	1.32e-05	0.000209917	none
FASTKD1	594.903	-0.819037	0.188045	-4.35554	1.33e-05	0.00021012	none
STRA6	422.244	0.927716	0.213076	4.35392	1.34e-05	0.000211449	none
C11orf95	257.157	-0.990686	0.227701	-4.35083	1.36e-05	0.000214222	none
BHLHE40	1911.63	0.683243	0.157061	4.35018	1.36e-05	0.000214394	none
SMC3	5346.37	-0.708607	0.162887	-4.35029	1.36e-05	0.000214394	none
MRPL12	278.112	1.20676	0.277423	4.34989	1.36e-05	0.000214446	up
MIPOL1	142.239	-1.26139	0.290029	-4.34919	1.37e-05	0.000214894	down
CLIP2	376.102	0.939644	0.216176	4.34665	1.38e-05	0.00021703	none
TLR4	116.845	-1.25078	0.287765	-4.34655	1.38e-05	0.00021703	down
CSGALNACT1	1024.09	0.709605	0.163284	4.34584	1.39e-05	0.000217499	none
MMP15	734.048	0.759967	0.1749	4.34516	1.39e-05	0.00021771	none
NOL8	1570.47	-0.712281	0.163924	-4.34518	1.39e-05	0.00021771	none
ADPRHL1	225.992	1.08088	0.248804	4.3443	1.4e-05	0.000218326	up
IL17RC	460.437	0.852567	0.196328	4.34257	1.41e-05	0.00021982	none
HSPB7	563.357	0.943355	0.217263	4.342	1.41e-05	0.000220156	none
SLFN5	344.806	0.939517	0.216486	4.33985	1.43e-05	0.000222083	none
CALM1	5179.32	-0.789694	0.182014	-4.33864	1.43e-05	0.000223065	none
OTUD6B	653.051	-0.897782	0.206941	-4.33835	1.44e-05	0.000223127	none
CAV2	924.486	-0.848114	0.195516	-4.33783	1.44e-05	0.000223416	none
ITGA3	1535.73	0.821754	0.189457	4.33742	1.44e-05	0.000223599	none
HIGD1A	1704.51	-1.03076	0.237945	-4.33194	1.48e-05	0.000228985	down
PDSS1	402.285	-0.963228	0.222507	-4.32898	1.5e-05	0.000231837	none
GULP1	169.333	-1.06854	0.246874	-4.3283	1.5e-05	0.00023231	down
PTTG1	2089.67	-0.943891	0.218106	-4.32768	1.51e-05	0.000232723	none
RPP40	473.47	-0.840528	0.194453	-4.32253	1.54e-05	0.000237968	none
CADM1	392.96	-0.907144	0.210002	-4.3197	1.56e-05	0.000240787	none
AP003119.3	49.5186	1.81105	0.419286	4.31937	1.56e-05	0.000240898	up
EMC10	920.235	0.811217	0.187946	4.31622	1.59e-05	0.000244097	none
ASPSCR1	545.132	0.915023	0.212048	4.31517	1.59e-05	0.000245003	none
ZFAND5	2307.23	-0.699458	0.162106	-4.31481	1.6e-05	0.000245145	none
SLC6A9	806.046	1.05786	0.245183	4.31457	1.6e-05	0.000245151	up
SORBS3	680.9	0.90525	0.209992	4.31087	1.63e-05	0.000248761	none
DDX10	626.32	-0.845615	0.196157	-4.3109	1.63e-05	0.000248761	none
EIF3J	2818.28	-0.766581	0.177868	-4.30984	1.63e-05	0.000249671	none
HLA-C	1143.08	0.745043	0.173016	4.30621	1.66e-05	0.000253532	none
LINC01600	38.8251	1.94601	0.452269	4.30278	1.69e-05	0.000257215	up
TBXA2R	691.797	0.737222	0.1715	4.29868	1.72e-05	0.000261237	none
VPS26A	3302.38	-0.79874	0.185799	-4.29896	1.72e-05	0.000261237	none
EIF1AX	4024.8	-0.854651	0.198818	-4.29865	1.72e-05	0.000261237	none
XPOT	6995.77	-0.633143	0.147307	-4.29812	1.72e-05	0.000261588	none
DPP3	888.053	0.772272	0.179742	4.29655	1.73e-05	0.000262906	none
CEP70	514.102	-0.819447	0.19072	-4.2966	1.73e-05	0.000262906	none
ATG101	394.16	1.00138	0.233095	4.29601	1.74e-05	0.000263274	up
AK3	1005.05	-0.797679	0.18569	-4.29576	1.74e-05	0.000263296	none
ADGRG1	526.581	0.856307	0.199379	4.29486	1.75e-05	0.000264086	none
UQCC2	295.132	0.940542	0.219026	4.2942	1.75e-05	0.000264326	none
RNF139	549.063	-0.833133	0.194006	-4.29437	1.75e-05	0.000264326	none
SLC43A2	684.384	0.757251	0.176366	4.29363	1.76e-05	0.000264734	none
LRPPRC	9867.23	-0.730009	0.170069	-4.29244	1.77e-05	0.000265823	none
ERCC6L	781.136	-0.730875	0.170277	-4.29226	1.77e-05	0.000265823	none
BSDC1	685.057	0.788739	0.183803	4.29121	1.78e-05	0.000266806	none
SLC34A3	26.7403	2.33339	0.543906	4.29005	1.79e-05	0.000267422	up
SEC23A	1837.71	-0.74654	0.174033	-4.28964	1.79e-05	0.000267422	none
HEATR5A	1016.1	-0.752029	0.175316	-4.28956	1.79e-05	0.000267422	none
SNX4	1105.97	-0.816329	0.190305	-4.28957	1.79e-05	0.000267422	none
HNRNPH2	1204.08	-0.858906	0.200232	-4.28956	1.79e-05	0.000267422	none
MED7	243.908	-1.09853	0.256116	-4.28919	1.79e-05	0.000267599	down
PADI1	41.391	1.96872	0.459046	4.28872	1.8e-05	0.000267884	up
LIMS1	1897.84	-0.673988	0.157184	-4.2879	1.8e-05	0.000268606	none
PPFIA4	67.3602	1.55695	0.36329	4.28571	1.82e-05	0.000270751	up
FAM207A	278.588	1.17543	0.27427	4.28568	1.82e-05	0.000270751	up
GBA	1164.94	0.726502	0.169561	4.28461	1.83e-05	0.000271775	none
CCT4	8167.06	-0.807973	0.188638	-4.2832	1.84e-05	0.000272944	none
STK38L	574.182	-0.859625	0.200695	-4.28325	1.84e-05	0.000272944	none
RUNDC3B	53.6671	-1.74175	0.406707	-4.28257	1.85e-05	0.000273448	down
HMG20B	7745.78	0.793919	0.185434	4.28141	1.86e-05	0.000274593	none
NCBP1	2926.79	-0.711733	0.16625	-4.28111	1.86e-05	0.000274692	none
PMEPA1	406.144	0.826256	0.193108	4.27873	1.88e-05	0.000276911	none
USP1	3870.95	-0.82104	0.191893	-4.27864	1.88e-05	0.000276911	none
MIR1244-2	113.418	-1.75907	0.411105	-4.27889	1.88e-05	0.000276911	down
KCNJ18	22.7849	2.58499	0.60439	4.27702	1.89e-05	0.000277536	up
PDLIM2	282.009	1.04502	0.244319	4.27728	1.89e-05	0.000277536	up
NEDD4	1759.2	-0.766601	0.179207	-4.27774	1.89e-05	0.000277536	none
RSBN1	532.836	-0.818992	0.191475	-4.27729	1.89e-05	0.000277536	none
TMEM170B	439.949	-0.837472	0.195801	-4.27717	1.89e-05	0.000277536	none
ULBP2	76.9185	1.4923	0.349087	4.27486	1.91e-05	0.000279959	up
LMF2	694.096	0.836068	0.195639	4.27353	1.92e-05	0.000281092	none
RFX3	58.0488	-1.72901	0.404589	-4.27351	1.92e-05	0.000281092	down
GTF2H2	338.771	-0.95532	0.223625	-4.27197	1.94e-05	0.000282758	none
SESN3	5086.87	0.754175	0.176619	4.27006	1.95e-05	0.000284898	none
NAB1	782.598	-0.769415	0.180255	-4.26848	1.97e-05	0.000286638	none
PXDN	2426.61	0.886782	0.207814	4.26719	1.98e-05	0.00028802	none
EVA1C	780.616	0.754494	0.176828	4.26682	1.98e-05	0.000288203	none
RPRD1A	2376.28	-0.776276	0.182052	-4.26403	2.01e-05	0.000291538	none
LIPE	345.269	0.870433	0.204212	4.26241	2.02e-05	0.000293372	none
KLHL8	426.069	-0.860698	0.202047	-4.25988	2.05e-05	0.000296412	none
MRPL28	933.663	1.01089	0.237325	4.25951	2.05e-05	0.000296606	up
MYLK	1033.07	0.813364	0.19099	4.25868	2.06e-05	0.00029742	none
MICA	576.834	0.795746	0.186888	4.25788	2.06e-05	0.000297974	none
TERF1	620.357	-0.826629	0.194144	-4.25782	2.06e-05	0.000297974	none
NAP1L1	12349.2	-0.842483	0.197969	-4.25564	2.08e-05	0.00030059	none
MAN1A2	1280.24	-0.695356	0.163426	-4.25487	2.09e-05	0.000301339	none
TPM2	1926.03	0.927472	0.218009	4.25427	2.1e-05	0.000301841	none
ABHD8	234.775	0.956082	0.224801	4.25302	2.11e-05	0.000303233	none
LINC00165	71.9155	1.42922	0.336089	4.25251	2.11e-05	0.000303623	up
ZMYM1	506.997	-0.949751	0.223436	-4.25067	2.13e-05	0.000305831	none
SART1	1006.67	0.839795	0.197627	4.24938	2.14e-05	0.000307289	none
SCAF1	966.974	0.741878	0.174654	4.24771	2.16e-05	0.000309294	none
SRSF2	5194.13	-0.883885	0.20822	-4.24496	2.19e-05	0.000312797	none
AC004817.3	46.5549	1.73645	0.409162	4.24393	2.2e-05	0.00031394	up
DDX21	13835	-0.615979	0.145192	-4.24251	2.21e-05	0.000315335	none
TENT4B	779.242	-0.770924	0.181715	-4.24249	2.21e-05	0.000315335	none
TXNRD2	1460.08	0.800398	0.188682	4.24204	2.21e-05	0.000315664	none
NUDT1	159.389	1.45677	0.343472	4.24131	2.22e-05	0.000316384	up
IPO11	1177.19	-0.713966	0.168398	-4.23975	2.24e-05	0.000318269	none
NUCKS1	11616.3	-0.617587	0.145775	-4.23657	2.27e-05	0.000322504	none
CCDC126	170.401	-1.18301	0.27926	-4.23624	2.27e-05	0.000322659	down
YY1	5147.8	-0.626503	0.147904	-4.23587	2.28e-05	0.000322884	none
ARL5A	549.788	-0.910261	0.214907	-4.2356	2.28e-05	0.000322949	none
AXL	1154.62	0.744293	0.175773	4.23439	2.29e-05	0.000324373	none
NUCB1	1841.71	0.692916	0.163664	4.23378	2.3e-05	0.000324941	none
FBXW4	170.956	1.09817	0.25949	4.23202	2.32e-05	0.00032718	up
NR2F1	1267.46	-0.705879	0.166831	-4.2311	2.33e-05	0.000328199	none
AP1S2	470.799	-0.975711	0.230644	-4.23038	2.33e-05	0.000328939	none
LCLAT1	665.225	-0.860358	0.203476	-4.22831	2.35e-05	0.00033166	none
AC011043.1	126.48	-1.32541	0.313549	-4.22712	2.37e-05	0.000333099	down
MBOAT1	103.439	-1.45622	0.344513	-4.2269	2.37e-05	0.000333105	down
JAK3	119.478	1.23558	0.292372	4.22607	2.38e-05	0.000334015	up
DPAGT1	1093.14	-0.715602	0.169419	-4.22386	2.4e-05	0.000336976	none
RNF224	50.7324	1.90999	0.452323	4.22262	2.41e-05	0.000338182	up
RAB13	118.867	1.23258	0.291886	4.22283	2.41e-05	0.000338182	up
RBM44	20.7838	-3.21975	0.762603	-4.22206	2.42e-05	0.000338706	down
HSP90AA1	53689	-0.746405	0.176823	-4.22118	2.43e-05	0.000339171	none
CERK	434.074	-0.79439	0.188186	-4.22131	2.43e-05	0.000339171	none
ZNF680	311.112	-0.948203	0.224634	-4.2211	2.43e-05	0.000339171	none
MIR4697HG	18.6195	2.98446	0.707298	4.21952	2.45e-05	0.000341225	up
DEPDC1	1649.34	-0.752844	0.178483	-4.21802	2.46e-05	0.000343179	none
UTP20	2571.5	-0.76539	0.181524	-4.21648	2.48e-05	0.000345202	none
STK11	118.06	1.38959	0.329633	4.21555	2.49e-05	0.00034596	up
MIR34AHG	150.009	1.10617	0.262396	4.21563	2.49e-05	0.00034596	up
MPP6	969.445	-0.729679	0.173114	-4.21502	2.5e-05	0.000346457	none
SH3BP5	374.478	0.93557	0.222008	4.21413	2.51e-05	0.000347486	none
ARHGEF16	864.835	0.767794	0.182273	4.21232	2.53e-05	0.000349958	none
PAX8-AS1	258.084	0.9413	0.223507	4.21151	2.54e-05	0.000350642	none
TAP1	472.956	0.817597	0.194137	4.21145	2.54e-05	0.000350642	none
TMEM143	99.8407	1.3133	0.311975	4.20962	2.56e-05	0.000353148	up
RAP1GAP	369.498	0.982703	0.233589	4.20697	2.59e-05	0.000356983	none
VMA21	2487.12	-0.732175	0.174062	-4.20639	2.59e-05	0.000357561	none
PHF6	2275.81	-0.694346	0.165099	-4.20564	2.6e-05	0.00035841	none
MRPL1	303.714	-0.930712	0.221366	-4.2044	2.62e-05	0.000360044	none
HIRIP3	213.891	1.1534	0.274514	4.20161	2.65e-05	0.000363956	up
GOLIM4	1803.55	-0.676655	0.16105	-4.20153	2.65e-05	0.000363956	none
SEC24D	753.603	0.780425	0.185772	4.20099	2.66e-05	0.000364471	none
CPNE3	2106.94	-0.683673	0.162789	-4.19974	2.67e-05	0.000366144	none
EPHA2	2864.27	0.764347	0.18204	4.19878	2.68e-05	0.000367005	none
SHTN1	2303.02	-0.68825	0.163925	-4.19857	2.69e-05	0.000367005	none
THOC7	943.135	-0.910774	0.216909	-4.19888	2.68e-05	0.000367005	none
ZC3H6	146.594	1.28081	0.305163	4.19714	2.7e-05	0.000368983	up
ZNF326	1057.73	-0.733421	0.174816	-4.19538	2.72e-05	0.000371514	none
TES	1793.99	-0.693579	0.165365	-4.19424	2.74e-05	0.000373045	none
SUCO	492.749	-0.788723	0.188071	-4.19376	2.74e-05	0.000373491	none
CCDC6	4032.35	-0.659254	0.15728	-4.19158	2.77e-05	0.000376736	none
PSKH1	366.438	0.906198	0.216275	4.19003	2.79e-05	0.000378977	none
ZEB1	623.209	-0.744016	0.177626	-4.18866	2.81e-05	0.000380913	none
BAD	187.619	1.28938	0.307871	4.18806	2.81e-05	0.000381569	up
CITED2	1972.98	0.703766	0.168118	4.18614	2.84e-05	0.000384451	none
TNFAIP1	1858.27	0.640451	0.153123	4.18259	2.88e-05	0.000389852	none
WIPF1	650.044	-0.732069	0.175038	-4.18234	2.89e-05	0.000389852	none
DCLRE1A	564.807	-0.814856	0.194833	-4.18233	2.89e-05	0.000389852	none
PIM3	1378.74	0.690739	0.16517	4.18198	2.89e-05	0.000390093	none
SURF4	7727.49	0.634354	0.151699	4.18166	2.89e-05	0.00039029	none
URB1	1618.16	0.839474	0.2008	4.18065	2.91e-05	0.000391657	none
RPL12P14	78.9021	1.45325	0.347664	4.18004	2.91e-05	0.000392349	up
IGF1R	7198.1	0.804985	0.19273	4.17675	2.96e-05	0.000397186	none
JAG2	849.21	0.700528	0.167729	4.17654	2.96e-05	0.000397186	none
EEA1	1199.17	-0.727746	0.17426	-4.17621	2.96e-05	0.000397186	none
GNAI1	896.286	-0.916631	0.219488	-4.17622	2.96e-05	0.000397186	none
ZBED4	444.009	-0.959264	0.229684	-4.17645	2.96e-05	0.000397186	none
TP53I13	420.463	0.981553	0.235056	4.17582	2.97e-05	0.000397497	none
POLR2L	350.116	1.07371	0.257313	4.1728	3.01e-05	0.00040244	up
DHRS3	293.155	0.932985	0.223673	4.1712	3.03e-05	0.00040489	none
NUDT19	848.383	-0.79295	0.190128	-4.1706	3.04e-05	0.000405588	none
CSTF3	1325.39	-0.72822	0.174626	-4.17016	3.04e-05	0.000405998	none
KLHL22	190.894	1.09584	0.263085	4.16536	3.11e-05	0.000414253	up
FAM114A1	607.539	0.752447	0.180653	4.16516	3.11e-05	0.000414253	none
PVT1	319.458	0.869139	0.208997	4.15861	3.2e-05	0.000425909	none
HOMER1	258.026	-0.966947	0.232547	-4.15806	3.21e-05	0.000426548	none
NPM1	34341.1	-0.8287	0.199368	-4.15663	3.23e-05	0.000428839	none
SMPD3	67.7145	1.58602	0.381599	4.15624	3.24e-05	0.000429179	up
LRIG3	255.57	-0.955226	0.229841	-4.15603	3.24e-05	0.000429182	none
BMPR1A	1191.01	-0.711394	0.171309	-4.1527	3.29e-05	0.000435095	none
VPS35	4951.8	-0.637952	0.153653	-4.15191	3.3e-05	0.000436199	none
RAB1A	2510.31	-0.792656	0.19114	-4.14698	3.37e-05	0.000445287	none
ALKBH7	347.574	1.01914	0.245807	4.14609	3.38e-05	0.000446608	up
FPGT	394.725	-0.97153	0.234413	-4.14453	3.41e-05	0.000449264	none
ZSCAN30	113.473	1.20606	0.291035	4.14403	3.41e-05	0.000449834	up
RAB8B	389.684	-0.870428	0.210094	-4.14304	3.43e-05	0.000451378	none
CCDC66	283.456	-0.881022	0.212976	-4.13672	3.52e-05	0.000463556	none
ELF1	915.369	-0.709646	0.171569	-4.13622	3.53e-05	0.000463742	none
SLC25A24	2386.24	-0.760158	0.18378	-4.13625	3.53e-05	0.000463742	none
ITPRID2	4021.99	-0.619077	0.149717	-4.13498	3.55e-05	0.000465824	none
ATL2	1310.21	-0.733996	0.177539	-4.13429	3.56e-05	0.000466809	none
STK26	3576.72	-0.703774	0.170261	-4.13351	3.57e-05	0.00046769	none
EFHD1	340.382	-0.886526	0.214476	-4.13344	3.57e-05	0.00046769	none
KDELR3	404.781	0.89865	0.217434	4.13299	3.58e-05	0.0004682	none
GRHL1	154.733	-1.13155	0.273846	-4.13208	3.59e-05	0.000469633	down
CALD1	3702.51	-0.64795	0.156852	-4.13096	3.61e-05	0.000471497	none
UNC45A	1240.11	0.722686	0.175025	4.12905	3.64e-05	0.000475002	none
MT1E	863.613	-0.879834	0.213153	-4.12771	3.66e-05	0.000477362	none
UCP2	3309.96	-0.606894	0.14708	-4.12629	3.69e-05	0.000479893	none
SDCBP	3813.66	-0.767527	0.18616	-4.12295	3.74e-05	0.000486466	none
SEMA3F	533.075	0.86304	0.209371	4.12206	3.75e-05	0.000487913	none
CCDC18	715.164	-0.707119	0.171594	-4.12087	3.77e-05	0.000489997	none
TMED3	1529.43	0.734457	0.17824	4.12061	3.78e-05	0.00049012	none
AMH	206.529	1.05473	0.255978	4.12039	3.78e-05	0.000490165	up
CEP162	209.364	-1.00737	0.244601	-4.11842	3.81e-05	0.000493929	down
RBM27	1381.49	-0.78865	0.191555	-4.11709	3.84e-05	0.000495948	none
ALDH6A1	449.086	-0.797118	0.193613	-4.11707	3.84e-05	0.000495948	none
INTS13	1941.15	-0.796761	0.193562	-4.1163	3.85e-05	0.000497156	none
FAM83A	147.569	1.06792	0.259455	4.11601	3.85e-05	0.000497341	up
FOSL2	1111.8	0.797033	0.193659	4.11566	3.86e-05	0.000497663	none
AREG	80.4838	1.37238	0.333641	4.11333	3.9e-05	0.000502276	up
LINC01836	103.206	1.21155	0.294694	4.11122	3.94e-05	0.000506436	up
CYCS	4322.17	-0.882649	0.214754	-4.11004	3.96e-05	0.000508579	none
MAP7D3	565.925	-0.743586	0.180938	-4.10963	3.96e-05	0.000509041	none
FAM172A	599.456	-0.857936	0.208805	-4.10879	3.98e-05	0.000510441	none
COPA	7343.91	0.750105	0.182592	4.10809	3.99e-05	0.000511082	none
STMN1	4590.48	-0.779737	0.189799	-4.10822	3.99e-05	0.000511082	none
TWSG1	805.775	-0.885804	0.215649	-4.10761	4e-05	0.000511704	none
ZNF121	1269.13	-0.718114	0.174889	-4.10612	4.02e-05	0.000514121	none
LYPLA1	2774.38	-0.849039	0.206772	-4.10617	4.02e-05	0.000514121	none
SIRT2	311.461	0.847958	0.206634	4.10368	4.07e-05	0.000518667	none
DNTTIP2	2529.12	-0.729167	0.177686	-4.10368	4.07e-05	0.000518667	none
CBFB	1437	-0.717532	0.174894	-4.10267	4.08e-05	0.000520468	none
ABCC4	1083.49	-0.711413	0.173425	-4.10213	4.09e-05	0.000521233	none
GALNT1	4048.14	-0.678362	0.165466	-4.09971	4.14e-05	0.000526257	none
AGPAT1	404.539	0.846655	0.206619	4.09766	4.17e-05	0.000530217	none
PRDX3	4566.45	-0.830421	0.202662	-4.09757	4.18e-05	0.000530217	none
MOB1B	688.7	-0.766154	0.186999	-4.09711	4.18e-05	0.000530813	none
CKS2	1448.76	-0.887315	0.216596	-4.09663	4.19e-05	0.000531452	none
TANC1	1415.03	0.705802	0.172343	4.09533	4.22e-05	0.000533981	none
ESS2	294.354	1.05018	0.256517	4.09402	4.24e-05	0.000536542	up
TAF9B	1062.57	-0.773837	0.189063	-4.093	4.26e-05	0.00053843	none
FBXO33	409.53	-0.855511	0.209046	-4.09245	4.27e-05	0.000539243	none
CFD	546.465	0.895393	0.218902	4.09038	4.31e-05	0.000543149	none
C12orf75	342.836	-0.935839	0.228784	-4.0905	4.3e-05	0.000543149	none
NUAK2	406.669	0.814033	0.19907	4.08919	4.33e-05	0.000545467	none
PPP2CA	4021.3	-0.810455	0.198229	-4.08849	4.34e-05	0.000546648	none
DYNC1LI1	1111.5	-0.729392	0.178466	-4.08701	4.37e-05	0.000549671	none
CTSB	2394.93	0.61321	0.150061	4.08639	4.38e-05	0.000550656	none
TCF19	1355.92	0.684151	0.16752	4.08399	4.43e-05	0.000555897	none
AIDA	1283.44	-0.699548	0.171341	-4.08277	4.45e-05	0.000558332	none
PLEKHF2	518.314	-0.922812	0.226057	-4.08221	4.46e-05	0.000559214	none
ATE1	705.408	-0.847205	0.20759	-4.08114	4.48e-05	0.000561314	none
GPBP1	1723.8	-0.738381	0.180988	-4.07973	4.51e-05	0.000564246	none
EDNRA	384.247	-0.832405	0.204231	-4.07581	4.59e-05	0.000573348	none
LINC00885	20.2044	2.62192	0.643455	4.07476	4.61e-05	0.000575444	up
OSBPL2	492.462	0.757226	0.185927	4.07271	4.65e-05	0.000580029	none
RAP1GDS1	955.533	-0.834167	0.204872	-4.07165	4.67e-05	0.000582173	none
TATDN3	260.69	-1.10476	0.271426	-4.07022	4.7e-05	0.000585266	down
UBE2C	1720.53	-0.809304	0.198902	-4.06886	4.72e-05	0.000587706	none
KIAA1551	326.665	-0.903204	0.22198	-4.06885	4.72e-05	0.000587706	none
FASTKD3	1347.03	-0.694618	0.17079	-4.0671	4.76e-05	0.000591646	none
SRSF1	2729.17	-0.808299	0.198803	-4.06583	4.79e-05	0.00059435	none
RCHY1	369.291	-0.998961	0.245757	-4.06483	4.81e-05	0.000596396	none
NOMO3	61.9317	1.80602	0.444376	4.06417	4.82e-05	0.000597593	up
SOCS5	1021.46	-0.749128	0.184352	-4.06358	4.83e-05	0.000597621	none
SPC25	336.156	-0.976561	0.240331	-4.0634	4.84e-05	0.000597621	none
NCK2	186.711	-0.996123	0.245117	-4.06386	4.83e-05	0.000597621	none
LRRC37A3	91.0548	-1.31706	0.32413	-4.06336	4.84e-05	0.000597621	down
TCEA2	478.453	0.800413	0.19707	4.06157	4.87e-05	0.000601734	none
BTBD1	2186.68	-0.746777	0.18396	-4.05945	4.92e-05	0.000606271	none
SEH1L	1772.82	-0.780844	0.192354	-4.05942	4.92e-05	0.000606271	none
INTS8	1330.9	-0.687833	0.169456	-4.05907	4.93e-05	0.000606648	none
NDUFAF4	435.819	-0.949978	0.234086	-4.05824	4.94e-05	0.000608298	none
PSMD12	2817.64	-0.738489	0.182008	-4.05746	4.96e-05	0.000609835	none
SASS6	852.145	-0.705485	0.173954	-4.05558	5e-05	0.000614241	none
WDR89	305.514	-0.897348	0.221285	-4.05517	5.01e-05	0.000614791	none
MEGF8	339.083	1.21936	0.300733	4.05463	5.02e-05	0.000615177	up
NDEL1	773.016	0.71943	0.177427	4.0548	5.02e-05	0.000615177	none
PTPRH	74.674	1.49574	0.369022	4.05325	5.05e-05	0.000618311	up
PLAGL1	409.745	-0.850151	0.20976	-4.05298	5.06e-05	0.000618507	none
RNF138	671.418	-0.865725	0.213664	-4.0518	5.08e-05	0.000621097	none
AL391244.1	212.417	0.964732	0.23815	4.05095	5.1e-05	0.000622849	none
NOMO2	1245.28	0.9612	0.2373	4.05058	5.11e-05	0.000623315	none
ANXA1	3513.83	-0.753194	0.185962	-4.05026	5.12e-05	0.00062365	none
CDC42SE2	1148.62	-0.713892	0.176292	-4.04948	5.13e-05	0.000625196	none
KIAA0586	563.66	-0.752171	0.185767	-4.04901	5.14e-05	0.000625422	none
ELK3	260.025	-0.901161	0.222562	-4.04903	5.14e-05	0.000625422	none
THEM5	10.3192	4.61611	1.14015	4.0487	5.15e-05	0.000625616	up
ZDHHC11	218.628	0.954872	0.235856	4.04854	5.15e-05	0.000625616	none
SDF2	368.391	0.892754	0.220559	4.0477	5.17e-05	0.000627363	none
UPK3B	77.8469	1.36195	0.336571	4.04655	5.2e-05	0.000629907	up
PIK3C2B	2032.18	0.857109	0.211834	4.04613	5.21e-05	0.000630518	none
EIF3M	5398.89	-0.780064	0.192811	-4.04574	5.22e-05	0.000631054	none
SHCBP1	1614.51	-0.721066	0.178335	-4.04332	5.27e-05	0.000637082	none
PLEC	11549.2	0.973195	0.240714	4.04295	5.28e-05	0.000637553	none
EGLN3	70.179	-1.54012	0.380974	-4.0426	5.29e-05	0.000637976	down
EPB41L5	412.188	-0.86261	0.213514	-4.04006	5.34e-05	0.000644377	none
RRM2	2109.73	-0.758849	0.187912	-4.03833	5.38e-05	0.000648634	none
PPM1F	765.222	0.752834	0.186442	4.03791	5.39e-05	0.000648964	none
MALT1	1657.74	-0.660049	0.163475	-4.03763	5.4e-05	0.000648964	none
FAM3C	415.625	-0.927994	0.22983	-4.03774	5.4e-05	0.000648964	none
HYAL1	1653.96	0.695096	0.172177	4.0371	5.41e-05	0.000649881	none
LAMA3	263.255	1.00642	0.249333	4.03645	5.43e-05	0.000651154	up
SP4	191.814	-1.06265	0.263488	-4.03302	5.51e-05	0.000660184	down
EGFLAM	32.4857	1.99102	0.493747	4.03247	5.52e-05	0.000661177	up
ERGIC3	3510.53	0.60775	0.150725	4.03217	5.53e-05	0.000661504	none
ZSWIM8	622.476	0.88146	0.218795	4.0287	5.61e-05	0.000670772	none
PPP1CC	5043.33	-0.678568	0.168478	-4.02764	5.63e-05	0.000673269	none
BCAR3	1825.64	0.641291	0.159253	4.02686	5.65e-05	0.000674469	none
DPY19L4	738.976	-0.765177	0.190027	-4.02668	5.66e-05	0.000674469	none
MTND2P28	3144.92	-0.885568	0.219927	-4.02664	5.66e-05	0.000674469	none
F8	280.734	0.870909	0.216321	4.02599	5.67e-05	0.000675766	none
EIF2A	3855.85	-0.741122	0.184127	-4.02506	5.7e-05	0.000677891	none
CORO6	201.292	0.917781	0.228032	4.02479	5.7e-05	0.000678118	none
LONRF1	698.751	-0.732795	0.182112	-4.02386	5.73e-05	0.000680244	none
CHMP2B	1236.26	-0.833	0.207032	-4.02353	5.73e-05	0.000680669	none
PRPS2	2059.61	-0.667047	0.16582	-4.02273	5.75e-05	0.000682426	none
KPNA3	1863.8	-0.631168	0.156929	-4.02198	5.77e-05	0.000684029	none
SYDE2	123.583	-1.11127	0.276379	-4.02082	5.8e-05	0.000686845	down
AL590560.1	72.9364	1.47422	0.366918	4.01785	5.87e-05	0.000695011	up
USP46	177.507	-1.04974	0.261287	-4.01759	5.88e-05	0.000695215	down
KRT80	2478.56	0.741701	0.184637	4.01707	5.89e-05	0.000696173	none
WDR1	3804.48	0.612312	0.152444	4.01664	5.9e-05	0.000696896	none
ZBTB4	1068.98	0.867297	0.215991	4.01542	5.93e-05	0.000699923	none
STK4	1614.07	-0.668082	0.166489	-4.01278	6e-05	0.00070723	none
TROVE2	1322.22	-0.72768	0.181437	-4.01065	6.06e-05	0.000713087	none
PARP3	191.329	0.959158	0.2392	4.00985	6.08e-05	0.000714902	none
ATP5MD	1366.15	-0.922103	0.230089	-4.00759	6.13e-05	0.000721222	none
ACADM	1054.33	-0.7818	0.195137	-4.00641	6.16e-05	0.000724241	none
RPS2P46	1051.63	0.873651	0.218162	4.00459	6.21e-05	0.000729241	none
TRAPPC6A	121.693	1.19552	0.299021	3.99812	6.38e-05	0.000748249	up
HEXIM1	1043.53	0.688424	0.172185	3.99817	6.38e-05	0.000748249	none
ZNF480	412.276	-0.816355	0.204265	-3.99655	6.43e-05	0.000752635	none
AL162742.1	14.8521	3.28969	0.823373	3.99538	6.46e-05	0.000755147	up
CTNNAL1	3047.95	-0.752182	0.188262	-3.9954	6.46e-05	0.000755147	none
CSNK1G3	902.975	-0.718915	0.179949	-3.99511	6.47e-05	0.000755392	none
AP000787.1	45.0184	1.7804	0.445714	3.9945	6.48e-05	0.000756753	up
GCA	131.054	-1.25891	0.31528	-3.99299	6.52e-05	0.000760977	down
ARLNC1	238.744	0.955742	0.239381	3.99255	6.54e-05	0.000761783	none
ZDHHC20	1163.5	-0.658975	0.165098	-3.99142	6.57e-05	0.000764812	none
WDR43	2507.42	-0.630993	0.158097	-3.99118	6.57e-05	0.000764973	none
SHQ1	395.271	-0.839361	0.21034	-3.99049	6.59e-05	0.000766567	none
ACTR1A	1838.79	0.694738	0.174162	3.98903	6.63e-05	0.000770716	none
ST3GAL1	1049.74	0.901767	0.226084	3.98864	6.65e-05	0.000771362	none
COX14	348.009	0.93842	0.235412	3.98629	6.71e-05	0.000778417	none
UXT	356.544	-0.943618	0.236728	-3.98609	6.72e-05	0.000778462	none
TNRC18	2048.67	0.852276	0.213895	3.98455	6.76e-05	0.000782886	none
TP73	69.5046	1.44191	0.361892	3.98436	6.77e-05	0.000782893	up
LMAN2	1949.73	0.752536	0.188888	3.98404	6.78e-05	0.000783335	none
RIMBP3	28.9109	2.14591	0.538798	3.98278	6.81e-05	0.000786242	up
TSN	2710.15	-0.653982	0.164195	-3.98295	6.81e-05	0.000786242	none
DCP2	1062.89	-0.765567	0.192351	-3.98006	6.89e-05	0.000794662	none
ARL4A	685.335	-0.837877	0.210573	-3.97903	6.92e-05	0.000797473	none
FAM217B	943.87	-0.653633	0.164291	-3.9785	6.94e-05	0.000798647	none
PTPRM	1023.32	0.693208	0.174341	3.97616	7e-05	0.000804622	none
ASCC3	2059.6	-0.651917	0.16395	-3.97633	7e-05	0.000804622	none
PSMG1	1135.58	-0.78443	0.197279	-3.97625	7e-05	0.000804622	none
ORC5	825.72	-0.793066	0.199554	-3.97419	7.06e-05	0.00081066	none
AHRR	666.34	0.797764	0.200761	3.9737	7.08e-05	0.000811699	none
MAP3K21	1106.37	-0.656267	0.165162	-3.97348	7.08e-05	0.000811826	none
AHR	643.988	-0.824588	0.207629	-3.97146	7.14e-05	0.000818101	none
VBP1	2154.01	-0.84272	0.212206	-3.97123	7.15e-05	0.000818228	none
PANK1	236.516	-0.899794	0.226695	-3.96919	7.21e-05	0.000824626	none
HSPA4L	1702.98	-0.639512	0.161133	-3.96883	7.22e-05	0.00082521	none
RASSF8	2453.2	-0.63805	0.160788	-3.96828	7.24e-05	0.00082649	none
SBNO2	2050.09	0.683169	0.172189	3.96757	7.26e-05	0.000828317	none
CLIC4	5417.78	-0.665813	0.167834	-3.96709	7.28e-05	0.000829324	none
BCL3	420.282	0.808701	0.20403	3.96363	7.38e-05	0.000840327	none
B4GAT1	651.753	0.71886	0.181367	3.96357	7.38e-05	0.000840327	none
TPD52	4201.88	-0.847147	0.213906	-3.96037	7.48e-05	0.000851016	none
STX1B	169.134	1.05821	0.267305	3.95879	7.53e-05	0.000854841	up
VAMP8	569.364	0.984919	0.248787	3.95889	7.53e-05	0.000854841	none
RP2	860.86	-0.738907	0.186652	-3.95874	7.53e-05	0.000854841	none
SCUBE3	112.845	1.52173	0.384585	3.95681	7.6e-05	0.000861093	up
ABCG1	165.938	1.04604	0.264414	3.95605	7.62e-05	0.000861228	up
TXLNG	1263.76	-0.62378	0.157675	-3.95611	7.62e-05	0.000861228	none
GTF2A1	1596.9	-0.668382	0.168938	-3.95637	7.61e-05	0.000861228	none
RPS27	3045.81	-0.904418	0.228617	-3.95603	7.62e-05	0.000861228	none
STT3A	3009.73	0.64288	0.162567	3.95454	7.67e-05	0.000865943	none
LPCAT2	120.644	-1.23773	0.313015	-3.95424	7.68e-05	0.00086637	down
SERF2	1361.86	0.956017	0.241813	3.95354	7.7e-05	0.000867636	none
TJP1	963.404	-0.722578	0.182768	-3.95352	7.7e-05	0.000867636	none
CEMIP2	1667.05	0.725137	0.183452	3.95273	7.73e-05	0.000869832	none
RB1	1912	-0.676737	0.171235	-3.9521	7.75e-05	0.000871443	none
KCTD3	2210.92	-0.622766	0.157625	-3.95092	7.78e-05	0.000875075	none
DDX52	1552.96	-0.674765	0.170816	-3.95025	7.81e-05	0.000876198	none
HDAC7	808.34	-0.727412	0.184137	-3.95039	7.8e-05	0.000876198	none
FOXN2	633.446	-0.747515	0.189257	-3.94974	7.82e-05	0.000877383	none
DAPK1	142.119	-1.13411	0.287156	-3.94946	7.83e-05	0.000877751	down
SCUBE1	30.113	2.12224	0.537553	3.94796	7.88e-05	0.000882576	up
NBPF14	405.041	0.784055	0.198622	3.94748	7.9e-05	0.000883664	none
MBD6	315.989	0.958005	0.242752	3.94643	7.93e-05	0.000886873	none
ALDOC	1376.64	0.683374	0.173172	3.94623	7.94e-05	0.000886945	none
ACBD4	131.887	1.0945	0.277396	3.94563	7.96e-05	0.000888493	up
LZTS2	1104.95	0.739112	0.187482	3.94231	8.07e-05	0.000900172	none
HIC1	41.8102	1.72357	0.437381	3.94067	8.13e-05	0.000905676	up
AGPS	2231.97	-0.619862	0.157311	-3.94035	8.14e-05	0.000906183	none
PA2G4P4	156.078	-0.998134	0.253481	-3.93771	8.23e-05	0.000915409	none
MIR17HG	161.813	-1.23608	0.313921	-3.93755	8.23e-05	0.000915409	down
AP5M1	823.161	-0.706741	0.179536	-3.93649	8.27e-05	0.000918368	none
PBK	2551.37	-0.879996	0.223553	-3.93641	8.27e-05	0.000918368	none
RAP1GAP2	1029.43	0.723297	0.183756	3.93619	8.28e-05	0.00091851	none
BRIX1	2942.27	-0.834483	0.212135	-3.93373	8.36e-05	0.000927274	none
MROH6	434.205	0.865842	0.220198	3.9321	8.42e-05	0.000932849	none
CREG2	633.76	0.689269	0.175324	3.93141	8.44e-05	0.000934831	none
PPP1R2	3563.8	-0.749075	0.190577	-3.93057	8.47e-05	0.000937406	none
CEP44	234.566	-0.959599	0.244204	-3.9295	8.51e-05	0.000940867	none
PURPL	327.098	-0.830889	0.21148	-3.92893	8.53e-05	0.000942385	none
YAF2	579.695	-0.845843	0.215351	-3.92774	8.57e-05	0.000946331	none
SPRED1	361.204	-0.837411	0.213226	-3.92734	8.59e-05	0.000947217	none
NOL10	656.461	-0.718188	0.182919	-3.92626	8.63e-05	0.000950741	none
AC012513.3	60.2111	1.4891	0.379287	3.92604	8.64e-05	0.000950876	up
CD83	1614.91	0.673081	0.171466	3.92544	8.66e-05	0.000952353	none
FAM241A	355.369	-0.936745	0.238643	-3.92531	8.66e-05	0.000952353	none
FOXQ1	76.3213	1.37742	0.351003	3.92424	8.7e-05	0.000955872	up
ENDOV	147.206	1.00507	0.256177	3.92335	8.73e-05	0.000957245	up
ARID5B	1227.67	-0.628151	0.160101	-3.92346	8.73e-05	0.000957245	none
PBX3	373.966	-0.858729	0.218857	-3.92369	8.72e-05	0.000957245	none
METAP1	1598.81	-0.723055	0.184335	-3.9225	8.76e-05	0.000959883	none
FAM126A	411.586	-0.799763	0.203916	-3.92201	8.78e-05	0.000961125	none
PLIN3	2941.19	0.622085	0.158652	3.92106	8.82e-05	0.000964086	none
ZFR	5095.15	-0.58867	0.150136	-3.92091	8.82e-05	0.000964086	none
FYTTD1	2384.89	-0.673769	0.17187	-3.92023	8.85e-05	0.000966084	none
APC	1882.35	-0.707519	0.180605	-3.91748	8.95e-05	0.00097642	none
IRS2	4414.18	0.599781	0.153138	3.9166	8.98e-05	0.000978554	none
SIPA1L2	157.568	-1.11691	0.285175	-3.9166	8.98e-05	0.000978554	down
TOMM70	3076.12	-0.63828	0.163	-3.91584	9.01e-05	0.000980166	none
ASF1A	619.602	-0.796506	0.2034	-3.91597	9e-05	0.000980166	none
RAB20	337.641	0.850616	0.217246	3.91545	9.02e-05	0.000981031	none
AL365181.3	145.747	1.07886	0.275643	3.91397	9.08e-05	0.000986333	up
KIF2C	2053	-0.595713	0.152211	-3.91374	9.09e-05	0.000986539	none
FKBP14	721.268	0.682121	0.174381	3.91168	9.17e-05	0.000994235	none
FMNL1	749.522	0.744207	0.190269	3.91134	9.18e-05	0.000994907	none
NAGK	255.765	0.875369	0.223865	3.91026	9.22e-05	0.000998601	none
EFR3A	1213.01	-0.717118	0.183427	-3.90955	9.25e-05	0.0010008	none
ZNF428	87.553	1.23723	0.316555	3.90843	9.29e-05	0.00100472	up
UCN2	100.794	1.2517	0.32033	3.90754	9.32e-05	0.00100766	up
COG8	389.141	0.839738	0.215049	3.90487	9.43e-05	0.00101811	none
AP003119.1	21.608	2.40918	0.617046	3.90437	9.45e-05	0.00101945	up
KLC4	313.001	0.817039	0.209273	3.90418	9.45e-05	0.00101949	none
SP3	1351.56	-0.633348	0.16225	-3.90352	9.48e-05	0.0010212	none
CEP78	641.233	-0.719616	0.184355	-3.90342	9.48e-05	0.0010212	none
YWHAE	12073.4	-0.651666	0.16698	-3.90266	9.51e-05	0.00102368	none
WNT7B	346.344	0.795599	0.203918	3.90157	9.56e-05	0.00102754	none
GMCL1	573.021	-0.729466	0.186995	-3.901	9.58e-05	0.00102919	none
GRAMD1B	1701.96	0.721043	0.184871	3.90024	9.61e-05	0.00103165	none
GSK3B	2546.18	-0.615343	0.157838	-3.89857	9.68e-05	0.00103766	none
AGL	1735.48	-0.652675	0.167418	-3.89848	9.68e-05	0.00103766	none
CEP250	790.878	0.92193	0.236643	3.89587	9.78e-05	0.00104813	none
SIPA1	1022.21	0.68146	0.174955	3.89507	9.82e-05	0.00105056	none
THUMPD2	459.09	-0.784881	0.201512	-3.89495	9.82e-05	0.00105056	none
PSMA3	2156.89	-0.843515	0.216591	-3.89452	9.84e-05	0.00105169	none
SPRYD4	288.059	0.79789	0.204922	3.89363	9.88e-05	0.00105478	none
IGFBP1	95.7809	1.36159	0.349773	3.89278	9.91e-05	0.00105769	up
FAM98A	1278.99	-0.697057	0.179112	-3.89174	9.95e-05	0.00106148	none
WHRN	1075.12	0.792594	0.203673	3.8915	9.96e-05	0.00106174	none
LAPTM4B	9447.66	-0.695618	0.178778	-3.89095	9.99e-05	0.00106181	none
GNPAT	1015.68	-0.745971	0.191715	-3.89104	9.98e-05	0.00106181	none
FAM173B	545.857	-0.782416	0.201069	-3.89128	9.97e-05	0.00106181	none
NFKBIL1	123.615	1.0716	0.275507	3.88956	0.000100425	0.00106403	up
IKBKB	642.634	0.679764	0.174752	3.88988	0.000100292	0.00106403	none
ERG28	1334.11	-0.723537	0.185995	-3.89008	0.000100209	0.00106403	none
PCNP	2830.65	-0.743647	0.191177	-3.88983	0.000100315	0.00106403	none
RNF14	738.688	-0.752744	0.193525	-3.88965	0.000100388	0.00106403	none
ZNF354A	191.206	-0.992973	0.255321	-3.88912	0.000100607	0.00106518	none
CEBPZ	1825.6	-0.670204	0.172447	-3.88644	0.000101726	0.00107624	none
HSD17B11	260.049	-1.02266	0.263317	-3.88374	0.00010286	0.00108745	down
MIR4479	10.8891	4.25917	1.09692	3.88285	0.00010324	0.00109025	up
JPH1	378.523	-0.84367	0.217286	-3.88277	0.000103274	0.00109025	none
CWC27	574.051	-0.754516	0.194345	-3.88235	0.000103453	0.00109135	none
METAP2	4358.62	-0.776281	0.200045	-3.88053	0.000104228	0.00109873	none
2025-03-05	1131.91	-0.702422	0.181093	-3.8788	0.000104972	0.00110578	none
IDO1	66.58	1.43313	0.369646	3.87703	0.000105741	0.0011129	up
MRPL35	1100.03	-0.70119	0.180872	-3.87671	0.000105878	0.0011129	none
LSM5	919.96	-0.857206	0.221115	-3.87675	0.000105861	0.0011129	none
MECOM	259.727	-0.870915	0.224676	-3.87631	0.000106051	0.00111392	none
WWC1	2014.51	0.606755	0.156551	3.87576	0.000106291	0.00111502	none
SCLT1	280.328	-0.864055	0.22294	-3.87572	0.000106309	0.00111502	none
DTD2	349.917	-0.847471	0.218689	-3.87524	0.000106519	0.00111642	none
RMND5A	2303.25	-0.604616	0.156041	-3.87473	0.000106744	0.00111798	none
NRIP2	14.6628	2.95797	0.763738	3.87302	0.000107496	0.00112504	up
KLHDC3	1737.54	0.665792	0.172013	3.87059	0.000108573	0.00113549	none
EPAS1	3776.49	0.771938	0.199529	3.8688	0.000109371	0.00114303	none
WDR12	1125.34	-0.666044	0.172315	-3.86527	0.000110965	0.00115885	none
CITED4	3320.84	0.779096	0.201595	3.86465	0.000111247	0.00116097	none
NXNL2	63.5941	1.36952	0.354394	3.8644	0.000111362	0.00116133	up
FAM72B	252.622	-0.902758	0.233644	-3.86382	0.000111625	0.00116325	none
ACTR1B	957.345	0.646092	0.167275	3.86246	0.000112249	0.00116891	none
NRSN2	523.799	0.763769	0.197801	3.86131	0.000112783	0.00117363	none
MAP7D1	1405.69	0.676167	0.175165	3.86018	0.000113305	0.00117738	none
RAB30	1011.12	-0.632329	0.163801	-3.86035	0.000113226	0.00117738	none
NKIRAS2	567.094	0.750564	0.194455	3.85984	0.000113461	0.00117817	none
B3GALT4	37.468	1.90589	0.49394	3.85854	0.000114067	0.00118362	up
MHENCR	124.434	1.11553	0.289127	3.85827	0.000114191	0.00118406	up
MTFR1	1415.76	-0.765344	0.198393	-3.85771	0.000114452	0.00118593	none
SCYL1	1884.28	0.59965	0.155451	3.85749	0.000114557	0.00118617	none
SLC16A1	5579.96	-0.646771	0.167703	-3.85665	0.000114953	0.00118908	none
PMAIP1	344.352	-0.99676	0.258459	-3.85654	0.000115001	0.00118908	none
SEMA3B	2571.11	0.663686	0.172143	3.85543	0.000115526	0.00119366	none
AL135905.2	219.242	0.888142	0.230438	3.85415	0.000116133	0.00119908	none
CENPA	481.105	-0.781805	0.202903	-3.85309	0.000116637	0.00120343	none
BRCC3	824.279	-0.665042	0.17265	-3.85196	0.000117178	0.00120816	none
RBMS1	1755.63	-0.627565	0.162944	-3.85141	0.000117438	0.00120998	none
AKAP7	115.057	-1.13722	0.295378	-3.85003	0.000118103	0.00121597	down
CHAC2	444.268	-0.942585	0.244947	-3.84812	0.00011903	0.00122466	none
HSPB8	821.951	0.685552	0.178229	3.84646	0.000119836	0.00123208	none
KCTD7	398.508	0.745048	0.193792	3.84457	0.000120765	0.00124076	none
CCDC12	233.008	1.05486	0.274402	3.8442	0.000120946	0.00124174	up
YOD1	1577.07	-0.643491	0.1674	-3.84402	0.000121034	0.00124177	none
PNKD	417.616	0.731855	0.190406	3.84365	0.000121219	0.00124279	none
UBE2E1	1447.76	-0.748699	0.194803	-3.84337	0.000121359	0.00124335	none
GDI1	1121.28	0.630158	0.163982	3.84284	0.000121619	0.00124514	none
CSRP2	147.765	1.03037	0.268196	3.84185	0.000122113	0.00124881	up
NUPR1	291.472	0.867664	0.225854	3.84171	0.00012218	0.00124881	none
SLC25A4	311.629	0.808467	0.210451	3.8416	0.000122234	0.00124881	none
FOXO4	165.304	1.23109	0.320523	3.84089	0.00012259	0.00125157	up
TECPR2	348.23	0.824422	0.214917	3.83599	0.000125057	0.00127497	none
WASL	1259.79	-0.643375	0.167713	-3.83616	0.000124971	0.00127497	none
SLC38A7	385.953	0.895426	0.23345	3.83562	0.000125248	0.00127509	none
EHBP1	768.863	-0.673717	0.175645	-3.83567	0.00012522	0.00127509	none
RBM7	475.753	-0.927056	0.241707	-3.83546	0.000125331	0.00127509	none
EGR1	71.6562	-1.37287	0.35803	-3.83451	0.000125814	0.00127911	down
DNASE2	532.153	0.787047	0.205263	3.83433	0.000125905	0.00127914	none
ARHGAP42	232.785	-0.932605	0.243288	-3.83334	0.000126416	0.00128344	none
SNRNP48	1215.42	-0.697173	0.181887	-3.83299	0.000126593	0.00128434	none
PRKAR1B	645.475	0.789537	0.206087	3.83109	0.000127576	0.00129342	none
SENP6	1134.14	-0.673412	0.175849	-3.82949	0.000128408	0.00130024	none
CENPQ	519.78	-0.9337	0.243821	-3.82945	0.000128428	0.00130024	none
LINC00339	19.8055	2.41217	0.629989	3.82891	0.00012871	0.00130079	up
C19orf70	356.729	0.987835	0.257999	3.82884	0.00012875	0.00130079	none
RPL22L1	427.92	-0.90038	0.235151	-3.82894	0.000128698	0.00130079	none
CUL9	505.121	0.905524	0.23655	3.82804	0.000129168	0.00130412	none
NECAB3	616.02	0.762244	0.199141	3.82766	0.000129368	0.00130523	none
TRIM24	803.663	-0.678175	0.177225	-3.82663	0.000129912	0.00130981	none
LSM7	278.507	1.01572	0.265512	3.82552	0.000130497	0.0013148	up
MCM2	4371.76	0.693402	0.181407	3.82237	0.000132178	0.00133081	none
COPZ2	64.8148	1.39148	0.364072	3.82199	0.00013238	0.00133193	up
ZBTB41	513.783	-0.782245	0.204683	-3.82174	0.000132513	0.00133235	none
HJURP	722.447	-0.670282	0.17541	-3.82124	0.000132784	0.00133415	none
ZNF76	269.726	0.923507	0.241809	3.81916	0.000133909	0.00134361	none
MEIOC	57.8412	-1.48846	0.389724	-3.81925	0.000133856	0.00134361	down
CAPZA2	3581.45	-0.741654	0.194205	-3.81893	0.000134032	0.00134392	none
NRDC	4531.92	-0.572008	0.149812	-3.81816	0.000134449	0.00134696	none
TMX1	1830.01	-0.730287	0.191273	-3.81803	0.00013452	0.00134696	none
CUL1	1543.45	-0.605132	0.158504	-3.81778	0.00013466	0.00134743	none
KMT5B	674.048	-0.667572	0.174904	-3.81678	0.000135203	0.00135101	none
FSD1L	314.495	-0.901804	0.236269	-3.81685	0.000135164	0.00135101	none
IGSF8	254.523	0.894594	0.234575	3.81368	0.000136914	0.00136717	none
PRKACB	752.201	-0.704892	0.184884	-3.81262	0.000137501	0.00137209	none
TXNDC15	805.675	0.740338	0.194249	3.81127	0.000138253	0.00137865	none
KIF5B	7751.83	-0.584624	0.153402	-3.81106	0.000138371	0.00137889	none
SAMD8	1233.98	-0.673181	0.176651	-3.81079	0.000138524	0.00137947	none
CNN3	1818.12	-0.613581	0.161035	-3.81024	0.000138831	0.00138158	none
HDLBP	8970.1	0.719264	0.188944	3.80677	0.000140794	0.00140016	none
EIF3G	902.631	0.752041	0.197572	3.80641	0.000140999	0.00140124	none
OPLAH	228.974	0.932564	0.245039	3.80577	0.000141361	0.00140302	none
CDCA3	604.97	-0.704581	0.185135	-3.80576	0.00014137	0.00140302	none
FAM20C	345.928	0.840841	0.220953	3.80551	0.000141511	0.00140317	none
RSRC1	698.476	-0.777302	0.204263	-3.80539	0.000141578	0.00140317	none
HMGN4	855.788	-0.810086	0.212903	-3.80495	0.000141833	0.00140396	none
PDCD10	1292.83	-0.837092	0.220003	-3.80492	0.00014185	0.00140396	none
SH3GL2	138.907	1.03799	0.272841	3.80436	0.000142169	0.00140616	up
TNS2	284.379	0.988489	0.259891	3.80347	0.000142684	0.00141029	none
PCSK7	315.086	0.973314	0.25603	3.80156	0.000143787	0.00142024	none
SMC6	822.757	-0.677055	0.178109	-3.80134	0.000143913	0.00142052	none
CDC42BPG	79.0251	1.36494	0.359341	3.79845	0.000145603	0.00143564	up
AATK	127.736	1.06084	0.279288	3.79839	0.000145642	0.00143564	up
SORL1	25.3713	2.23571	0.589025	3.79561	0.000147278	0.00144981	up
AC103739.1	45.1463	1.79333	0.472465	3.79569	0.000147234	0.00144981	up
ARHGEF4	423.242	0.772736	0.203602	3.79532	0.000147453	0.00145055	none
NUBP1	128.574	1.03039	0.271559	3.79434	0.000148038	0.00145533	up
CDA	842.845	0.705443	0.185943	3.79386	0.000148321	0.00145712	none
ADAMTSL4	352.034	0.870776	0.229621	3.79223	0.000149301	0.00146577	none
ATP6V1F	746.499	0.712979	0.188026	3.79191	0.000149492	0.00146665	none
PICK1	317.423	0.788309	0.207948	3.7909	0.0001501	0.00147162	none
STXBP2	341.339	0.819058	0.216222	3.78805	0.000151836	0.00148765	none
LINC02593	142.465	1.01841	0.268972	3.78631	0.000152903	0.00149709	up
PSMB9	47.5712	1.53236	0.404829	3.7852	0.000153587	0.00150278	up
CCP110	948.181	-0.653938	0.172806	-3.78423	0.000154184	0.00150761	none
HGSNAT	1130.77	0.749362	0.198033	3.78402	0.000154316	0.00150789	none
IL1RAP	579.018	0.713276	0.188532	3.78331	0.000154754	0.00151116	none
NUP160	6732.97	-0.552743	0.146111	-3.78304	0.000154925	0.00151182	none
INPPL1	4962.87	0.738137	0.195136	3.78268	0.000155147	0.00151297	none
GPHN	648.881	-0.677822	0.179304	-3.78029	0.000156644	0.00152625	none
RBM24	98.1216	-1.2551	0.332023	-3.78017	0.000156718	0.00152625	down
PPIB	902.189	0.679194	0.179727	3.77904	0.000157434	0.00152957	none
DCAF13	1913.65	-0.760896	0.20135	-3.77897	0.000157479	0.00152957	none
FAM117B	377.865	-0.810433	0.214446	-3.7792	0.000157333	0.00152957	none
PARD6B	170.854	-1.04793	0.277277	-3.77935	0.000157238	0.00152957	down
GOPC	791.247	-0.680713	0.18015	-3.77858	0.000157723	0.00153093	none
ZNF207	4680.17	-0.603409	0.159734	-3.77759	0.000158351	0.00153599	none
TMEM183A	1670.33	-0.643368	0.170322	-3.77737	0.000158494	0.00153636	none
UPF3B	842.809	-0.705522	0.186818	-3.77652	0.000159037	0.0015406	none
LIN9	544.618	-0.705911	0.186939	-3.77616	0.000159263	0.00154177	none
AL162458.1	86.3432	1.26098	0.334016	3.77521	0.000159876	0.00154667	up
KMT5C	184.534	0.925903	0.245273	3.77498	0.00016002	0.00154703	none
MAPK8	1036.34	-0.645495	0.171046	-3.7738	0.000160777	0.0015523	none
ABHD10	682.889	-0.738769	0.195761	-3.77382	0.000160765	0.0015523	none
FCHO2	677.682	-0.746235	0.197754	-3.77355	0.000160943	0.00155287	none
AL583722.1	28.3281	1.95126	0.517204	3.7727	0.00016149	0.00155712	up
CLASP2	1154.99	-0.648672	0.171992	-3.77152	0.000162254	0.00156345	none
ZHX1	1468.08	-0.615654	0.163386	-3.7681	0.000164495	0.00158399	none
ZNF92	230.681	-0.95975	0.254727	-3.76776	0.000164717	0.00158509	none
CTC-338M12.4	92.8643	1.28371	0.34089	3.76575	0.000166049	0.00159686	up
CCDC151	34.7015	1.98726	0.527799	3.76517	0.000166433	0.00159928	up
FAM50A	1017.53	0.684641	0.181842	3.76504	0.00016652	0.00159928	none
CKS1B	2922.31	-0.84297	0.223905	-3.76486	0.000166646	0.00159943	none
RRNAD1	256.746	0.796831	0.211737	3.76331	0.000167676	0.00160826	none
TKFC	761.135	0.663202	0.176308	3.76161	0.000168827	0.00161716	none
SNX5	1751.55	-0.644282	0.171274	-3.7617	0.000168761	0.00161716	none
KTN1-AS1	85.3263	-1.2548	0.333685	-3.76044	0.000169616	0.00162366	down
AC026250.1	37.8643	1.71239	0.455454	3.75974	0.000170092	0.00162715	up
FANCL	574.755	-0.823804	0.219213	-3.758	0.000171276	0.0016374	none
P4HA1	1834.12	0.700493	0.186476	3.75648	0.000172317	0.00164627	none
PSMC6	2123.19	-0.807332	0.214947	-3.75597	0.000172674	0.0016486	none
ZNF664	2121.92	-0.581194	0.154788	-3.75478	0.000173492	0.00165533	none
CABLES2	218.607	0.918568	0.244677	3.75421	0.000173892	0.00165806	none
DOCK7	610.074	-0.720755	0.192128	-3.75144	0.000175823	0.00167538	none
CCDC68	364.443	0.761131	0.202922	3.75086	0.000176232	0.00167774	none
PDIA5	622.383	0.723004	0.192771	3.75059	0.000176417	0.00167774	none
SLFN12	78.4764	-1.32847	0.354194	-3.75067	0.000176365	0.00167774	down
CRAT	585.575	0.728939	0.194381	3.75006	0.000176791	0.00167926	none
LPL	2731.96	0.586491	0.156396	3.75004	0.000176806	0.00167926	none
AGO3	722.004	-0.710848	0.18962	-3.7488	0.000177683	0.00168539	none
RPF2	666.295	-0.828564	0.221013	-3.74893	0.000177589	0.00168539	none
AKAP13	1334.8	0.941267	0.251141	3.74796	0.000178278	0.00168993	none
THAP12	1651.07	-0.652273	0.174066	-3.74726	0.000178774	0.00169353	none
SRXN1	48.5071	1.74002	0.464462	3.74631	0.000179452	0.00169775	up
FAM200B	432.177	-0.851771	0.22736	-3.74636	0.000179421	0.00169775	none
SLC7A5	10068.4	0.743621	0.198509	3.74604	0.000179649	0.00169851	none
ADGRL1	160.411	1.12147	0.299438	3.74526	0.000180206	0.00170267	up
QRSL1	545.605	-0.71171	0.190048	-3.74489	0.000180475	0.00170411	none
RBCK1	619.478	0.730697	0.195148	3.74432	0.000180884	0.00170687	none
FBXL16	915.325	0.679057	0.181396	3.74351	0.000181466	0.00171125	none
LYN	585.675	-0.668714	0.178648	-3.7432	0.000181694	0.00171181	none
CCZ1B	652.17	-0.679047	0.181413	-3.74311	0.00018176	0.00171181	none
ZNF469	167.974	1.06814	0.285393	3.74269	0.000182063	0.00171244	up
RAD17	495.445	-0.776833	0.207559	-3.74271	0.000182048	0.00171244	none
SS18	1059.95	-0.628141	0.167873	-3.74177	0.000182729	0.0017176	none
CCNB2	1024.83	-0.708309	0.189359	-3.74057	0.000183602	0.0017247	none
SORBS2	64.7807	1.31621	0.351898	3.7403	0.000183799	0.00172543	up
YWHAZ	16231.8	-0.591928	0.158293	-3.73944	0.000184431	0.00173026	none
ZNF277	325.57	-0.85176	0.227896	-3.73749	0.000185867	0.0017426	none
TICAM1	462.681	0.717591	0.192071	3.73607	0.000186916	0.00175132	none
MTMR9LP	128.753	0.998319	0.267392	3.73355	0.000188801	0.00176671	none
PRPF38B	1902.75	-0.598846	0.160391	-3.73367	0.000188708	0.00176671	none
DPYD	111.472	-1.11937	0.299863	-3.73294	0.000189259	0.00176985	down
ST8SIA5	14.2662	-3.93814	1.05539	-3.73145	0.00019038	0.0017792	down
STK19	125.227	1.05534	0.28291	3.73032	0.00019124	0.00178609	up
COQ8B	324.632	0.785654	0.210772	3.72751	0.000193378	0.0018049	none
CD99	970.095	0.607337	0.162986	3.7263	0.000194307	0.00181242	none
CPEB3	233.156	-0.883939	0.237252	-3.72574	0.000194743	0.00181532	none
TCIRG1	1204.54	0.661408	0.177535	3.72551	0.000194921	0.00181582	none
PHACTR2	313.784	-0.837138	0.224757	-3.72463	0.000195603	0.00182101	none
NEU1	678.232	0.693021	0.186115	3.72362	0.000196384	0.00182594	none
STAU2	650.517	-0.728899	0.195744	-3.72373	0.000196299	0.00182594	none
NDFIP2	1906.59	-0.723808	0.1944	-3.72328	0.000196647	0.00182723	none
BANP	155.73	0.918811	0.246846	3.7222	0.000197496	0.00183395	none
RSPRY1	474.304	-0.735291	0.197572	-3.72164	0.000197931	0.00183682	none
C21orf91	119.405	-1.05909	0.284757	-3.71927	0.000199802	0.001853	down
EPHX1	1254.1	0.613765	0.165068	3.71825	0.000200605	0.00185926	none
OLR1	3391.73	-0.613754	0.165128	-3.71683	0.000201738	0.00186857	none
OPA1	2881.24	-0.58123	0.156408	-3.71611	0.000202313	0.00187271	none
DHX9	8852.02	-0.536785	0.14446	-3.71581	0.000202556	0.00187378	none
EDN2	40.1951	1.84222	0.496007	3.71409	0.000203933	0.00188532	up
SDF4	3260.81	0.635607	0.171175	3.71319	0.000204662	0.00189085	none
BCL2L1	467.84	-0.911308	0.245452	-3.71277	0.000205	0.00189278	none
SORD	907.843	-0.630983	0.169995	-3.71178	0.000205805	0.00189868	none
DPY19L1	1293.92	-0.670463	0.180637	-3.71167	0.0002059	0.00189868	none
UBP1	2106.28	-0.595175	0.160474	-3.70886	0.000208193	0.00191861	none
TVP23C	53.7306	1.47674	0.398187	3.70865	0.000208365	0.00191899	up
ERVV-2	60.2355	1.32406	0.357089	3.70794	0.000208955	0.0019232	up
BTBD2	556.791	0.741874	0.200104	3.70745	0.000209359	0.0019257	none
H6PD	270.562	0.859344	0.231805	3.70718	0.000209576	0.00192649	none
TOM1L2	495.458	0.781966	0.210969	3.70654	0.000210113	0.00193021	none
WDR36	1792.24	-0.647674	0.174782	-3.7056	0.000210889	0.00193569	none
NEK10	154.791	-1.04317	0.28152	-3.7055	0.000210975	0.00193569	down
ABHD3	632.198	-0.773172	0.208699	-3.70471	0.00021163	0.00194048	none
AP5S1	149.596	0.928564	0.250693	3.70399	0.000212231	0.00194476	none
ARAP2	169.917	-0.913819	0.246724	-3.70381	0.000212386	0.00194496	none
LTBR	1766.56	0.619388	0.16725	3.70337	0.000212755	0.00194584	none
RBPJ	1149.01	-0.641567	0.173246	-3.70322	0.000212882	0.00194584	none
AP3S1	808.231	-0.834596	0.225366	-3.70329	0.000212823	0.00194584	none
AARS	3867.04	0.590555	0.159483	3.70294	0.000213119	0.00194678	none
HMOX2	748.615	0.796926	0.215255	3.70225	0.0002137	0.00195086	none
SIPA1L1	518.864	0.778032	0.210163	3.70204	0.000213872	0.0019509	none
NUP54	798.454	-0.757446	0.204609	-3.70192	0.000213971	0.0019509	none
ALPK2	797.692	0.635407	0.171686	3.70099	0.000214763	0.00195605	none
RIOK2	768.558	-0.723496	0.19549	-3.70094	0.000214805	0.00195605	none
SMIM15	1321.87	-0.772936	0.208893	-3.70015	0.000215473	0.00196092	none
BLOC1S6	878.586	-0.698915	0.188932	-3.69929	0.000216202	0.00196578	none
DUXAP8	424.227	-0.70201	0.189773	-3.6992	0.000216278	0.00196578	none
AC083843.2	121.984	-1.08667	0.2939	-3.69743	0.00021779	0.0019783	down
SNX10	267.454	-0.888787	0.240396	-3.69717	0.000218013	0.00197909	none
TCP1	5883.01	-0.675751	0.182855	-3.69556	0.000219405	0.00199049	none
GGT1	258.426	0.850796	0.230244	3.69518	0.000219728	0.00199217	none
NUFIP2	4271.54	-0.572521	0.154968	-3.69443	0.000220377	0.00199681	none
ATP1B3	28805.8	0.718734	0.1946	3.6934	0.000221276	0.00200264	none
LMNA	8490.9	0.613448	0.166094	3.69338	0.000221294	0.00200264	none
CSNK1E	872.434	0.718376	0.194515	3.69316	0.00022148	0.00200308	none
MARVELD1	1084.36	0.638249	0.172848	3.69255	0.000222019	0.00200671	none
PDZD8	1203.32	-0.64615	0.175001	-3.69227	0.000222258	0.00200762	none
PLEKHA5	215.626	-0.881028	0.238673	-3.69137	0.000223054	0.00201356	none
AC078925.3	55.0679	1.62745	0.440915	3.69108	0.000223305	0.00201416	up
SMNDC1	1476.68	-0.764212	0.207049	-3.69097	0.000223397	0.00201416	none
MATN2	176.313	0.8733	0.236717	3.68922	0.000224944	0.00202686	none
FA2H	522.699	0.680756	0.184632	3.68709	0.000226833	0.00204262	none
TOMM20	6953.06	-0.658781	0.17869	-3.68673	0.000227158	0.00204369	none
URI1	2023.8	-0.712685	0.193319	-3.68657	0.000227299	0.00204369	none
CEP83	308.824	-0.810442	0.219841	-3.68649	0.000227373	0.00204369	none
AC138392.1	363.063	-0.722423	0.196036	-3.68516	0.000228558	0.00205308	none
AC005786.2	11.4912	3.44967	0.936336	3.68422	0.000229405	0.00205942	up
SLC46A3	176.213	0.954822	0.259214	3.68353	0.000230029	0.00206375	none
DHX15	5511.11	-0.599942	0.162891	-3.68308	0.000230435	0.00206612	none
VDAC2	5849.74	-0.634688	0.172354	-3.68248	0.000230979	0.00206972	none
CLTB	1159.38	0.760497	0.206538	3.68211	0.000231308	0.0020714	none
IFI27L1	87.351	1.24535	0.33826	3.68163	0.000231745	0.00207276	up
MTHFD2	3151.46	-0.62915	0.170885	-3.68172	0.000231667	0.00207276	none
NUP107	2379.62	-0.679376	0.184563	-3.68101	0.000232316	0.0020766	none
FABP5	291.724	-0.938289	0.254929	-3.68059	0.000232693	0.0020787	none
DDX20	1292.31	-0.637986	0.173351	-3.68031	0.000232952	0.00207974	none
CYB561A3	764.114	0.681601	0.185477	3.67486	0.000237983	0.00212082	none
PTPN11	5537.12	-0.559685	0.152301	-3.67485	0.00023799	0.00212082	none
PPAT	1166.22	-0.620285	0.168782	-3.67507	0.000237781	0.00212082	none
EIF4EBP1	988.125	0.797213	0.217107	3.67198	0.000240676	0.00214344	none
ZBTB18	129.956	-1.01037	0.275186	-3.67159	0.000241047	0.00214544	down
JADE3	843.574	-0.657677	0.179228	-3.6695	0.000243027	0.00216174	none
WNT9A	76.8583	1.19038	0.324486	3.66852	0.000243955	0.00216867	up
KYAT3	331.062	-0.796689	0.217282	-3.66661	0.000245784	0.0021836	none
ZNF837	24.5803	2.49627	0.680871	3.66629	0.000246091	0.00218499	up
RPIA	472.766	-0.765325	0.208773	-3.66583	0.000246538	0.00218763	none
CYP51A1	193.217	1.04916	0.286219	3.66559	0.000246772	0.00218837	up
CCNL1	1737.79	-0.589998	0.161026	-3.664	0.000248309	0.00220067	none
SOCS4	1256.6	-0.593645	0.162053	-3.66329	0.000249001	0.00220546	none
SLC29A1	1096.9	-0.590483	0.16123	-3.66235	0.000249908	0.00221215	none
DMTN	173.345	0.908244	0.248008	3.66216	0.000250094	0.00221245	none
BMP2	3149.69	0.548384	0.149767	3.66159	0.000250651	0.00221603	none
HMGCR	3261.66	-0.553631	0.151222	-3.66104	0.000251195	0.0022195	none
TCEA1P2	183.852	1.0739	0.293459	3.65946	0.000252747	0.00223186	up
FANCI	2098.88	-0.587476	0.160579	-3.65848	0.000253711	0.00223902	none
C20orf27	888.24	-0.75518	0.206453	-3.65787	0.000254317	0.00224301	none
GRB7	161.283	0.979137	0.267855	3.65547	0.000256709	0.00226273	none
CRYZ	916.843	-0.755804	0.20682	-3.65441	0.000257775	0.00227076	none
AC018653.3	42.1795	1.77637	0.486154	3.65391	0.000258273	0.00227377	up
SLC9A3	65.7603	1.50234	0.411285	3.6528	0.000259397	0.00228164	up
MTRR	3655.11	-0.563105	0.154161	-3.65272	0.000259479	0.00228164	none
EPS15	1117.58	-0.666877	0.182581	-3.65251	0.000259694	0.00228214	none
PDE10A	2153.94	0.570315	0.156159	3.65215	0.000260052	0.00228391	none
CGN	55.7872	-1.59282	0.436427	-3.64968	0.000262567	0.00230461	down
ARMCX5	325.833	-0.77	0.211029	-3.64879	0.000263477	0.00231121	none
CDC73	1567.22	-0.613911	0.168281	-3.64814	0.000264144	0.00231553	none
C16orf72	1601.17	-0.625014	0.17133	-3.648	0.000264288	0.00231553	none
NEDD8	313.03	0.885879	0.242895	3.64717	0.000265146	0.00232166	none
IGSF9B	21.5809	2.33684	0.640826	3.6466	0.00026573	0.00232259	up
OTUD7A	29.5373	1.8873	0.517546	3.64663	0.000265699	0.00232259	up
ZNF695	26.3656	-2.18536	0.599245	-3.64685	0.000265475	0.00232259	down
CACNA1H	50.5065	1.46229	0.401103	3.64568	0.000266685	0.00232839	up
MGST1	2529.59	-0.75732	0.207732	-3.64565	0.000266713	0.00232839	none
PHKB	1375.05	-0.609048	0.167103	-3.64474	0.000267664	0.00233529	none
CTNNBIP1	141.354	1.03054	0.282761	3.64458	0.000267829	0.00233534	up
NKAIN4	15.6504	2.68238	0.736131	3.64389	0.00026855	0.00233936	up
ZNF131	2544.73	-0.58659	0.160982	-3.64383	0.000268612	0.00233936	none
TBCD	1421.59	0.615963	0.16914	3.64173	0.000270814	0.00235573	none
NUDCD1	1239.71	-0.721285	0.198055	-3.64184	0.000270697	0.00235573	none
NAMPT	1892.5	-0.639387	0.175658	-3.63995	0.000272692	0.00237065	none
E2F7	893.063	-0.680646	0.187045	-3.63893	0.000273768	0.00237859	none
DCK	742.198	-0.73593	0.202304	-3.63774	0.000275039	0.00238678	none
C17orf58	84.4215	-1.25465	0.344886	-3.63786	0.000274915	0.00238678	down
DLGAP1-AS2	289.624	0.745281	0.204928	3.63679	0.000276062	0.00239423	none
NME4	1391.96	0.638088	0.17547	3.63645	0.000276417	0.00239584	none
PURA	597.941	-0.680392	0.187111	-3.63631	0.000276576	0.00239584	none
AHCTF1	3508.45	-0.569572	0.156676	-3.63536	0.000277593	0.00240322	none
ROCK1	1709.23	-0.575998	0.158482	-3.63447	0.000278558	0.00241014	none
POP1	1030.88	-0.602041	0.165672	-3.63393	0.000279141	0.00241376	none
ZFC3H1	2539.83	-0.604267	0.166301	-3.63358	0.000279512	0.00241553	none
EVPL	390.623	0.837583	0.230587	3.63239	0.000280805	0.00242527	none
DCUN1D1	1382.51	-0.656367	0.180786	-3.63063	0.000282731	0.00244046	none
TJAP1	400.225	0.772797	0.212909	3.6297	0.000283746	0.00244778	none
LENG9	163.26	0.909557	0.250608	3.6294	0.000284086	0.00244925	none
SRPK1	2827.68	-0.570613	0.157294	-3.62767	0.000285986	0.00246418	none
LYSMD3	652.464	-0.713817	0.196793	-3.62725	0.000286458	0.00246679	none
TNFRSF10B	1911.28	0.57665	0.159082	3.62486	0.000289121	0.00248712	none
KBTBD6	746.755	-0.660558	0.182232	-3.62482	0.000289161	0.00248712	none
TMEM56	496.408	-0.820564	0.226398	-3.62444	0.00028959	0.00248919	none
RANP1	250.154	-0.960466	0.265007	-3.6243	0.000289742	0.00248919	none
SUB1	4885.45	-0.799274	0.220553	-3.62396	0.000290128	0.00249104	none
NUSAP1	151.998	-0.985952	0.272112	-3.62333	0.000290831	0.0024956	none
BMPR2	818.459	-0.694695	0.191854	-3.62096	0.000293514	0.00251714	none
DNAJC7	1939.96	-0.617616	0.17062	-3.61984	0.000294788	0.00252658	none
PSME4	2665.02	-0.579979	0.160268	-3.6188	0.000295974	0.00253228	none
LMBR1	669.787	-0.680822	0.188129	-3.61892	0.000295839	0.00253228	none
ZFP1	301.123	-0.764995	0.21138	-3.61906	0.00029568	0.00253228	none
ZNF518A	457.53	-0.710243	0.196289	-3.61836	0.000296479	0.00253511	none
PSMB10	58.0812	1.42589	0.394115	3.61796	0.00029693	0.00253599	up
KCNQ1	422.094	0.715691	0.197808	3.6181	0.000296774	0.00253599	none
ULK1	1833.4	0.701092	0.193827	3.6171	0.000297924	0.00254002	none
YIPF3	736.384	0.64478	0.178258	3.61711	0.000297911	0.00254002	none
FUS	3675.51	0.640484	0.17706	3.61733	0.000297659	0.00254002	none
ETNK1	1442.2	-0.74439	0.205862	-3.61596	0.000299235	0.0025497	none
PDE12	783.907	-0.659773	0.182495	-3.61529	0.000300006	0.00255349	none
DISP1	78.1719	-1.34312	0.371512	-3.61527	0.000300029	0.00255349	down
MARK3	1287.01	-0.602953	0.166824	-3.6143	0.000301163	0.00256058	none
ATP5PB	5610.26	-0.705989	0.195335	-3.61425	0.000301214	0.00256058	none
DECR2	403.546	0.734821	0.203357	3.61345	0.000302144	0.002567	none
HRAT92	49.7364	1.62705	0.450401	3.61244	0.000303326	0.00257403	up
AARS2	303.403	0.843839	0.233583	3.61259	0.000303152	0.00257403	none
AGPAT5	1393.19	-0.650175	0.180008	-3.61193	0.000303931	0.00257767	none
RBBP6	2041.96	-0.577846	0.160012	-3.61127	0.000304703	0.00258271	none
ZFYVE16	1364.95	-0.575788	0.159471	-3.61062	0.000305465	0.00258766	none
LINC00322	22.1806	2.54063	0.704411	3.60675	0.00031006	0.00262354	up
KIAA1958	405.251	-0.849596	0.235548	-3.60689	0.000309893	0.00262354	none
MIR100HG	217.987	-0.915777	0.254018	-3.60517	0.000311953	0.00263803	none
REV3L	1097.2	-0.734467	0.203736	-3.605	0.000312157	0.00263823	none
GLMN	567.704	-0.824638	0.228902	-3.60257	0.000315082	0.0026614	none
GPATCH3	167.769	0.884306	0.245512	3.60189	0.000315913	0.00266534	none
KIZ	240.672	-0.807083	0.224063	-3.60204	0.000315733	0.00266534	none
POLR2M	372.556	-0.839714	0.233152	-3.60157	0.000316297	0.00266703	none
EDEM2	358.591	0.702141	0.195023	3.60029	0.00031786	0.00267866	none
CLCN7	1106.4	0.756082	0.210106	3.59857	0.000319976	0.00269494	none
ORMDL2	364.255	0.859104	0.238746	3.59839	0.000320188	0.00269516	none
AL390719.1	51.2874	1.47056	0.408745	3.59774	0.000320995	0.00270039	up
ARPC4	748.67	0.716823	0.199262	3.59739	0.000321432	0.00270252	none
SLC35A2	636.813	0.633229	0.176128	3.59528	0.000324043	0.0027229	none
PAXBP1	1001.65	-0.642441	0.178701	-3.59505	0.000324325	0.00272369	none
CTCF	1296.74	-0.591284	0.164675	-3.59062	0.000329895	0.00276888	none
GLP2R	4469.38	0.577926	0.160975	3.59017	0.000330467	0.00277071	none
PPP2R5E	1237.13	-0.616952	0.171851	-3.59004	0.00033063	0.00277071	none
ITGB3BP	692.615	-0.7329	0.204151	-3.59	0.000330683	0.00277071	none
CCDC34	1152.78	-0.651152	0.181393	-3.58973	0.000331017	0.00277191	none
ENOPH1	788.419	-0.705636	0.19659	-3.58938	0.000331465	0.00277407	none
DHX36	2850.42	-0.644611	0.179602	-3.58911	0.000331809	0.00277536	none
OST4	282.892	1.04672	0.291686	3.58854	0.000332541	0.00277988	up
ZNF708	152.825	-0.967078	0.269524	-3.5881	0.000333098	0.00278295	none
FAM72C	105.855	-1.24749	0.347719	-3.58763	0.000333696	0.00278634	down
GABPA	725.394	-0.702318	0.195804	-3.58684	0.000334709	0.00279206	none
CMSS1	1086.46	-0.711142	0.198266	-3.5868	0.000334764	0.00279206	none
MTERF3	447.832	-0.791125	0.220648	-3.58547	0.000336473	0.00280471	none
CPNE2	180.164	-0.885398	0.247	-3.58461	0.00033758	0.00281233	none
ARHGAP29	844.777	-0.630892	0.176053	-3.58353	0.000338987	0.00282244	none
FAM45A	262.123	-0.810992	0.226399	-3.58213	0.000340799	0.00283591	none
NXPH4	279.938	0.752425	0.210187	3.5798	0.000343863	0.00285977	none
INSIG1	2452.59	-0.603762	0.168729	-3.57831	0.000345828	0.00287448	none
CRTC3	3777.15	0.792055	0.221408	3.57736	0.000347084	0.00288327	none
DARS	1639.93	-0.672523	0.188033	-3.57662	0.000348067	0.00288979	none
MORN1	157.701	0.943057	0.263691	3.57638	0.000348391	0.00289084	none
CSPG4	292.858	0.939758	0.262826	3.57559	0.000349434	0.00289784	none
DNASE1	161.163	1.06823	0.298791	3.57517	0.000350005	0.00290092	up
SLC35F6	941.893	0.601553	0.168284	3.57463	0.000350722	0.00290191	none
SIRT1	1282.49	-0.649577	0.181706	-3.57488	0.000350389	0.00290191	none
YEATS4	796.566	-0.873102	0.244246	-3.57469	0.000350648	0.00290191	none
TNXB	531.361	0.884146	0.24748	3.5726	0.000353456	0.00292288	none
TMEM80	124.825	0.983292	0.275258	3.57225	0.000353921	0.00292379	none
EMP2	2238.01	0.554005	0.155087	3.57222	0.000353967	0.00292379	none
PTCD2	644.228	-0.652113	0.182599	-3.57129	0.000355231	0.00293257	none
PXYLP1	368.737	0.696671	0.195139	3.57013	0.000356809	0.00294393	none
SLC25A15	318.195	-0.740151	0.207372	-3.56919	0.00035809	0.00295282	none
LRFN4	1675.75	0.642916	0.180139	3.56901	0.000358335	0.00295317	none
VAT1	3898.79	0.56677	0.15882	3.56862	0.00035886	0.00295496	none
NAA16	539.891	-0.757842	0.212367	-3.56855	0.000358957	0.00295496	none
MRTO4	2115.5	-0.588803	0.165004	-3.56841	0.00035916	0.00295496	none
ATXN1	216.022	-0.85075	0.23848	-3.56739	0.000360556	0.00296478	none
SLC25A45	155.299	0.927617	0.260199	3.56502	0.000363823	0.00298827	none
MORC3	417.378	-0.698255	0.195862	-3.56503	0.000363814	0.00298827	none
IRF7	478.018	0.739899	0.207643	3.56332	0.000366195	0.00300605	none
PAF1	1035.82	0.622939	0.174834	3.56303	0.0003666	0.00300769	none
PAQR4	600.487	0.812294	0.228022	3.56234	0.00036756	0.00301295	none
AR	185.163	-1.04581	0.293579	-3.56228	0.000367655	0.00301295	down
TAX1BP1	3106.53	-0.590268	0.165731	-3.5616	0.000368597	0.00301897	none
RTN3	5724.63	-0.627367	0.176176	-3.56103	0.000369406	0.0030239	none
SIRT6	348.159	0.729274	0.204859	3.55988	0.000371031	0.0030355	none
NIN	844.691	-0.609316	0.171221	-3.55864	0.000372779	0.00304809	none
DPH6	150.534	-0.927644	0.260743	-3.55769	0.000374127	0.0030574	none
FAM160B1	706.268	-0.671318	0.188706	-3.55749	0.000374422	0.0030581	none
PAXIP1	448.984	-0.674918	0.189748	-3.55692	0.000375232	0.003063	none
PLCL2	1078.27	0.60369	0.169735	3.55666	0.0003756	0.00306357	none
PKP4	1392.12	-0.55569	0.156243	-3.55657	0.000375722	0.00306357	none
WDR6	1913.66	0.593357	0.166849	3.55625	0.000376181	0.00306422	none
CDKL1	97.7515	-1.16479	0.327536	-3.55622	0.000376223	0.00306422	down
CPEB4	506.472	0.674737	0.189818	3.55466	0.000378474	0.00307758	none
PSMD14	2020.89	-0.642028	0.180612	-3.55474	0.000378353	0.00307758	none
ATF1	1670.61	-0.677577	0.190618	-3.55464	0.000378497	0.00307758	none
PSMB2	4232.37	-0.60681	0.170752	-3.55375	0.000379782	0.00308631	none
H3F3AP4	1097.66	-0.725301	0.204105	-3.55357	0.000380042	0.0030867	none
P3H1	986.325	0.615506	0.17324	3.55291	0.000380999	0.00309273	none
PRKAA1	3236.24	-0.59432	0.167284	-3.55276	0.000381208	0.00309273	none
CHAMP1	1574.52	-0.641544	0.180614	-3.55201	0.000382299	0.00309986	none
TMEM126B	1223.88	-0.671969	0.189191	-3.5518	0.0003826	0.00310057	none
PLS1	370.132	-0.784344	0.220959	-3.54972	0.00038564	0.00312347	none
MSRB3	349.37	-0.722439	0.203583	-3.54862	0.000387257	0.00313482	none
TNFRSF12A	1180.28	0.687279	0.19376	3.54707	0.000389542	0.00315158	none
FLOT2	1757.54	0.624229	0.176105	3.54464	0.000393151	0.00317901	none
IKZF5	409.043	-0.704959	0.198896	-3.54436	0.000393563	0.00318057	none
ARMC8	772.754	-0.603052	0.170225	-3.54267	0.000396094	0.00319926	none
IFI27L2	50.1065	1.51708	0.428267	3.54237	0.000396547	0.00320114	up
TRAPPC8	715.403	-0.639812	0.180646	-3.54181	0.000397395	0.00320621	none
TTC17	1269.31	0.604399	0.170689	3.54094	0.000398703	0.00321498	none
SPG7	2289.31	0.594741	0.167999	3.54014	0.000399908	0.00322291	none
EXTL2	773.158	-0.711688	0.201066	-3.53957	0.00040078	0.00322816	none
MPRIP	3628.65	0.604307	0.170787	3.53836	0.000402618	0.00324117	none
C5orf51	2346.61	-0.65231	0.184414	-3.53721	0.000404378	0.00325355	none
CUL5	888.957	-0.63296	0.178982	-3.53645	0.000405538	0.00326108	none
FKBP5	921.358	-0.586156	0.165765	-3.53606	0.000406139	0.00326241	none
LIN7C	2132.84	-0.691161	0.195461	-3.53605	0.000406151	0.00326241	none
TOM1	370.676	0.705396	0.199497	3.53588	0.000406426	0.00326282	none
SH2B1	476.723	0.830175	0.234889	3.53433	0.000408818	0.00327873	none
PRKCI	2141.88	-0.551776	0.15612	-3.5343	0.000408857	0.00327873	none
TBC1D17	407.4	0.703349	0.199028	3.53392	0.000409444	0.00327982	none
UBXN2A	413.673	-0.677128	0.191601	-3.53405	0.000409237	0.00327982	none
TMTC3	1228.61	-0.587856	0.166416	-3.53244	0.000411739	0.00329629	none
SLC35F5	1747.8	-0.603734	0.170918	-3.53231	0.000411951	0.00329629	none
BAG4	690.607	-0.683001	0.1934	-3.53154	0.000413148	0.00330405	none
TSC22D4	710.06	0.671149	0.190064	3.53118	0.000413713	0.00330676	none
RSBN1L	838.828	-0.651003	0.184378	-3.53081	0.000414286	0.00330952	none
NEGR1	75.2158	-1.25223	0.354717	-3.53024	0.000415189	0.00331491	down
MTX1P1	83.361	1.29474	0.366819	3.52965	0.000416109	0.00332044	up
STARD4	1452.69	-0.634563	0.179812	-3.52904	0.000417064	0.00332625	none
BBS7	232.752	-0.78816	0.223412	-3.52784	0.000418972	0.00333964	none
CHN1	125.296	-1.12482	0.318879	-3.52742	0.000419632	0.00334307	down
CAPZA1	5579.81	-0.589986	0.167272	-3.5271	0.000420132	0.00334523	none
SH3TC2	82.4147	1.10549	0.313482	3.5265	0.000421098	0.00334864	up
TMEM30A	1939.12	-0.628294	0.178158	-3.5266	0.000420925	0.00334864	none
RIC1	575.87	-0.679496	0.192688	-3.5264	0.00042125	0.00334864	none
DESI2	1015.02	-0.63455	0.179983	-3.52562	0.000422496	0.00335671	none
ALKBH8	258.667	-0.796782	0.2261	-3.52403	0.000425039	0.00337375	none
AC078778.1	60.0483	-1.37288	0.389581	-3.52399	0.000425104	0.00337375	down
GAB1	230.336	-0.829282	0.235422	-3.52253	0.000427448	0.00339051	none
DBNL	1336.92	0.625059	0.177485	3.52177	0.000428681	0.0033966	none
HSPD1	20783.9	-0.640447	0.181851	-3.52182	0.000428589	0.0033966	none
AC092747.4	139.881	-1.01586	0.288603	-3.51991	0.000431689	0.00341857	down
C22orf46	163.394	0.978544	0.278092	3.51877	0.000433545	0.0034297	none
SERINC2	347.566	0.786312	0.223463	3.51876	0.000433564	0.0034297	none
ANKRD50	764.486	-0.649114	0.184484	-3.51853	0.000433939	0.0034308	none
FEM1B	852.966	-0.594136	0.16888	-3.5181	0.000434651	0.00343457	none
LGALS3	1429.64	0.651087	0.185085	3.51778	0.000435179	0.00343688	none
TBL1X	1590.03	-0.584008	0.16604	-3.51728	0.000435993	0.00344144	none
OLFML2B	102.952	-1.13277	0.322092	-3.51692	0.00043658	0.00344421	down
RAB6A	3046.21	-0.572153	0.162721	-3.51616	0.000437829	0.00345219	none
MTCL1	1227.58	0.630733	0.179421	3.51538	0.000439127	0.00346056	none
RGL2	258.521	0.752856	0.214223	3.51436	0.000440822	0.00347017	none
SLC30A1	2444.95	-0.56347	0.160331	-3.51442	0.000440709	0.00347017	none
SPAG7	383.424	0.778474	0.221541	3.51391	0.000441566	0.00347227	none
PIGF	114.928	-1.03876	0.295606	-3.51402	0.00044138	0.00347227	down
KLF4	1641.09	0.566255	0.161179	3.51321	0.000442725	0.00347951	none
LINC00346	252.707	0.795134	0.226421	3.51175	0.000445161	0.00349677	none
AJM1	597.982	0.721071	0.205375	3.51099	0.000446441	0.00350494	none
ZNF254	313.173	-0.756297	0.215422	-3.51077	0.000446806	0.00350591	none
ZNF195	785.085	-0.608118	0.173308	-3.5089	0.00044997	0.00352884	none
MAN1B1	1382.77	0.611504	0.174312	3.50809	0.000451331	0.00353761	none
HGS	1438.14	0.716431	0.204367	3.50562	0.000455551	0.00356877	none
C5orf22	1331.5	-0.627371	0.17899	-3.50507	0.000456496	0.00357425	none
GPNMB	228.776	0.852388	0.243217	3.50463	0.000457237	0.00357429	none
COL9A3	522.215	0.712366	0.203261	3.50468	0.000457162	0.00357429	none
POLE3	2808.93	-0.677868	0.193414	-3.50475	0.000457033	0.00357429	none
SORD2P	144.741	-1.16664	0.332907	-3.50439	0.000457651	0.00357561	down
ITGA5	1530.29	0.63543	0.181346	3.50395	0.000458403	0.00357957	none
ZC3H13	1075.67	-0.594503	0.169682	-3.50363	0.000458957	0.00358198	none
LAMP2	2624.9	-0.567132	0.161888	-3.50324	0.000459635	0.00358535	none
PLCXD1	424.92	0.692918	0.197818	3.5028	0.000460394	0.00358935	none
FERMT2	2687.39	-0.59601	0.170161	-3.50262	0.000460706	0.00358986	none
CACYBP	3165.32	-0.696803	0.198987	-3.50174	0.000462222	0.00359975	none
DMTF1	997.238	-0.580612	0.165827	-3.50131	0.000462969	0.00360365	none
NUDT14	78.2837	1.23088	0.351612	3.50068	0.000464075	0.00361032	up
KCNQ1OT1	36.4497	1.78052	0.50873	3.49994	0.000465366	0.00361506	up
PTAR1	1192.82	-0.571988	0.16342	-3.50012	0.000465057	0.00361506	none
AL353622.1	84.8109	-1.16508	0.332888	-3.4999	0.000465428	0.00361506	down
CENPK	641.65	-0.731518	0.209056	-3.49915	0.000466742	0.00362334	none
PIK3R3	422.415	-0.66071	0.188833	-3.49891	0.000467171	0.00362474	none
MAP4K3	719.117	-0.665799	0.190315	-3.4984	0.000468053	0.00362965	none
NBPF10	119.054	1.00821	0.288264	3.49754	0.000469575	0.00363951	up
PCGF5	1265.48	-0.672509	0.192304	-3.49711	0.000470331	0.00364344	none
MYO15B	179.095	1.02518	0.293163	3.49695	0.000470608	0.00364365	up
EIF1AXP1	526.898	-0.779007	0.222898	-3.49491	0.00047423	0.00366974	none
AC023137.1	31.1443	1.81263	0.518696	3.49459	0.000474787	0.0036721	up
TP53	1040.43	0.586752	0.167969	3.49321	0.000477252	0.00368922	none
EIF3D	2563.43	-0.557763	0.159745	-3.49158	0.000480171	0.00370981	none
ZNF770	908.047	-0.64947	0.186046	-3.49091	0.000481371	0.00371711	none
GABRA1	44.7302	-1.54458	0.442719	-3.48886	0.000485091	0.00374385	down
SGMS2	710.442	-0.682726	0.195748	-3.48778	0.000487053	0.00375701	none
PEX5L	29.2833	-2.00704	0.57566	-3.4865	0.000489391	0.00377305	down
CCNT2	645.677	-0.671803	0.192696	-3.48634	0.000489679	0.00377327	none
ELMOD3	139.953	0.990224	0.284057	3.486	0.000490304	0.00377609	none
TUBA1A	1542.77	-0.630022	0.18074	-3.48578	0.000490698	0.00377713	none
MCM10	893.332	-0.586787	0.168363	-3.48525	0.000491685	0.00378273	none
ARHGEF18	113.241	1.08673	0.311979	3.48333	0.00049522	0.00380792	up
CEMIP	19.6133	2.39808	0.688512	3.48299	0.000495841	0.00381068	up
RAD21	9770.46	-0.585373	0.168085	-3.4826	0.000496578	0.00381433	none
EIF5B	6150.08	-0.527056	0.151377	-3.48175	0.000498154	0.00382442	none
TBX1	1012.79	0.618924	0.177898	3.47909	0.000503121	0.00385908	none
SUPT5H	2263.53	0.618207	0.177694	3.47905	0.000503197	0.00385908	none
NIPSNAP2	1677.72	-0.621064	0.17854	-3.47856	0.000504109	0.00386404	none
CXorf40A	154.189	0.921166	0.264825	3.4784	0.000504413	0.00386434	none
CD2BP2	735.945	0.624622	0.179632	3.47723	0.000506632	0.0038793	none
AC092171.2	244.017	0.82676	0.237781	3.47699	0.000507081	0.0038807	none
MDFIC	187.604	-0.869313	0.250052	-3.47654	0.000507935	0.0038852	none
PRDX6	5118.09	-0.559041	0.160814	-3.47633	0.000508319	0.0038861	none
ZCCHC8	946.007	-0.571231	0.164402	-3.47461	0.000511602	0.00390914	none
TMEM184A	341.453	0.763637	0.2198	3.47424	0.000512297	0.0039124	none
PRKD3	1421.99	-0.610868	0.175863	-3.47354	0.000513634	0.00392056	none
ADAMTS7	24.7725	1.89189	0.544834	3.47242	0.00051579	0.00393435	up
NBN	1541.66	-0.642809	0.185124	-3.47232	0.00051598	0.00393435	none
CC2D1B	537.032	0.638784	0.18402	3.47127	0.000518006	0.00394773	none
PPT2	419.122	0.660562	0.190332	3.47058	0.00051933	0.00395576	none
IRAK1	3857.9	-0.628338	0.181072	-3.4701	0.000520258	0.00396075	none
RBBP9	453.91	-0.715272	0.206215	-3.46857	0.000523232	0.00398132	none
EML4	1803.2	-0.567439	0.163664	-3.46709	0.000526117	0.00400118	none
SLC12A1	44.9508	1.46551	0.422713	3.46691	0.000526477	0.00400183	up
NUS1	1477.74	-0.614819	0.17736	-3.46649	0.000527294	0.00400386	none
ARNTL2	237.969	-0.832348	0.240107	-3.46658	0.000527131	0.00400386	none
AKIP1	331.91	0.712266	0.205482	3.46631	0.000527654	0.00400451	none
ZBED5	1836.85	-0.591063	0.170553	-3.46557	0.000529099	0.00401339	none
UBE2E2	348.238	-0.793152	0.22892	-3.46476	0.000530715	0.00402355	none
ADGRG2	487.149	0.685527	0.197941	3.46328	0.000533623	0.00404249	none
ATRX	2707.84	-0.566642	0.163617	-3.46321	0.000533767	0.00404249	none
SFN	1939.11	0.68859	0.198838	3.46307	0.000534053	0.00404255	none
MRPL34	648.988	0.691321	0.199649	3.46268	0.000534817	0.00404623	none
CYTH2	298.999	0.734095	0.212013	3.46249	0.000535192	0.00404697	none
RECK	196.299	-0.860503	0.248547	-3.46213	0.000535911	0.00405031	none
PIGZ	46.9693	1.42669	0.412218	3.461	0.000538163	0.00406522	up
FAM214B	165.451	0.847263	0.24486	3.4602	0.000539784	0.00407461	none
STEAP4	2923.73	0.55274	0.159747	3.46011	0.000539964	0.00407461	none
ASMTL	332.673	0.725788	0.209848	3.45863	0.000542921	0.0040948	none
ACOT8	354.094	0.704128	0.203605	3.45831	0.000543577	0.00409763	none
PTMS	6291.66	-0.641403	0.1855	-3.4577	0.000544809	0.00410479	none
TMTC2	94.2355	-1.07919	0.312186	-3.45689	0.000546445	0.00411499	down
PHPT1	1040.46	0.706522	0.204426	3.45613	0.000547985	0.00412446	none
TNK2	276.232	0.784136	0.226904	3.45581	0.000548652	0.00412735	none
ATP2B1	4588.78	-0.553598	0.160267	-3.45422	0.000551889	0.00414768	none
HSP90AA2P	215.683	-0.853986	0.247231	-3.4542	0.000551925	0.00414768	none
LRP5	1608.51	0.629197	0.182183	3.45366	0.000553035	0.00415269	none
FH	3498.8	-0.577045	0.167085	-3.4536	0.000553161	0.00415269	none
NOV	31.5291	1.7119	0.495762	3.45306	0.000554271	0.00415889	up
RXFP1	84.5411	-1.12163	0.324844	-3.45284	0.000554722	0.00416013	down
ADAM9	5337.89	-0.533421	0.15453	-3.4519	0.000556651	0.0041703	none
N4BP2	333.67	-0.744075	0.215552	-3.45196	0.000556534	0.0041703	none
TMEM255B	37.2234	1.60932	0.466417	3.45038	0.000559789	0.00419166	up
PRMT1	2884.7	-0.583943	0.169322	-3.44872	0.000563253	0.00421417	none
CCNF	1201.63	-0.600499	0.174125	-3.44866	0.000563373	0.00421417	none
CCDC91	429.962	-0.684859	0.198745	-3.44592	0.000569116	0.00425494	none
SLC36A4	1883.38	-0.62048	0.180079	-3.4456	0.000569783	0.00425775	none
RAB27B	433.864	0.664036	0.19274	3.44525	0.000570525	0.00426111	none
SNRPG	472.819	-0.882532	0.256202	-3.44468	0.000571746	0.00426804	none
ZNF646	391.499	0.820213	0.238182	3.44364	0.000573933	0.00428218	none
FLVCR2	156.01	0.914816	0.265719	3.4428	0.000575733	0.00429341	none
SDSL	22.4187	2.32541	0.675642	3.44178	0.00057791	0.00430744	up
SNRNP70	2016.44	0.658947	0.191524	3.44055	0.000580537	0.00432481	none
SLC35C1	298.34	0.74432	0.216397	3.4396	0.000582584	0.00433397	none
SRPRA	2654.28	0.53113	0.154418	3.43956	0.000582659	0.00433397	none
PUM2	2092.07	-0.55587	0.161602	-3.43975	0.000582249	0.00433397	none
PCBP1	2093.25	0.66566	0.193562	3.439	0.00058386	0.00434069	none
ADM	440.927	0.775849	0.225688	3.43771	0.000586661	0.0043593	none
C4BPB	4079.88	0.546089	0.158871	3.43731	0.000587533	0.00436355	none
DIAPH2	88.7312	-1.12029	0.325998	-3.43649	0.000589303	0.00437447	down
MAP3K14-AS1	22.8099	2.02586	0.589586	3.43607	0.000590223	0.00437906	up
MRPS35	1892.95	-0.668364	0.194561	-3.43523	0.000592043	0.00439033	none
AC132872.4	28.1228	1.98785	0.578691	3.43508	0.000592369	0.00439052	up
RDX	3485.91	-0.542441	0.157923	-3.43484	0.000592898	0.00439221	none
FBXO28	1118.87	-0.607231	0.176805	-3.43447	0.000593724	0.00439609	none
AC026471.1	44.5668	1.64712	0.479609	3.43431	0.000594073	0.00439644	up
PTCD3	2204.88	-0.573379	0.166965	-3.43413	0.000594462	0.00439709	none
AC121761.1	63.3989	-1.41504	0.412141	-3.43338	0.000596098	0.00440695	down
NPHP4	487.751	0.810275	0.236015	3.43315	0.000596617	0.00440856	none
ADCY6	840.668	0.770775	0.224573	3.43218	0.000598757	0.00442085	none
HSPB1	4545.76	-0.649858	0.189346	-3.43212	0.000598887	0.00442085	none
TYK2	718.554	0.72171	0.210313	3.4316	0.000600023	0.00442699	none
FAM173A	281.63	0.799008	0.232901	3.43068	0.000602076	0.00443316	none
NR3C1	1994.45	-0.580621	0.16923	-3.43096	0.000601458	0.00443316	none
ZNHIT6	925.154	-0.618247	0.180198	-3.43094	0.000601504	0.00443316	none
RXYLT1	290.129	-0.795594	0.2319	-3.43077	0.00060188	0.00443316	none
CCS	171.814	1.00317	0.292444	3.4303	0.000602911	0.00443707	up
TNKS1BP1	1422.47	0.735383	0.214394	3.43006	0.000603454	0.00443883	none
ZCCHC10	273.477	-0.804795	0.234658	-3.42965	0.00060435	0.00444318	none
ENTPD6	423.146	0.736854	0.214919	3.42852	0.000606878	0.00445952	none
RHOT1	737.382	-0.611476	0.178368	-3.42816	0.000607688	0.00446321	none
USP7	3280.54	-0.5171	0.150852	-3.42786	0.000608359	0.00446589	none
HSP90AB1	41982.8	-0.52301	0.152585	-3.42765	0.000608826	0.00446707	none
NARS2	710.758	-0.669179	0.195242	-3.42744	0.000609295	0.00446827	none
TEX264	376.728	0.790216	0.230602	3.42675	0.000610854	0.00447745	none
NARS	3695.82	-0.563891	0.164632	-3.42517	0.000614412	0.00450127	none
GPN1	615.81	-0.679607	0.198428	-3.42495	0.000614916	0.00450269	none
CDK2	2310.61	-0.564862	0.164995	-3.42351	0.00061817	0.00452425	none
USF1	306.903	0.729512	0.213121	3.423	0.000619341	0.00453054	none
PRMT3	1275.04	-0.5965	0.174338	-3.42152	0.000622715	0.00455228	none
MOB4	469.229	-0.806717	0.235784	-3.42143	0.000622937	0.00455228	none
NEDD9	381.311	0.660838	0.19323	3.41995	0.000626327	0.00457476	none
MMADHC	2048.02	-0.70699	0.206839	-3.41808	0.000630657	0.00460408	none
ZBTB47	279.874	0.732071	0.214201	3.41769	0.000631556	0.00460833	none
PITPNB	2120.93	-0.603387	0.176607	-3.41656	0.000634168	0.00462508	none
[truncated: 21,082 more rows]
